# Supplementary material for: Neuroprotective activity of ursodeoxycholic acid in CHMP2BIntron5 models of frontotemporal dementia
Source: Neurobiol Dis. 2020 Oct;144:105047. doi: 10.1016/j.nbd.2020.105047 (PMC7491204; doi:10.1016/j.nbd.2020.105047)
Supplement: Supplementary Table 1 — RNA-seq dataset of Drosophila wildtype versus CHMP2BIntron5 in neurons treated with vehicle or UDCA. Wildtype or Drosophila expressing CHMP2BIntron5 in neurons were fed with 600 μM UDCA or vehicle. At third instar larval stage brains were dissected and processed for RNAseq analysis. N = 7brains/replicate. [file mmc5.xlsx]

## Sheet: Wild-type vehicle VS CHMP2B Veh
test_table
	target_id	transcript_name	gene_id	gene_name	transcript_type	pval	qval	b	se_b	mean_obs	var_obs	tech_var	sigma_sq	smooth_sigma_sq	final_sigma_sq
1	FBtr0074184	CG32581-RA	FBgn0052581	CG32581	mRNA	2.60165e-39	6.14771e-35	5.97283	0.45532	3.01369	9.03879	0.0357884	0.190964	0.160181	0.190964
2	FBtr0082637	Hsp70Bb-RA	FBgn0013278	Hsp70Bb	mRNA	9.15967e-33	1.08221e-28	3.48335	0.292194	5.27523	2.98022	0.029821	-0.00704662	0.0635604	0.0635604
3	FBtr0340112	CR44383-RA	FBgn0265533	CR44383	pseudogene	1.28303e-22	1.0106e-18	4.65212	0.475347	1.68253	6.28256	0.00933468	0.00410208	0.237803	0.237803
4	FBtr0076555	Galk-RC	FBgn0263199	Galk	mRNA	5.25651e-22	3.10529e-18	-1.8615	0.193039	6.4554	0.892341	0.00809373	0.00963824	0.032664	0.032664
5	FBtr0343695	CG33648-RB	FBgn0053648	CG33648	mRNA	1.14883e-21	5.42937e-18	-4.71857	0.493442	1.6528	5.89492	0.0261697	0.115603	0.240142	0.240142
6	FBtr0309881	CG32795-RD	FBgn0040384	CG32795	mRNA	8.7892e-18	3.46148e-14	3.50283	0.407837	3.39798	3.36849	0.0353474	0.0551508	0.146577	0.146577
7	FBtr0334741	CR42653-RB	FBgn0261505	CR42653	pseudogene	2.75498e-15	9.30002e-12	3.5623	0.450837	3.39455	3.20799	0.0756092	0.0710695	0.1467	0.1467
8	FBtr0330662	CG31683-RB	FBgn0051683	CG31683	mRNA	6.57181e-15	1.94115e-11	-3.39101	0.435166	3.76018	4.1859	0.0743455	-0.0506059	0.132778	0.132778
9	FBtr0346202	CR45548-RA	FBgn0267108	CR45548	pseudogene	1.24578e-13	3.27086e-10	4.10483	0.553822	1.3623	4.70673	0.0709587	-0.064493	0.264515	0.264515
10	FBtr0085236	CG12428-RB	FBgn0039543	CG12428	mRNA	1.59758e-13	3.77508e-10	2.80352	0.379945	3.80916	2.0668	0.0269859	0.0683458	0.130906	0.130906
11	FBtr0113439	CG32581-RB	FBgn0052581	CG32581	mRNA	1.10941e-12	2.38322e-09	4.31799	0.606783	2.85096	7.84862	0.112285	0.290418	0.166645	0.290418
12	FBtr0076649	CG5989-RA	FBgn0017429	CG5989	mRNA	4.4882e-12	8.83801e-09	2.4827	0.358725	4.11026	1.85192	0.0216065	0.00138698	0.119142	0.119142
13	FBtr0076842	lark-RB	FBgn0011640	lark	mRNA	5.60093e-12	1.01808e-08	-3.17714	0.46116	5.27245	2.21686	0.0841925	0.148414	0.0636872	0.148414
14	FBtr0308917	Usf-RC	FBgn0029711	Usf	mRNA	1.63914e-11	2.76663e-08	2.35838	0.350167	4.91548	1.50293	0.0541734	-0.00436757	0.0799388	0.0799388
15	FBtr0073195	Gr64b-RA	FBgn0045478	Gr64b	mRNA	1.95295e-11	3.07654e-08	3.63615	0.541941	1.19161	4.06674	0.0410857	0.130669	0.280149	0.280149
16	FBtr0332186	CG18088-RB	FBgn0032082	CG18088	mRNA	7.67775e-11	1.13391e-07	3.95726	0.608174	2.46809	4.52788	0.10703	0.297522	0.185665	0.297522
17	FBtr0307214	qkr58E-3-RC	FBgn0022984	qkr58E-3	mRNA	1.72314e-10	2.39516e-07	3.52912	0.552791	5.69668	3.88001	0.0621279	0.272098	0.0481993	0.272098
18	FBtr0345225	asRNA:CR45202-RA	FBgn0266729	asRNA:CR45202	ncRNA	2.47578e-10	3.25015e-07	-3.81554	0.602915	1.33804	2.8419	0.130909	0.0749282	0.266677	0.266677
19	FBtr0301765	p53-RC	FBgn0039044	p53	mRNA	4.4611e-10	5.5482e-07	2.95972	0.474544	3.0003	2.49286	0.0597495	0.186554	0.160684	0.186554
20	FBtr0087993	Cyp6t3-RA	FBgn0033697	Cyp6t3	mRNA	5.03819e-10	5.95262e-07	2.43171	0.391082	3.99085	1.85979	0.0433702	0.0572683	0.123913	0.123913
21	FBtr0087638	CG6357-RA	FBgn0033875	CG6357	mRNA	1.83046e-09	2.0597e-06	1.05725	0.175851	6.49337	0.221886	0.00163209	0.0149284	0.0321904	0.0321904
22	FBtr0345337	rl-RI	FBgn0003256	rl	mRNA	1.1641e-08	1.22371e-05	1.92312	0.337099	5.52195	1.04614	0.0399174	0.0843717	0.0534854	0.0843717
23	FBtr0076136	CG6071-RA	FBgn0036186	CG6071	mRNA	1.19108e-08	1.22371e-05	-2.17493	0.3815	3.90817	0.883316	0.0320687	0.0501984	0.127118	0.127118
24	FBtr0085344	eIF4E6-RA	FBgn0039622	eIF4E6	mRNA	1.31817e-08	1.24593e-05	-3.64359	0.64106	2.06656	2.10598	0.239437	-0.145462	0.210048	0.210048
25	FBtr0332457	Sbat-RB	FBgn0051950	Sbat	mRNA	1.30454e-08	1.24593e-05	-3.37229	0.593141	1.45995	3.34657	0.128787	0.10966	0.256012	0.256012
26	FBtr0082755	Droj2-RE	FBgn0038145	Droj2	mRNA	1.40245e-08	1.27461e-05	2.13744	0.376768	6.77788	1.69294	0.0394102	0.115852	0.0292103	0.115852
27	FBtr0346844	asRNA:CR45822-RB	FBgn0267472	asRNA:CR45822	ncRNA	1.72423e-08	1.50902e-05	2.14059	0.379699	4.02221	1.42871	0.0350077	0.0216147	0.122679	0.122679
28	FBtr0335142	Prosbeta4-RB	FBgn0032596	Prosbeta4	mRNA	2.91607e-08	2.46096e-05	-4.73425	0.853571	3.91055	7.84778	0.329645	0.467243	0.127026	0.467243
29	FBtr0347562	CG34355-RG	FBgn0085384	CG34355	mRNA	3.20808e-08	2.61404e-05	1.57765	0.285305	5.34506	0.563257	0.0285836	0.000455824	0.0604465	0.0604465
30	FBtr0082844	CG31469-RA	FBgn0051469	CG31469	mRNA	4.0089e-08	3.15768e-05	2.10105	0.382673	4.00226	1.88366	0.0367015	-0.00126671	0.123466	0.123466
31	FBtr0084775	vig2-RB	FBgn0046214	vig2	mRNA	6.08192e-08	4.636e-05	2.4252	0.447753	3.96845	1.52202	0.0944904	0.0375083	0.124787	0.124787
32	FBtr0343696	CG33648-RC	FBgn0053648	CG33648	mRNA	8.22417e-08	6.07304e-05	-4.12929	0.770082	1.81822	4.43518	0.110829	0.537793	0.227478	0.537793
33	FBtr0073178	Ubi-p63E-RB	FBgn0003943	Ubi-p63E	mRNA	1.12355e-07	8.04531e-05	-3.26779	0.615923	5.42828	3.78672	0.0361701	0.378756	0.056975	0.378756
34	FBtr0300862	Spn47C-RB	FBgn0033574	Spn47C	mRNA	1.3032e-07	9.05723e-05	-3.36928	0.638314	1.824	4.24748	0.0870967	0.358546	0.227051	0.358546
35	FBtr0340476	Mcm3-RB	FBgn0284442	Mcm3	mRNA	1.426e-07	9.62755e-05	-1.71545	0.326016	5.67746	2.46882	0.0254265	0.0908244	0.0487487	0.0908244
36	FBtr0299796	CG42329-RA	FBgn0259229	CG42329	mRNA	2.46765e-07	0.000161974	3.22985	0.625922	1.54365	2.92113	0.179531	0.0939082	0.248976	0.248976
37	FBtr0073194	Gr64a-RA	FBgn0045479	Gr64a	mRNA	2.94143e-07	0.000187854	3.07842	0.600414	1.71926	3.74457	0.159342	0.158547	0.234951	0.234951
38	FBtr0308315	Hydr2-RB	FBgn0014906	Hydr2	mRNA	3.10053e-07	0.000192804	-2.2025	0.430409	4.30073	1.23503	0.0916408	-0.0593873	0.110978	0.110978
39	FBtr0301294	DIP1-RI	FBgn0024807	DIP1	mRNA	3.71461e-07	0.000225067	1.63895	0.322435	5.08567	0.826612	0.0413427	0.0130354	0.0723686	0.0723686
40	FBtr0340113	CR44383-RB	FBgn0265533	CR44383	pseudogene	4.69236e-07	0.000277201	2.92372	0.580277	0.998988	3.26663	0.0695034	-0.0116391	0.298786	0.298786
41	FBtr0086895	CG10936-RA	FBgn0034253	CG10936	mRNA	5.82007e-07	0.000335435	1.80257	0.360724	5.88344	1.04639	0.0045038	0.137817	0.0431222	0.137817
42	FBtr0089182	CR32011-RA	FBgn0052011	CR32011	pseudogene	6.12494e-07	0.000344601	2.63498	0.528345	3.60221	1.18483	0.0459972	0.259321	0.138932	0.259321
43	FBtr0300819	SppL-RD	FBgn0039381	SppL	mRNA	6.78221e-07	0.000372706	-1.55141	0.312313	5.1793	0.529445	0.0386734	-0.0261237	0.0680104	0.0680104
44	FBtr0332187	CG18088-RC	FBgn0032082	CG18088	mRNA	8.23284e-07	0.000442141	3.4604	0.701941	2.35211	3.17025	0.11507	0.423843	0.192244	0.423843
45	FBtr0333764	HIP-R-RD	FBgn0029676	HIP-R	mRNA	1.05806e-06	0.000555601	2.06393	0.422892	6.42731	1.35932	0.0463021	0.149301	0.0330268	0.149301
46	FBtr0070762	Mcm3-RA	FBgn0284442	Mcm3	mRNA	1.13557e-06	0.000583336	0.878709	0.18056	6.80353	0.28326	0.00667053	0.0253927	0.028988	0.028988
47	FBtr0081365	CG31683-RA	FBgn0051683	CG31683	mRNA	1.23625e-06	0.000621546	-2.29664	0.473561	3.26449	1.99641	0.0940237	-0.049766	0.15126	0.15126
48	FBtr0084360	p53-RB	FBgn0039044	p53	mRNA	1.98166e-06	0.000975553	2.7516	0.578641	2.80174	1.81706	0.114656	0.251559	0.168791	0.251559
49	FBtr0079759	CG18088-RA	FBgn0032082	CG18088	mRNA	2.46792e-06	0.00119014	3.43227	0.728601	2.27657	3.49207	0.130735	0.449892	0.196729	0.449892
50	FBtr0075997	RhoGAP68F-RA	FBgn0036257	RhoGAP68F	mRNA	2.55519e-06	0.00120758	0.908999	0.193253	6.69298	0.233665	0.007409	0.0334389	0.029999	0.0334389
51	FBtr0345286	Ada1-1-RB	FBgn0051865	Ada1-1	mRNA	2.61373e-06	0.00121103	3.62423	0.771268	2.06078	3.616	0.186371	0.46425	0.210433	0.46425
52	FBtr0087716	CG18278-RA	FBgn0033836	CG18278	mRNA	4.37498e-06	0.00198809	-1.09064	0.23747	5.52952	0.268547	0.00845298	0.0104955	0.0532259	0.0532259
53	FBtr0072014	eIF2Bdelta-RA	FBgn0034858	eIF2Bdelta	mRNA	4.69193e-06	0.00209189	-1.74188	0.38048	4.89149	1.13303	0.0772767	-0.0170983	0.0810604	0.0810604
54	FBtr0290291	Ddc-RD	FBgn0000422	Ddc	mRNA	4.82847e-06	0.0021129	-1.98787	0.434782	4.47402	1.04793	0.0443677	0.162389	0.102576	0.162389
55	FBtr0070701	Usf-RB	FBgn0029711	Usf	mRNA	5.51164e-06	0.002368	-1.10434	0.243017	5.84014	0.339975	0.0203478	0.0305595	0.044246	0.044246
56	FBtr0077245	Cbs-RB	FBgn0031148	Cbs	mRNA	5.88216e-06	0.00248206	-2.09887	0.463267	3.22946	1.777	0.0822591	-0.0224113	0.152478	0.152478
57	FBtr0110968	Lsd-2-RB	FBgn0030608	Lsd-2	mRNA	6.74392e-06	0.00279577	-0.848284	0.18844	6.54704	0.115246	0.00728596	0.0283653	0.0315527	0.0315527
58	FBtr0081171	CG10700-RA	FBgn0032754	CG10700	mRNA	8.82962e-06	0.00359731	-2.90354	0.653359	0.717219	1.7735	0.132755	-0.0216281	0.334143	0.334143
59	FBtr0343141	CG44774-RG	FBgn0266000	CG44774	mRNA	1.03571e-05	0.00414813	-1.33807	0.303446	5.94453	0.494878	0.0255341	0.0751777	0.0416069	0.0751777
60	FBtr0081167	Ddc-RC	FBgn0000422	Ddc	mRNA	1.06211e-05	0.00418293	-1.10004	0.249775	5.37203	0.312567	0.00894775	0.0136652	0.0592888	0.0592888
61	FBtr0075083	Indy-RA	FBgn0036816	Indy	mRNA	1.08391e-05	0.00419882	0.771887	0.17544	6.57205	0.113161	0.00239679	0.00985706	0.031268	0.031268
62	FBtr0309201	lncRNA:CR43461-RA	FBgn0263415	lncRNA:CR43461	ncRNA	1.1114e-05	0.00423586	-2.2408	0.509935	2.86855	0.815678	0.118509	-0.0106709	0.165903	0.165903
63	FBtr0346349	RpS3-RB	FBgn0002622	RpS3	mRNA	1.37812e-05	0.00516906	-1.00417	0.230986	7.3584	0.219113	0.00270158	0.0556548	0.0255985	0.0556548
64	FBtr0076452	CG4461-RA	FBgn0035982	CG4461	mRNA	1.51728e-05	0.00560209	-2.63172	0.608327	1.63697	2.95928	0.163355	0.116352	0.2414	0.2414
65	FBtr0081105	CG17322-RA	FBgn0027070	CG17322	mRNA	1.73039e-05	0.00629062	-2.27836	0.530207	1.92877	1.65827	0.0879861	0.0968465	0.219489	0.219489
66	FBtr0114555	RpL32-RD	FBgn0002626	RpL32	mRNA	1.75903e-05	0.00629786	-1.35874	0.316468	4.75984	0.425883	0.0219769	0.06494	0.0875643	0.0875643
67	FBtr0304976	CG43085-RA	FBgn0262531	CG43085	mRNA	1.95655e-05	0.00690047	1.14652	0.268518	6.69243	0.444897	0.00156617	0.0772956	0.0300043	0.0772956
68	FBtr0306000	Cka-RE	FBgn0044323	Cka	mRNA	2.06105e-05	0.00716216	1.72008	0.403948	4.36457	0.508312	0.0704428	0.0383304	0.108029	0.108029
69	FBtr0070490	w-RA	FBgn0003996	w	mRNA	2.1838e-05	0.00747873	1.32973	0.313229	5.2636	0.608484	0.00714697	0.100164	0.0640922	0.100164
70	FBtr0347493	Madm-RB	FBgn0027497	Madm	mRNA	2.33677e-05	0.00788826	-1.20435	0.284715	5.70154	0.391819	0.0406013	0.0426554	0.048061	0.048061
71	FBtr0070600	HIP-RA	FBgn0260484	HIP	mRNA	2.62985e-05	0.00875258	-0.633239	0.150651	7.89886	0.107869	0.000559487	0.00361407	0.0242639	0.0242639
72	FBtr0345709	CG2662-RB	FBgn0024993	CG2662	mRNA	2.88304e-05	0.00936764	-1.61109	0.385197	4.68802	0.409676	0.0709902	0.0249817	0.0912965	0.0912965
73	FBtr0345387	CG7564-RD	FBgn0036734	CG7564	mRNA	2.89394e-05	0.00936764	0.776939	0.185797	8.30158	0.178685	0.000410065	0.0373468	0.0243847	0.0373468
74	FBtr0339538	qkr58E-3-RD	FBgn0022984	qkr58E-3	mRNA	3.29596e-05	0.0105248	-1.13977	0.274513	6.92663	0.528178	0.016944	0.0654779	0.0280204	0.0654779
75	FBtr0075065	NijB-RA	FBgn0036822	NijB	mRNA	3.69404e-05	0.0116387	-2.56141	0.620822	1.32686	1.36593	0.153873	0.170329	0.26768	0.26768
76	FBtr0083083	ea-RA	FBgn0000533	ea	mRNA	3.98895e-05	0.0124025	-2.89236	0.704059	2.66237	2.08779	0.162871	0.379299	0.17545	0.379299
77	FBtr0072451	CG30428-RA	FBgn0050428	CG30428	mRNA	4.55064e-05	0.0137962	-0.964977	0.236654	5.46087	0.551903	0.00555034	0.0412145	0.0557053	0.0557053
78	FBtr0347244	lncRNA:CR46035-RA	FBgn0267702	lncRNA:CR46035	ncRNA	4.55396e-05	0.0137962	-1.94915	0.478036	2.87696	0.962211	0.0843897	0.0246601	0.165552	0.165552
79	FBtr0339677	MFS10-RB	FBgn0030452	MFS10	mRNA	5.01302e-05	0.0149946	-1.53712	0.379066	4.37188	0.484879	0.0453133	0.111848	0.107679	0.111848
80	FBtr0331842	CG7564-RB	FBgn0036734	CG7564	mRNA	5.08571e-05	0.0150219	-2.96548	0.73192	5.4762	3.28237	0.0289683	0.556961	0.0551277	0.556961
81	FBtr0347293	lncRNA:CR46064-RA	FBgn0267733	lncRNA:CR46064	ncRNA	7.06749e-05	0.0206179	-0.770382	0.193856	6.07927	0.156239	0.00250023	0.00669572	0.0386029	0.0386029
82	FBtr0082565	CG17738-RA	FBgn0038009	CG17738	mRNA	7.32331e-05	0.0211036	-2.50501	0.631696	1.74369	1.11103	0.181794	0.254656	0.233078	0.254656
83	FBtr0345743	lncRNA:CR45347-RA	FBgn0266886	lncRNA:CR45347	ncRNA	7.69027e-05	0.0218941	-2.54984	0.644901	1.49796	0.894215	0.202099	-0.0806487	0.252789	0.252789
84	FBtr0304119	Lip4-RB	FBgn0032264	Lip4	mRNA	8.98714e-05	0.0252817	0.776349	0.198229	6.17472	0.120148	0.00447227	0.0385064	0.0367988	0.0385064
85	FBtr0075370	CG13060-RA	FBgn0036606	CG13060	mRNA	9.49429e-05	0.0260872	-3.08449	0.790253	2.12071	1.65471	0.152218	0.530829	0.206492	0.530829
86	FBtr0077243	Mgstl-RA	FBgn0025814	Mgstl	mRNA	9.4289e-05	0.0260872	0.938912	0.240448	6.59345	0.422282	0.00171558	0.0615201	0.0310306	0.0615201
87	FBtr0339940	CG17716-RB	FBgn0000633	CG17716	mRNA	0.000111539	0.030295	1.29014	0.333887	6.24689	0.564422	0.025617	0.0963148	0.0356183	0.0963148
88	FBtr0342724	lncRNA:CR44662-RA	FBgn0265873	lncRNA:CR44662	ncRNA	0.00011965	0.0321287	-1.74717	0.454184	3.06137	0.552323	0.0671992	0.0447161	0.158423	0.158423
89	FBtr0392906	CG40485-RC	FBgn0069973	CG40485	mRNA	0.000130724	0.0347081	2.06562	0.540018	3.36926	1.14393	0.171362	0.012719	0.147597	0.147597
90	FBtr0300345	CG12502-RB	FBgn0035171	CG12502	mRNA	0.000144531	0.0379474	-1.68587	0.443618	3.60926	1.5191	0.0574549	0.157792	0.138651	0.157792
91	FBtr0091448	ppk13-RA	FBgn0053508	ppk13	mRNA	0.000163578	0.0422087	3.00578	0.797395	2.13452	4.22356	0.153853	0.541596	0.205598	0.541596
92	FBtr0077575	CR31953-RA	FBgn0051953	CR31953	pseudogene	0.000164333	0.0422087	-1.5308	0.406227	4.96648	0.49605	0.0271588	0.153332	0.0776323	0.153332
93	FBtr0343567	CG11444-RB	FBgn0029715	CG11444	mRNA	0.000186414	0.0473653	2.11478	0.565942	2.03282	1.03441	0.13801	-0.0753423	0.212307	0.212307
94	FBtr0302358	CG31220-RB	FBgn0051220	CG31220	mRNA	0.000205327	0.0516157	-2.1783	0.586768	2.01916	1.32442	0.114183	0.262392	0.213232	0.262392
95	FBtr0273398	pst-RE	FBgn0035770	pst	mRNA	0.000214424	0.0533353	1.55589	0.420352	4.40696	0.559965	0.087293	0.072547	0.105968	0.105968
96	FBtr0307538	RSG7-RB	FBgn0024941	RSG7	mRNA	0.00021704	0.0534234	0.943884	0.25522	6.80267	0.265466	0.00154561	0.0696984	0.0289954	0.0696984
97	FBtr0077623	RpS21-RB	FBgn0015521	RpS21	mRNA	0.00022072	0.0537692	-2.7038	0.731937	2.20213	2.05697	0.384652	0.0797251	0.201305	0.201305
98	FBtr0330137	mbf1-RE	FBgn0262732	mbf1	mRNA	0.000239587	0.0577698	-1.20847	0.329001	5.86568	0.321166	0.0748108	-0.0420533	0.0435784	0.0435784
99	FBtr0076527	teq-RC	FBgn0023479	teq	mRNA	0.000250506	0.0597926	0.968275	0.26443	5.18117	0.409282	0.00855574	0.0307473	0.0679229	0.0679229
100	FBtr0079183	CG12393-RB	FBgn0031768	CG12393	mRNA	0.000282314	0.0660503	2.11995	0.583845	3.13702	0.807927	0.136227	0.236605	0.155712	0.236605
101	FBtr0333684	CR32011-RB	FBgn0052011	CR32011	pseudogene	0.00028017	0.0660503	1.50681	0.414758	2.95406	0.394466	0.0256965	0.0569769	0.162455	0.162455
102	FBtr0113686	klhl10-RB	FBgn0040038	klhl10	mRNA	0.000298156	0.0690728	-0.846402	0.234013	5.63415	0.213174	0.00408007	0.055816	0.0499977	0.055816
103	FBtr0306944	CG43341-RA	FBgn0263046	CG43341	mRNA	0.000321309	0.073714	-1.65099	0.458929	3.61795	1.11622	0.0920563	0.133435	0.138305	0.138305
104	FBtr0074084	MagR-RA	FBgn0026666	MagR	mRNA	0.00032559	0.0739778	-0.918723	0.255624	5.25889	0.155952	0.00716157	0.0185363	0.064308	0.064308
105	FBtr0307118	CR31054-RB	FBgn0051054	CR31054	pseudogene	0.000330844	0.0744556	4.82101	1.34295	2.41872	6.45165	0.963692	1.0089	0.188421	1.0089
106	FBtr0445414	CG4901-RB	FBgn0032194	CG4901	mRNA	0.000366088	0.08161	-1.08914	0.305646	5.47397	0.321481	0.0329288	0.069249	0.0552108	0.069249
107	FBtr0078311	CG33056-RA	FBgn0053056	CG33056	mRNA	0.000394221	0.0870602	-2.01361	0.568186	3.15946	0.836585	0.120542	0.232559	0.154921	0.232559
108	FBtr0111244	CG17715-RA	FBgn0041004	CG17715	mRNA	0.000415132	0.089996	-1.70268	0.482307	3.8837	0.669374	0.126371	0.0764743	0.128057	0.128057
109	FBtr0331801	CG14182-RB	FBgn0036922	CG14182	mRNA	0.000412205	0.089996	-4.49783	1.2734	2.45295	3.80727	1.58706	-0.305856	0.186503	0.186503
110	FBtr0433505	Kmn1-RB	FBgn0027259	Kmn1	mRNA	0.000498021	0.106984	-4.78079	1.37307	2.95805	4.66227	0.751812	1.31027	0.1623	1.31027
111	FBtr0079636	Su(var)205-RB	FBgn0003607	Su(var)205	mRNA	0.00055112	0.117324	-0.530849	0.153664	7.80405	0.0535548	0.00145449	0.0110414	0.024372	0.024372
112	FBtr0307345	PIG-L-RC	FBgn0038763	PIG-L	mRNA	0.000557188	0.117557	2.29501	0.664905	3.29552	1.5682	0.0706797	0.412866	0.150181	0.412866
113	FBtr0344339	RpS10b-RE	FBgn0285947	RpS10b	mRNA	0.000600745	0.125625	-3.07422	0.895939	3.39867	2.0327	0.180309	0.697652	0.146553	0.697652
114	FBtr0340440	CG1529-RC	FBgn0031144	CG1529	mRNA	0.000636362	0.131905	-1.43792	0.420983	4.10645	0.36928	0.0745447	0.0327229	0.119297	0.119297
115	FBtr0290254	qkr58E-3-RB	FBgn0022984	qkr58E-3	mRNA	0.000696777	0.143172	2.22469	0.656087	3.77836	2.45719	0.130344	0.340461	0.132082	0.340461
116	FBtr0300820	SppL-RE	FBgn0039381	SppL	mRNA	0.00071618	0.145891	2.16027	0.638507	3.64923	0.877458	0.0733923	0.37252	0.137071	0.37252
117	FBtr0087246	calypso-RB	FBgn0262166	calypso	mRNA	0.000725725	0.145898	-1.56725	0.463728	3.67577	0.687304	0.0991704	0.0684677	0.136033	0.136033
118	FBtr0100588	Fuca-RB	FBgn0285958	Fuca	mRNA	0.000728564	0.145898	0.644077	0.190634	6.13452	0.0672077	0.00222511	0.0025131	0.0375234	0.0375234
119	FBtr0082608	GstD9-RA	FBgn0038020	GstD9	mRNA	0.000779462	0.154779	-1.07512	0.319976	4.72181	0.329433	0.0224544	0.0446201	0.0895289	0.0895289
120	FBtr0073408	CG1637-RA	FBgn0030245	CG1637	mRNA	0.000798663	0.15727	1.14885	0.342608	4.79756	0.401654	0.0427363	0.0310371	0.0856485	0.0856485
121	FBtr0087463	NaPi-T-RA	FBgn0016684	NaPi-T	mRNA	0.000843267	0.164681	1.26883	0.380095	4.33881	0.552757	0.048776	0.103638	0.109241	0.109241
122	FBtr0346857	asRNA:CR45835-RA	FBgn0267485	asRNA:CR45835	ncRNA	0.000880187	0.170482	2.04555	0.61497	2.41282	1.62734	0.224888	0.0201151	0.188755	0.188755
123	FBtr0080289	Ada1-1-RA	FBgn0051865	Ada1-1	mRNA	0.000942175	0.181005	3.36068	1.01616	2.40787	4.59604	0.207452	0.921928	0.189035	0.921928
124	FBtr0076329	Ilp2-RA	FBgn0036046	Ilp2	mRNA	0.00100269	0.191077	-1.01805	0.309458	6.48265	0.232194	0.00175361	0.102989	0.0323223	0.102989
125	FBtr0079336	CG17378-RA	FBgn0031858	CG17378	mRNA	0.0011318	0.213956	0.970789	0.298197	4.8626	0.225563	0.0148178	0.0430437	0.0824399	0.0824399
126	FBtr0089181	CR32010-RA	FBgn0052010	CR32010	pseudogene	0.0011695	0.219328	-1.62342	0.500096	4.86019	0.944057	0.0306432	0.242899	0.0825562	0.242899
127	FBtr0347016	lncRNA:CR45923-RB	FBgn0267585	lncRNA:CR45923	ncRNA	0.00122615	0.228142	2.18264	0.67517	2.16122	1.62387	0.294704	-0.111392	0.203887	0.203887
128	FBtr0300718	CG14057-RB	FBgn0036696	CG14057	mRNA	0.00126048	0.232697	-3.01986	0.936442	2.74557	2.01334	0.673877	0.285258	0.171378	0.285258
129	FBtr0079028	CG31918-RA	FBgn0031678	CG31918	mRNA	0.00130711	0.239434	-1.07609	0.334771	5.44254	0.472712	0.00570423	0.116874	0.0564127	0.116874
130	FBtr0309868	CG42662-RD	FBgn0261538	CG42662	mRNA	0.00133666	0.242964	-1.69353	0.527911	2.81158	0.57436	0.136464	-0.00481999	0.168353	0.168353
131	FBtr0091841	His1:CG33837-RA	FBgn0053837	His1:CG33837	mRNA	0.001384	0.249648	2.2592	0.706449	4.14085	1.98364	0.129201	0.416657	0.117882	0.416657
132	FBtr0343516	lncRNA:CR44831-RA	FBgn0266094	lncRNA:CR44831	ncRNA	0.00139494	0.249715	-1.50231	0.470105	3.03608	0.461301	0.0823678	0.146825	0.159349	0.159349
133	FBtr0300373	DIP1-RE	FBgn0024807	DIP1	mRNA	0.0014217	0.252592	0.727965	0.228187	7.37623	0.214488	0.00314929	0.0538016	0.0255258	0.0538016
134	FBtr0306716	CR43276-RA	FBgn0262965	CR43276	pseudogene	0.00144057	0.254035	2.12519	0.666957	1.36964	2.07995	0.188642	0.297892	0.263865	0.297892
135	FBtr0340443	kat80-RC	FBgn0040207	kat80	mRNA	0.0014697	0.257251	1.73965	0.546958	5.23313	0.85391	0.0459181	0.281291	0.0654978	0.281291
136	FBtr0304022	CG42806-RB	FBgn0261975	CG42806	mRNA	0.00159766	0.277593	-0.50981	0.16152	6.99414	0.0505306	0.000980989	0.0138214	0.0275534	0.0275534
137	FBtr0336802	CG33494-RB	FBgn0053494	CG33494	mRNA	0.00161484	0.278531	1.11093	0.352318	4.84457	0.259363	0.052449	0.0304942	0.083316	0.083316
138	FBtr0085109	CG5882-RA	FBgn0039490	CG5882	mRNA	0.00164671	0.281968	-1.97835	0.628544	2.16432	1.37613	0.228416	0.110688	0.20369	0.20369
139	FBtr0346137	Vha26-RC	FBgn0283535	Vha26	mRNA	0.00173303	0.294615	0.662768	0.211576	6.10789	0.156553	0.00829903	0.0406618	0.0380319	0.0406618
140	FBtr0345222	CG12547-RC	FBgn0250830	CG12547	mRNA	0.00178496	0.301276	-1.34093	0.429253	4.40946	0.41516	0.0956876	0.0302632	0.105845	0.105845
141	FBtr0080287	Ada1-2-RA	FBgn0051866	Ada1-2	mRNA	0.00179864	0.301431	-0.634861	0.203376	5.92113	0.0836855	0.00306235	0.0284838	0.0421771	0.0421771
142	FBtr0310393	CR43669-RA	FBgn0263744	CR43669	pseudogene	0.00181233	0.301588	1.74928	0.560779	2.50013	0.809656	0.153805	0.19015	0.183912	0.19015
143	FBtr0342713	lncRNA:CR44657-RA	FBgn0265868	lncRNA:CR44657	ncRNA	0.00182637	0.301798	-1.69623	0.544167	2.37536	0.553404	0.132983	0.141057	0.190896	0.190896
144	FBtr0087872	Obp49a-RA	FBgn0050052	Obp49a	mRNA	0.00199793	0.327267	-2.0354	0.65859	1.43693	1.20889	0.216415	-0.0016632	0.257989	0.257989
145	FBtr0081547	alpha-Est5-RA	FBgn0261393	alpha-Est5	mRNA	0.0020082	0.327267	2.3804	0.770601	2.14967	1.21302	0.158941	0.490555	0.204625	0.490555
146	FBtr0345313	CG16721-RC	FBgn0029820	CG16721	mRNA	0.00205652	0.330191	-1.23293	0.400049	4.92072	0.322584	0.0953466	0.0512119	0.0796966	0.0796966
147	FBtr0300231	Uhg5-RA	FBgn0083123	Uhg5	ncRNA	0.00205554	0.330191	-0.623753	0.20238	6.18081	0.101554	0.0081037	0.00903156	0.0366937	0.0366937
148	FBtr0343859	CR44906-RA	FBgn0266211	CR44906	pseudogene	0.00206806	0.330191	-1.30526	0.423749	3.36002	0.700823	0.0484744	0.129824	0.147923	0.147923
149	FBtr0083448	Sur-8-RB	FBgn0038504	Sur-8	mRNA	0.00211998	0.334045	0.563417	0.183351	6.89002	0.136667	0.00847787	0.000969765	0.0282913	0.0282913
150	FBtr0300251	Uhg5-RB	FBgn0083123	Uhg5	ncRNA	0.00212047	0.334045	4.39207	1.42933	1.64387	4.55682	0.921856	1.31266	0.240851	1.31266
151	FBtr0308610	chm-RB	FBgn0028387	chm	mRNA	0.00213568	0.334213	1.52457	0.496491	4.1745	0.611482	0.0601021	0.209511	0.116476	0.209511
152	FBtr0339243	CG18428-RC	FBgn0039149	CG18428	mRNA	0.00215311	0.334723	-3.30784	1.07808	3.6461	2.43322	1.13403	0.127516	0.137193	0.137193
153	FBtr0310065	tay-RB	FBgn0260938	tay	mRNA	0.00227033	0.348823	-0.487986	0.159871	7.60401	0.036559	0.00318152	-0.000229409	0.0247732	0.0247732
154	FBtr0472919	hpRNA:CR32205-RE	FBgn0052205	hpRNA:CR32205	ncRNA	0.00227333	0.348823	1.91042	0.62596	2.15998	1.44554	0.224592	0.066335	0.203967	0.203967
155	FBtr0346570	CG10663-RD	FBgn0036287	CG10663	mRNA	0.00235881	0.357299	-1.30925	0.43055	3.49975	0.348343	0.0482199	0.154532	0.142871	0.154532
156	FBtr0334759	Nplp4-RB	FBgn0040717	Nplp4	mRNA	0.00235585	0.357299	-2.81249	0.924776	2.36414	1.6891	0.276277	0.65911	0.191545	0.65911
157	FBtr0084432	ATPsynCF6-RA	FBgn0016119	ATPsynCF6	mRNA	0.00238014	0.358234	-4.50235	1.48192	5.00641	4.75072	2.10157	0.300418	0.0759046	0.300418
158	FBtr0303895	Ggamma30A-RF	FBgn0267252	Ggamma30A	mRNA	0.00241462	0.361123	1.85061	0.60999	3.99685	1.4008	0.116195	0.290776	0.123678	0.290776
159	FBtr0337065	CG18622-RB	FBgn0038460	CG18622	mRNA	0.00243865	0.362423	-2.12481	0.701062	2.16966	0.859139	0.334214	0.11477	0.20335	0.20335
160	FBtr0332317	CG10026-RD	FBgn0032785	CG10026	mRNA	0.00252728	0.373248	-1.92717	0.638124	2.1641	1.48109	0.241673	0.150028	0.203704	0.203704
161	FBtr0308119	corto-RC	FBgn0010313	corto	mRNA	0.00258542	0.379462	-0.52014	0.172623	6.67782	0.0834097	0.00244374	0.021364	0.0301485	0.0301485
162	FBtr0072321	Cyp9c1-RA	FBgn0015040	Cyp9c1	mRNA	0.00261568	0.381534	0.694209	0.230663	6.08363	0.292842	0.00275669	0.0554366	0.0385143	0.0554366
163	FBtr0073439	CG15201-RA	FBgn0030272	CG15201	mRNA	0.00265711	0.3852	-0.885848	0.294806	4.78699	0.16249	0.00887679	0.079376	0.0861816	0.0861816
164	FBtr0084762	CG11791-RB	FBgn0039266	CG11791	mRNA	0.00267454	0.385362	-1.64313	0.547187	3.45989	1.11353	0.139995	0.187488	0.144343	0.187488
165	FBtr0308192	RpS10b-RD	FBgn0285947	RpS10b	mRNA	0.00271976	0.389503	0.762062	0.254211	5.58562	0.195733	0.019263	0.0158808	0.0514186	0.0514186
166	FBtr0306822	CG43293-RB	FBgn0262985	CG43293	mRNA	0.00279016	0.397178	2.41536	0.807824	2.0305	2.35872	0.251989	0.46177	0.212464	0.46177
167	FBtr0112790	Abl-RB	FBgn0000017	Abl	mRNA	0.00288396	0.408071	0.486837	0.163377	8.16939	0.0425492	0.00495294	0.0043746	0.0242414	0.0242414
168	FBtr0347322	asRNA:CR46089-RA	FBgn0267758	asRNA:CR46089	ncRNA	0.00298597	0.41999	1.58641	0.534292	2.98807	0.853784	0.0851156	0.227114	0.161147	0.227114
169	FBtr0082301	CG14693-RB	FBgn0037837	CG14693	mRNA	0.00311097	0.428306	-0.90833	0.307226	5.5853	0.216697	0.00409952	0.0991371	0.0514284	0.0991371
170	FBtr0333664	msi-RF	FBgn0011666	msi	mRNA	0.00309213	0.428306	-0.444621	0.15029	8.24047	0.105045	0.000398713	0.0178159	0.0243058	0.0243058
171	FBtr0273192	CG3339-RC	FBgn0039510	CG3339	mRNA	0.00313571	0.428306	2.13181	0.72164	2.22982	1.10507	0.184126	0.38546	0.199584	0.38546
172	FBtr0290224	CG14984-RB	FBgn0035480	CG14984	mRNA	0.0031157	0.428306	-3.03032	1.02511	3.0674	2.27525	0.828432	0.320941	0.158203	0.320941
173	FBtr0339091	Glycogenin-RG	FBgn0265191	Glycogenin	mRNA	0.00312447	0.428306	0.679414	0.229903	6.07785	0.144403	0.0123335	0.0454771	0.038632	0.0454771
174	FBtr0306148	CR43212-RA	FBgn0262848	CR43212	pseudogene	0.0031848	0.432511	-0.617463	0.209358	5.89964	0.0847072	0.00522795	0.0353963	0.0427121	0.0427121
175	FBtr0347015	lncRNA:CR45923-RA	FBgn0267585	lncRNA:CR45923	ncRNA	0.00326131	0.44037	2.22406	0.755975	2.41227	2.11348	0.167939	0.457137	0.188785	0.457137
176	FBtr0305317	CG30345-RB	FBgn0050345	CG30345	mRNA	0.00345655	0.459006	1.03118	0.352672	4.19433	0.390718	0.0204016	0.066412	0.115636	0.115636
177	FBtr0076553	Galk-RA	FBgn0263199	Galk	mRNA	0.0034576	0.459006	-1.2233	0.41839	3.88941	0.557971	0.063623	0.0907861	0.127838	0.127838
178	FBtr0331457	ckd-RD	FBgn0035427	ckd	mRNA	0.00345424	0.459006	-1.90415	0.651185	2.34651	1.15316	0.159203	0.304593	0.192571	0.304593
179	FBtr0077376	CG3355-RA	FBgn0031619	CG3355	mRNA	0.0035868	0.470867	-2.23014	0.765743	1.59385	1.0582	0.213492	0.427842	0.244866	0.427842
180	FBtr0331934	SCCRO-RE	FBgn0036510	SCCRO	mRNA	0.00357418	0.470867	-1.99706	0.685453	4.34026	1.13614	0.167159	0.346735	0.109173	0.346735
181	FBtr0305994	ATPsynG-RD	FBgn0010612	ATPsynG	mRNA	0.00362173	0.472825	1.18868	0.408572	4.09658	0.470163	0.0628817	0.0410312	0.119699	0.119699
182	FBtr0076114	Bmcp-RA	FBgn0036199	Bmcp	mRNA	0.0036916	0.479299	-0.722455	0.248832	5.63855	0.198636	0.00749915	0.0602231	0.0498705	0.0602231
183	FBtr0087451	Cyp6a17-RA	FBgn0015714	Cyp6a17	mRNA	0.00386039	0.49295	1.46799	0.50807	4.6747	0.896306	0.0359606	0.246374	0.0919978	0.246374
184	FBtr0339828	CG4678-RK	FBgn0030778	CG4678	mRNA	0.00385593	0.49295	1.59256	0.551113	2.19937	0.72964	0.130722	-0.0624461	0.201478	0.201478
185	FBtr0077047	CG6602-RA	FBgn0035673	CG6602	mRNA	0.00382129	0.49295	-1.33161	0.460357	3.00997	0.485733	0.0714768	0.0107555	0.16032	0.16032
186	FBtr0332282	lncRNA:CR43837-RA	FBgn0264385	lncRNA:CR43837	ncRNA	0.00388018	0.49295	-1.54679	0.535639	2.2137	0.54185	0.113224	-0.0617823	0.200583	0.200583
187	FBtr0091935	Rpp20-RA	FBgn0066304	Rpp20	mRNA	0.00403758	0.510203	-1.21059	0.421044	5.47515	0.363918	0.138731	0.0136497	0.0551669	0.0551669
188	FBtr0085809	CG11334-RB	FBgn0039849	CG11334	mRNA	0.0040987	0.512445	-1.45787	0.507886	3.71147	0.493967	0.147482	0.062383	0.13465	0.13465
189	FBtr0089685	CRMP-RB	FBgn0023023	CRMP	mRNA	0.00407772	0.512445	-1.15247	0.401264	5.0319	0.330396	0.0831074	0.0930005	0.074793	0.0930005
190	FBtr0100554	CG13516-RA	FBgn0040658	CG13516	mRNA	0.00415638	0.514216	-1.74852	0.610081	2.97845	0.83538	0.0887736	0.318319	0.161514	0.318319
191	FBtr0074733	CG14207-RA	FBgn0031037	CG14207	mRNA	0.00414678	0.514216	-0.552119	0.192592	6.57502	0.0450245	0.00933442	-0.0063809	0.0312347	0.0312347
192	FBtr0073067	PHGPx-RA	FBgn0035438	PHGPx	mRNA	0.00424683	0.522669	0.561755	0.196471	7.04908	0.12661	0.00162242	0.0405973	0.0271987	0.0405973
193	FBtr0300105	SteXh:CG42398-RA	FBgn0259817	SteXh:CG42398	mRNA	0.00427916	0.523058	1.47417	0.516021	2.67081	0.618088	0.116212	0.137493	0.175029	0.175029
194	FBtr0310533	kri-RB	FBgn0035639	kri	mRNA	0.00431635	0.523058	-1.95988	0.686697	2.58373	0.744923	0.336296	-0.0953857	0.179465	0.179465
195	FBtr0307364	lncRNA:CR40469-RA	FBgn0058469	lncRNA:CR40469	ncRNA	0.00431639	0.523058	5.44143	1.90655	5.20157	10.9148	0.0321232	3.9436	0.066968	3.9436
196	FBtr0082705	CG11668-RA	FBgn0038113	CG11668	mRNA	0.00437824	0.527846	1.24706	0.437637	3.67597	0.523325	0.0330258	0.176456	0.136025	0.176456
197	FBtr0071113	UbcE2H-RC	FBgn0029996	UbcE2H	mRNA	0.00468525	0.559625	1.29367	0.457466	4.1422	0.386321	0.111069	-0.00563756	0.117826	0.117826
198	FBtr0071338	su(r)-RC	FBgn0086450	su(r)	mRNA	0.00473441	0.559625	0.949933	0.336311	4.35275	0.28638	0.0151193	0.0983234	0.108589	0.108589
199	FBtr0332771	Clc-RD	FBgn0024814	Clc	mRNA	0.00473656	0.559625	-1.29467	0.458383	4.29622	0.242865	0.118632	-0.0737998	0.111182	0.111182
200	FBtr0337067	lncRNA:roX1-RD	FBgn0019661	lncRNA:roX1	ncRNA	0.00472145	0.559625	1.24514	0.440688	7.39618	0.50061	0.0139572	0.198455	0.0254469	0.198455
201	FBtr0339542	CG8908-RE	FBgn0034493	CG8908	mRNA	0.00484273	0.569322	-1.31369	0.466291	2.8925	0.494413	0.0728996	0.00597787	0.164912	0.164912
202	FBtr0343419	CG7102-RB	FBgn0031961	CG7102	mRNA	0.00518575	0.603643	-1.26347	0.452003	3.99607	0.36727	0.0997521	0.104418	0.123709	0.123709
203	FBtr0336741	CG3358-RG	FBgn0033117	CG3358	mRNA	0.00518576	0.603643	-1.0936	0.391233	4.91162	0.189715	0.0872954	-0.0392564	0.0801178	0.0801178
204	FBtr0100565	CG6144-RB	FBgn0032259	CG6144	mRNA	0.00521564	0.604145	-1.41467	0.506433	2.6796	0.818264	0.105928	-0.0597772	0.174592	0.174592
205	FBtr0452077	CG12428-RG	FBgn0039543	CG12428	mRNA	0.00552249	0.636568	-0.841108	0.303117	5.24538	0.625185	0.035563	0.00865525	0.0649307	0.0649307
206	FBtr0302397	CR40190-RB	FBgn0085732	CR40190	pseudogene	0.00574146	0.658595	-1.106	0.400405	4.70777	0.276033	0.0850928	-0.0301946	0.0902616	0.0902616
207	FBtr0445726	CG5316-RE	FBgn0038704	CG5316	mRNA	0.00585852	0.668777	-0.913348	0.331452	5.41706	0.263896	0.0627351	-0.0142146	0.0574248	0.0574248
208	FBtr0302107	Hasp-RG	FBgn0032797	Hasp	mRNA	0.00592007	0.672554	0.817697	0.297109	5.23926	0.101138	0.0313357	-0.0071509	0.0652138	0.0652138
209	FBtr0086222	HnRNP-K-RD	FBgn0267791	HnRNP-K	mRNA	0.00597117	0.675114	-0.598616	0.217729	5.99538	0.0804191	0.0114352	0.0182909	0.0404152	0.0404152
210	FBtr0333908	CG5087-RB	FBgn0035953	CG5087	mRNA	0.00602491	0.677946	-1.09814	0.399845	4.41014	0.222572	0.069054	0.0307033	0.105811	0.105811
211	FBtr0079106	GluRIIA-RI	FBgn0004620	GluRIIA	mRNA	0.00606807	0.679566	1.16455	0.424387	3.30153	0.396679	0.0470172	0.00995158	0.149972	0.149972
212	FBtr0331743	rtv-RC	FBgn0261277	rtv	mRNA	0.00612136	0.682301	-1.68293	0.613936	2.54843	1.27378	0.230933	0.148581	0.18132	0.18132
213	FBtr0321267	CG18787-RB	FBgn0042125	CG18787	mRNA	0.00618146	0.68256	-0.525706	0.192004	6.13909	0.0473994	0.00288328	0.00210524	0.0374384	0.0374384
214	FBtr0273278	CG12379-RB	FBgn0030676	CG12379	mRNA	0.006165	0.68256	-0.916799	0.334736	4.36096	0.214389	0.0143521	0.0371654	0.1082	0.1082
215	FBtr0073470	rtv-RA	FBgn0261277	rtv	mRNA	0.0062835	0.687667	-2.16359	0.791768	4.33626	1.30187	0.141432	0.544235	0.109359	0.544235
216	FBtr0071985	DCTN3-p24-RA	FBgn0010622	DCTN3-p24	mRNA	0.00628591	0.687667	-0.816121	0.298674	5.20468	0.143111	0.0307464	-0.00721209	0.0668226	0.0668226
217	FBtr0344922	asRNA:CR45139-RB	FBgn0266632	asRNA:CR45139	ncRNA	0.00632354	0.688596	-2.15907	0.790721	2.35196	1.24224	0.284991	0.398864	0.192253	0.398864
218	FBtr0273283	CG5746-RD	FBgn0039186	CG5746	mRNA	0.00640553	0.694324	-0.8972	0.329095	5.44018	0.185055	0.0577775	0.0606794	0.0565051	0.0606794
219	FBtr0344273	ksr-RC	FBgn0015402	ksr	mRNA	0.00647149	0.698271	-0.691623	0.254004	5.46851	0.0995625	0.0151504	0.0383955	0.055416	0.055416
220	FBtr0082684	beat-Vb-RA	FBgn0038092	beat-Vb	mRNA	0.00655598	0.702227	-1.07133	0.394073	4.44791	0.673119	0.0659397	0.0354543	0.103913	0.103913
221	FBtr0337087	beat-Vb-RB	FBgn0038092	beat-Vb	mRNA	0.00656759	0.702227	0.799639	0.2942	5.34907	0.211985	0.0222326	0.0724357	0.0602728	0.0724357
222	FBtr0083677	Octalpha2R-RA	FBgn0038653	Octalpha2R	mRNA	0.00671691	0.714958	-0.763499	0.281675	6.08431	0.157171	0.00836053	0.0784188	0.0385006	0.0784188
223	FBtr0084434	GILT3-RA	FBgn0039098	GILT3	mRNA	0.00683279	0.72403	-0.680197	0.25147	5.27616	0.131427	0.00564746	0.0420868	0.063518	0.063518
224	FBtr0339518	cas-RC	FBgn0004878	cas	mRNA	0.00689157	0.72483	-1.07617	0.398279	4.91076	0.263491	0.076985	0.0965128	0.0801574	0.0965128
225	FBtr0302233	CG40472-RC	FBgn0085736	CG40472	mRNA	0.00690168	0.72483	0.57448	0.212648	5.84195	0.136172	0.00526024	0.0117125	0.0441983	0.0441983
226	FBtr0309312	CG1172-RB	FBgn0264712	CG1172	mRNA	0.0070435	0.736451	-0.669364	0.248393	5.70991	0.0656402	0.0196603	-0.00454471	0.047823	0.047823
227	FBtr0290120	sona-RC	FBgn0034903	sona	mRNA	0.00709801	0.738881	-1.90188	0.706437	3.66236	1.10763	0.0457526	0.500086	0.136556	0.500086
228	FBtr0111304	CR41440-RA	FBgn0084049	CR41440	pseudogene	0.00739637	0.766562	-1.31151	0.489651	2.68093	0.305244	0.0877095	-0.0169493	0.174526	0.174526
229	FBtr0082845	Adgf-D-RA	FBgn0038172	Adgf-D	mRNA	0.00750704	0.766704	0.73419	0.27462	5.50203	0.133994	0.00463667	0.0778499	0.0541852	0.0778499
230	FBtr0083588	CG31235-RA	FBgn0051235	CG31235	mRNA	0.00748983	0.766704	0.52436	0.196078	6.04654	0.0603375	0.00276488	0.0340769	0.0392861	0.0392861
231	FBtr0076119	Muc68D-RB	FBgn0036203	Muc68D	mRNA	0.00747793	0.766704	-2.15691	0.806389	2.46569	3.29532	0.147719	0.563506	0.185797	0.563506
232	FBtr0347220	lncRNA:CR45223-RB	FBgn0266750	lncRNA:CR45223	ncRNA	0.00752752	0.766704	0.601159	0.224937	6.37318	0.147418	0.00228042	0.0530599	0.0337558	0.0530599
233	FBtr0082636	Hsp70Bbb-RA	FBgn0051354	Hsp70Bbb	mRNA	0.00761117	0.768598	-1.46384	0.548492	2.61615	0.565419	0.151257	0.0271551	0.17779	0.17779
234	FBtr0300103	CG17684-RC	FBgn0263780	CG17684	mRNA	0.00760988	0.768598	0.514926	0.192935	6.10359	0.0834179	0.00259759	0.0295466	0.0381162	0.0381162
235	FBtr0082751	Droj2-RA	FBgn0038145	Droj2	mRNA	0.00775846	0.780138	-0.412438	0.154912	8.54881	0.143681	0.00131666	0.01008	0.0249307	0.0249307
236	FBtr0076968	sfl-RA	FBgn0020251	sfl	mRNA	0.00789398	0.790402	0.667562	0.251287	6.50419	0.101071	0.0186233	0.0504417	0.0320589	0.0504417
237	FBtr0344293	CRAT-RD	FBgn0037440	CRAT	mRNA	0.00814839	0.796676	1.22599	0.46336	4.0125	0.249238	0.111768	-0.0152078	0.123063	0.123063
238	FBtr0331561	nxf2-RC	FBgn0036640	nxf2	mRNA	0.00811001	0.796676	1.23764	0.467483	3.8862	0.317571	0.111067	-0.0533261	0.127961	0.127961
239	FBtr0346417	CG10949-RB	FBgn0032858	CG10949	mRNA	0.00803716	0.796676	1.23969	0.467717	2.51338	0.321044	0.0560731	-0.0342388	0.183195	0.183195
240	FBtr0339972	CG14669-RC	FBgn0037326	CG14669	mRNA	0.00802287	0.796676	-1.30273	0.491391	3.59516	1.46921	0.0886247	0.175477	0.139211	0.175477
241	FBtr0339558	CG14621-RC	FBgn0031183	CG14621	mRNA	0.00813187	0.796676	-1.67674	0.63356	2.7912	0.584187	0.269765	-0.0372463	0.169264	0.169264
242	FBtr0112883	toc-RF	FBgn0015600	toc	mRNA	0.00815893	0.796676	-1.2348	0.466769	3.45284	0.625088	0.0936981	0.0542108	0.144601	0.144601
243	FBtr0083586	WRNexo-RA	FBgn0038608	WRNexo	mRNA	0.0083032	0.806818	-1.45956	0.552973	3.26835	0.548896	0.18332	0.0741205	0.151126	0.151126
244	FBtr0302896	CG42694-RA	FBgn0261584	CG42694	mRNA	0.00839385	0.806818	0.720086	0.273194	5.04111	0.0891645	0.00724776	0.0309062	0.0743843	0.0743843
245	FBtr0071995	CG3788-RA	FBgn0034800	CG3788	mRNA	0.00839938	0.806818	-0.89434	0.339333	4.62478	0.224452	0.0313027	0.0898228	0.0946394	0.0946394
246	FBtr0301562	sfl-RB	FBgn0020251	sfl	mRNA	0.00838155	0.806818	-0.64744	0.245586	6.21226	0.0867476	0.0297967	0.0205395	0.0361703	0.0361703
247	FBtr0331296	lncRNA:CR43765-RA	FBgn0264265	lncRNA:CR43765	ncRNA	0.00848571	0.811811	-1.54467	0.586857	2.08148	0.347457	0.16763	-0.130497	0.209059	0.209059
248	FBtr0080549	CG7916-RA	FBgn0028534	CG7916	mRNA	0.00877875	0.819956	-1.77607	0.677748	1.50805	1.81816	0.250465	-0.103664	0.251941	0.251941
249	FBtr0081329	lok-RB	FBgn0019686	lok	mRNA	0.00868587	0.819956	-0.654224	0.249306	5.60837	0.0868269	0.0172347	0.0320837	0.0507459	0.0507459
250	FBtr0084607	Ms-RA	FBgn0011581	Ms	mRNA	0.00863128	0.819956	-0.584727	0.222641	6.18857	0.103843	0.00428222	0.0499338	0.0365616	0.0499338
251	FBtr0300618	dysf-RD	FBgn0039411	dysf	mRNA	0.00871473	0.819956	-1.31325	0.500657	2.17427	0.530781	0.0710982	0.192357	0.203058	0.203058
252	FBtr0290140	CG42235-RB	FBgn0250757	CG42235	mRNA	0.00871723	0.819956	0.806202	0.307365	4.69977	0.166265	0.0126497	0.0661866	0.0906801	0.0906801
253	FBtr0079567	Bsg-RA	FBgn0261822	Bsg	mRNA	0.00881108	0.819956	-0.968195	0.369639	5.01721	0.278757	0.0740053	0.0474935	0.075437	0.075437
254	FBtr0307365	lncRNA:CR34335-RB	FBgn0267910	lncRNA:CR34335	ncRNA	0.00881375	0.819956	-0.898946	0.343214	7.29884	0.19712	0.00109859	0.127741	0.0258563	0.127741
255	FBtr0345008	conu-RI	FBgn0039994	conu	mRNA	0.00896574	0.830825	-1.04364	0.39935	6.16671	0.352312	0.038651	0.135781	0.0369391	0.135781
256	FBtr0339749	CG1578-RB	FBgn0030336	CG1578	mRNA	0.00909692	0.839689	-0.49965	0.191555	6.92251	0.0596889	0.00269337	0.0374399	0.0280502	0.0374399
257	FBtr0084911	SppL-RC	FBgn0039381	SppL	mRNA	0.00952409	0.875697	-0.901448	0.347694	5.19467	0.321568	0.0649345	-0.00435338	0.0672905	0.0672905
258	FBtr0345450	CG9555-RC	FBgn0032085	CG9555	mRNA	0.00956749	0.876278	1.64096	0.633309	1.75266	1.1824	0.206288	-0.0266985	0.232394	0.232394
259	FBtr0310329	sona-RE	FBgn0034903	sona	mRNA	0.00967059	0.882301	-1.26836	0.490208	1.97993	0.495562	0.0469152	0.19884	0.215917	0.215917
260	FBtr0087122	Lst-RA	FBgn0034140	Lst	mRNA	0.00988996	0.898845	-1.07296	0.415934	3.58803	0.214043	0.0497277	0.0542291	0.139492	0.139492
261	FBtr0071287	CG32706-RA	FBgn0052706	CG32706	mRNA	0.0100517	0.903176	0.891933	0.34651	4.4268	0.296169	0.0181703	0.113155	0.10498	0.113155
262	FBtr0301193	CG8172-RF	FBgn0033362	CG8172	mRNA	0.0100523	0.903176	-2.15936	0.838902	1.61015	1.661	0.179738	0.589997	0.243548	0.589997
263	FBtr0076173	CG7560-RA	FBgn0036157	CG7560	mRNA	0.00997963	0.903176	-1.4237	0.552563	2.37967	0.347282	0.143302	-0.0173915	0.190648	0.190648
264	FBtr0071008	CG32736-RB	FBgn0052736	CG32736	mRNA	0.0102911	0.921135	-0.829319	0.323209	4.6749	0.122621	0.0222705	0.0330778	0.091987	0.091987
265	FBtr0343566	CHOp24-RB	FBgn0029709	CHOp24	mRNA	0.010363	0.92407	1.47262	0.574464	4.81662	0.538938	0.276252	-0.223694	0.0846947	0.0846947
266	FBtr0433531	Sod3-RF	FBgn0033631	Sod3	mRNA	0.0104379	0.926674	-1.13886	0.4447	4.17064	0.494533	0.0453732	0.170924	0.116638	0.170924
267	FBtr0330719	CG9961-RB	FBgn0031451	CG9961	mRNA	0.0104707	0.926674	-1.35269	0.528419	2.77043	0.340428	0.135191	-0.0637903	0.170213	0.170213
268	FBtr0339185	CG1983-RB	FBgn0039751	CG1983	mRNA	0.0106274	0.937035	0.838587	0.32825	4.78088	0.268216	0.0313585	0.0620661	0.0864912	0.0864912
269	FBtr0304798	Drep2-RC	FBgn0028408	Drep2	mRNA	0.0106739	0.937633	0.505834	0.198118	7.04413	0.0890231	0.00265132	0.0402791	0.0272297	0.0402791
270	FBtr0339524	Qtzl-RC	FBgn0051864	Qtzl	mRNA	0.0108702	0.940891	-0.715424	0.280906	5.43562	0.126796	0.0201147	0.0661913	0.0566841	0.0661913
271	FBtr0087715	CG30059-RA	FBgn0260475	CG30059	mRNA	0.0107755	0.940891	1.6716	0.655555	3.79031	1.01485	0.10276	0.367281	0.131625	0.367281
272	FBtr0087720	CG10814-RA	FBgn0033830	CG10814	mRNA	0.0108395	0.940891	0.938852	0.368491	3.94233	0.193998	0.0227145	0.0401854	0.125801	0.125801
273	FBtr0345061	lncRNA:CR45181-RA	FBgn0266691	lncRNA:CR45181	ncRNA	0.0108579	0.940891	-1.26449	0.496415	2.74979	0.40138	0.0833944	0.186136	0.171178	0.186136
274	FBtr0078083	cbt-RA	FBgn0043364	cbt	mRNA	0.0111157	0.958627	-0.507313	0.199805	5.99461	0.0379223	0.00323217	0.00421068	0.0404326	0.0404326
275	FBtr0076084	CG10361-RA	FBgn0036208	CG10361	mRNA	0.0113086	0.97172	-0.937344	0.370051	5.55277	0.444055	0.0043114	0.145464	0.0524519	0.145464
276	FBtr0082748	Dic1-RA	FBgn0027610	Dic1	mRNA	0.0114821	0.983054	-1.33002	0.526184	4.41107	0.604397	0.143138	0.159688	0.105765	0.159688
277	FBtr0344343	Dh44-RC	FBgn0012344	Dh44	mRNA	0.0115318	0.983744	-0.463655	0.183542	6.68226	0.112121	0.00139738	0.0354483	0.0301044	0.0354483
278	FBtr0306800	CG13731-RB	FBgn0036717	CG13731	mRNA	0.0116617	0.991241	-2.41651	0.95809	3.18997	1.82027	0.106677	0.897317	0.153853	0.897317
279	FBtr0273339	Nse4-RB	FBgn0032251	Nse4	mRNA	0.0117851	0.993996	1.44472	0.57364	3.72437	1.04655	0.118928	0.240985	0.134152	0.240985
280	FBtr0113131	CG11486-RQ	FBgn0035397	CG11486	mRNA	0.0118162	0.993996	1.47105	0.58431	4.09956	0.543188	0.075943	0.297483	0.119578	0.297483
281	FBtr0074020	CG9114-RA	FBgn0030628	CG9114	mRNA	0.0118203	0.993996	-0.6258	0.248583	5.31551	0.16747	0.00584086	0.0510071	0.0617459	0.0617459
282	FBtr0085887	heph-RG	FBgn0011224	heph	mRNA	0.0119226	0.999046	1.28972	0.512928	2.52747	0.429173	0.105323	0.162713	0.182437	0.182437
283	FBtr0070000	Nep3-RA	FBgn0031081	Nep3	mRNA	0.334238	0.999968	0.691023	0.715632	3.47173	0.74264	0.07814	0.482002	0.143909	0.482002
284	FBtr0307554	Nep3-RB	FBgn0031081	Nep3	mRNA	0.591064	0.999968	0.645914	1.20216	4.86254	1.95959	0.0446789	1.53599	0.0824427	1.53599
285	FBtr0307555	Nep3-RC	FBgn0031081	Nep3	mRNA	0.493281	0.999968	0.113905	0.166261	7.3573	0.0333296	0.000947661	0.0292866	0.0256031	0.0292866
286	FBtr0070036	CG12655-RA	FBgn0031080	CG12655	mRNA	0.668554	0.999968	0.224882	0.525263	2.40232	0.258738	0.112416	0.122193	0.189351	0.189351
287	FBtr0070045	CG33217-RA	FBgn0053217	CG33217	mRNA	0.911193	0.999968	0.018299	0.164067	6.94758	0.0247051	0.00156993	0.0206136	0.0278716	0.0278716
288	FBtr0070046	Vps11-RA	FBgn0052350	Vps11	mRNA	0.896536	0.999968	-0.0211658	0.162766	6.92832	0.0083851	0.000968128	0.0101833	0.0280082	0.0280082
289	FBtr0299869	RpL10-RC	FBgn0024733	RpL10	mRNA	0.54807	0.999968	-0.108476	0.180596	9.79564	0.0403544	0.000292234	0.0353803	0.0343625	0.0353803
290	FBtr0299870	RpL10-RD	FBgn0024733	RpL10	mRNA	0.384148	0.999968	-0.138053	0.15863	8.72109	0.0502649	0.00198839	0.0182052	0.0255343	0.0255343
291	FBtr0333910	RpL10-RE	FBgn0024733	RpL10	mRNA	0.240948	0.999968	-0.23598	0.201241	6.06582	0.0357066	0.00541496	0.0242901	0.0388798	0.0388798
292	FBtr0070063	G9a-RA	FBgn0040372	G9a	mRNA	0.891371	0.999968	0.049784	0.364532	6.27635	0.120671	0.00756481	0.137777	0.035163	0.137777
293	FBtr0332992	G9a-RB	FBgn0040372	G9a	mRNA	0.61612	0.999968	-0.0857157	0.170968	6.80878	0.00377642	0.0030268	-0.00237922	0.0289434	0.0289434
294	FBtr0070064	cin-RB	FBgn0000316	cin	mRNA	0.833659	0.999968	-0.0655377	0.312067	6.26481	0.117835	0.0711758	0.0259412	0.0353399	0.0353399
295	FBtr0070065	cin-RA	FBgn0000316	cin	mRNA	0.62261	0.999968	0.158316	0.32168	6.51887	0.112705	0.04268	0.0704992	0.0318828	0.0704992
296	FBtr0070066	CG3777-RB	FBgn0024989	CG3777	mRNA	0.52879	0.999968	-0.434776	0.69028	4.77783	0.579194	0.0482498	0.472907	0.0866463	0.472907
297	FBtr0070067	CG3777-RA	FBgn0024989	CG3777	mRNA	0.783055	0.999968	-0.168927	0.613523	4.49416	0.378498	0.0397508	0.371948	0.101533	0.371948
298	FBtr0070068	CG3777-RC	FBgn0024989	CG3777	mRNA	0.912982	0.999968	-0.0920862	0.842676	4.78516	0.526472	0.0586386	0.718037	0.0862741	0.718037
299	FBtr0342962	CG3777-RD	FBgn0024989	CG3777	mRNA	0.42104	0.999968	-0.426957	0.530634	3.33124	0.228467	0.0636735	0.244296	0.148934	0.244296
300	FBtr0344149	CG3777-RE	FBgn0024989	CG3777	mRNA	0.596653	0.999968	-0.329856	0.623287	5.03907	0.344904	0.054982	0.369925	0.0744752	0.369925
301	FBtr0070069	CG12470-RA	FBgn0040371	CG12470	mRNA	0.599425	0.999968	-0.378348	0.720349	2.06277	0.478089	0.224781	0.34277	0.2103	0.34277
302	FBtr0070071	y-RA	FBgn0004034	y	mRNA	0.967514	0.999968	0.0203069	0.498624	2.58132	0.180092	0.0923439	0.0385183	0.179591	0.179591
303	FBtr0070072	ac-RA	FBgn0000022	ac	mRNA	0.817312	0.999968	-0.226865	0.982085	3.46661	0.929199	0.0612005	0.99371	0.144097	0.99371
304	FBtr0070073	sc-RA	FBgn0004170	sc	mRNA	0.354244	0.999968	-0.438606	0.473458	4.88183	0.242731	0.00855976	0.236618	0.0815182	0.236618
305	FBtr0070074	l(1)sc-RA	FBgn0002561	l(1)sc	mRNA	0.177245	0.999968	-0.396193	0.293631	4.7988	0.0550068	0.00871619	0.0376132	0.0855861	0.0855861
306	FBtr0070075	ase-RA	FBgn0000137	ase	mRNA	0.902704	0.999968	0.0203591	0.166541	6.78091	0.0226875	0.00115256	0.0216793	0.0291837	0.0291837
307	FBtr0112947	CG13373-RB	FBgn0029522	CG13373	mRNA	0.263401	0.999968	-0.31207	0.279035	4.97413	0.0523953	0.00786335	0.044803	0.0772965	0.0772965
308	FBtr0070077	CG32817-RA	FBgn0052817	CG32817	mRNA	0.198898	0.999968	-0.97571	0.759487	2.87234	1.66558	0.413342	0.217555	0.165744	0.217555
309	FBtr0336919	CG32817-RC	FBgn0052817	CG32817	mRNA	0.411655	0.999968	-0.405234	0.493595	3.02581	0.155194	0.106748	0.0842291	0.15973	0.15973
310	FBtr0070078	CG3176-RA	FBgn0029524	CG3176	mRNA	0.681149	0.999968	0.176193	0.428802	3.9772	0.0377286	0.0766626	-0.0318932	0.124447	0.124447
311	FBtr0336920	CG3176-RB	FBgn0029524	CG3176	mRNA	0.527623	0.999968	-0.325826	0.515842	3.39441	0.144477	0.144335	0.0182863	0.146705	0.146705
312	FBtr0336921	CG3176-RC	FBgn0029524	CG3176	mRNA	0.0613007	0.999968	2.60952	1.39448	1.10155	2.28151	1.83808	0.272276	0.2888	0.2888
313	FBtr0070079	CG3156-RA	FBgn0023536	CG3156	mRNA	0.816213	0.999968	-0.056997	0.245235	5.33827	0.0199155	0.00503589	0.0127481	0.0607425	0.0607425
314	FBtr0070080	CG17778-RA	FBgn0023534	CG17778	mRNA	0.442637	0.999968	0.243913	0.3177	4.58469	0.0239266	0.0136286	-0.0038745	0.0967669	0.0967669
315	FBtr0340145	CG17778-RB	FBgn0023534	CG17778	mRNA	0.449606	0.999968	-0.53822	0.711863	2.10593	0.395415	0.346804	0.0229153	0.207454	0.207454
316	FBtr0070088	arg-RA	FBgn0023535	arg	mRNA	0.252561	0.999968	-0.447451	0.391077	3.63282	0.147863	0.029563	0.123687	0.137717	0.137717
317	FBtr0070092	CG17896-RB	FBgn0023537	CG17896	mRNA	0.8586	0.999968	0.0375899	0.210993	7.02633	0.052343	0.00105473	0.0476371	0.0273429	0.0476371
318	FBtr0070093	CG17896-RA	FBgn0023537	CG17896	mRNA	0.750271	0.999968	-0.146453	0.460136	3.85356	0.0591161	0.102364	-0.0600781	0.12921	0.12921
319	FBtr0070094	CG18273-RA	FBgn0029525	CG18273	mRNA	0.980412	0.999968	-0.00420621	0.171317	6.62901	0.0339933	0.00145285	0.0235955	0.0306483	0.0306483
320	FBtr0070099	Cyp4g1-RA	FBgn0010019	Cyp4g1	mRNA	0.686499	0.999968	0.213296	0.528469	2.40204	0.136071	0.116095	0.00984457	0.189367	0.189367
321	FBtr0070101	CG32816-RB	FBgn0052816	CG32816	mRNA	0.667458	0.999968	-0.51871	1.20732	1.20551	1.29636	0.11043	1.48383	0.278839	1.48383
322	FBtr0273442	CG32816-RC	FBgn0052816	CG32816	mRNA	0.153248	0.999968	-0.733872	0.513861	2.75255	0.23734	0.11776	0.0549707	0.171048	0.171048
323	FBtr0070103	CG13375-RA	FBgn0040370	CG13375	mRNA	0.487736	0.999968	0.430599	0.620537	2.54065	1.67295	0.184744	0.236422	0.181734	0.236422
324	FBtr0300326	CG13375-RB	FBgn0040370	CG13375	mRNA	0.0701743	0.999968	0.510916	0.282152	6.01755	0.0987471	0.00275141	0.0843217	0.039917	0.0843217
325	FBtr0070107	CG3038-RB	FBgn0040373	CG3038	mRNA	0.511886	0.999968	-0.26308	0.401095	4.58034	0.150621	0.0697534	0.106206	0.0969978	0.106206
326	FBtr0070108	CG3038-RA	FBgn0040373	CG3038	mRNA	0.338998	0.999968	-0.204746	0.214136	5.91255	0.0597274	0.00776371	0.0387151	0.0423894	0.0423894
327	FBtr0340207	CG3038-RC	FBgn0040373	CG3038	mRNA	0.484402	0.999968	-0.299035	0.427657	3.93951	0.061397	0.0741263	-0.000290378	0.12591	0.12591
328	FBtr0070109	Appl-RA	FBgn0000108	Appl	mRNA	0.615838	0.999968	0.338254	0.674137	3.78675	0.506914	0.00321314	0.493854	0.131761	0.493854
329	FBtr0307291	Appl-RB	FBgn0000108	Appl	mRNA	0.13442	0.999968	0.235607	0.157397	8.34494	0.0237005	0.00264234	0.017422	0.0244539	0.0244539
330	FBtr0307292	Appl-RC	FBgn0000108	Appl	mRNA	0.548935	0.999968	0.26603	0.443858	3.66597	0.318723	0.0198999	0.19558	0.136415	0.19558
331	FBtr0307293	Appl-RD	FBgn0000108	Appl	mRNA	0.474979	0.999968	0.662014	0.92667	7.6013	1.04689	0.00373235	0.935489	0.0247803	0.935489
332	FBtr0307294	Appl-RE	FBgn0000108	Appl	mRNA	0.765666	0.999968	0.0985139	0.330529	8.96766	0.137084	0.00111791	0.118374	0.0267395	0.118374
333	FBtr0307295	Appl-RF	FBgn0000108	Appl	mRNA	0.507735	0.999968	0.622246	0.939425	7.44293	1.05811	0.00554585	0.95971	0.0252719	0.95971
334	FBtr0070115	CG13369-RA	FBgn0025640	CG13369	mRNA	0.535315	0.999968	-0.138715	0.223765	5.60174	0.0359243	0.00382627	0.0367048	0.0509388	0.0509388
335	FBtr0070116	CG17829-RA	FBgn0025635	CG17829	mRNA	0.648109	0.999968	-0.097959	0.214638	6.00405	0.00686026	0.0101699	-0.00262681	0.0402188	0.0402188
336	FBtr0070117	CG17829-RC	FBgn0025635	CG17829	mRNA	0.904715	0.999968	-0.0584849	0.488568	2.92062	0.112701	0.0973025	-0.0162742	0.163774	0.163774
337	FBtr0070118	CG17829-RB	FBgn0025635	CG17829	mRNA	0.132981	0.999968	0.633045	0.421342	4.70712	0.159922	0.103878	0.0403132	0.0902952	0.0902952
338	FBtr0070119	Mybbp1A-RA	FBgn0001341	Mybbp1A	mRNA	0.901607	0.999968	0.0216545	0.175154	6.50393	0.0430372	0.0014931	0.029763	0.032062	0.032062
339	FBtr0070120	su(sable)-RA	FBgn0003575	su(sable)	mRNA	0.387963	0.999968	0.385176	0.446158	6.63478	0.351069	0.0161279	0.201591	0.0305878	0.201591
340	FBtr0340081	su(sable)-RB	FBgn0003575	su(sable)	mRNA	0.972088	0.999968	-0.0123723	0.353604	4.65493	0.0545192	0.0437163	0.0332195	0.0930415	0.0930415
341	FBtr0340082	su(sable)-RC	FBgn0003575	su(sable)	mRNA	0.668641	0.999968	-0.220396	0.514928	5.68046	0.358404	0.0365592	0.253449	0.0486628	0.253449
342	FBtr0070121	CG13367-RA	FBgn0025634	CG13367	mRNA	0.362534	0.999968	0.208668	0.229168	6.20044	0.0610113	0.0021472	0.0552943	0.0363632	0.0552943
343	FBtr0308651	Roc1a-RC	FBgn0025638	Roc1a	mRNA	0.699169	0.999968	-0.147749	0.382332	4.22643	0.125816	0.0456227	0.102807	0.114259	0.114259
344	FBtr0070122	Roc1a-RA	FBgn0025638	Roc1a	mRNA	0.452446	0.999968	-0.11441	0.152274	7.65975	0.0167258	0.000723755	0.0146953	0.0246375	0.0246375
345	FBtr0343564	Roc1a-RD	FBgn0025638	Roc1a	mRNA	0.648161	0.999968	-0.100063	0.219283	6.14628	0.036592	0.0071567	0.0454364	0.037306	0.0454364
346	FBtr0070134	CG5254-RA	FBgn0040383	CG5254	mRNA	0.833743	0.999968	-0.0588571	0.2804	4.95273	0.0496908	0.00775228	0.0144147	0.0782431	0.0782431
347	FBtr0343759	CG5254-RB	FBgn0040383	CG5254	mRNA	0.195775	0.999968	0.759027	0.586718	2.61161	0.215118	0.198487	-0.041294	0.178023	0.178023
348	FBtr0070135	CG5273-RA	FBgn0040382	CG5273	mRNA	0.146909	0.999968	0.333103	0.229641	6.24178	0.106584	0.0219805	0.00833426	0.0356986	0.0356986
349	FBtr0070136	CG5273-RC	FBgn0040382	CG5273	mRNA	0.889584	0.999968	-0.0378931	0.272945	5.80648	0.0620318	0.0363384	0.0228344	0.0451446	0.0451446
350	FBtr0070137	CG5273-RB	FBgn0040382	CG5273	mRNA	0.942215	0.999968	-0.0395015	0.544951	4.85425	0.252637	0.0802037	0.244609	0.0828445	0.244609
351	FBtr0070138	fz3-RA	FBgn0027343	fz3	mRNA	0.132563	0.999968	-0.664067	0.441513	5.37765	0.261039	0.00813335	0.205076	0.0590511	0.205076
352	FBtr0112928	fz3-RB	FBgn0027343	fz3	mRNA	0.0284854	0.999968	-1.1566	0.528	2.95104	0.449778	0.142347	0.0393495	0.162573	0.162573
353	FBtr0345511	fz3-RC	FBgn0027343	fz3	mRNA	0.925282	0.999968	-0.0435311	0.464172	3.45133	0.171122	0.0909991	0.0963884	0.144656	0.144656
354	FBtr0070140	CG16989-RA	FBgn0025621	CG16989	mRNA	0.59233	0.999968	-0.113257	0.211513	6.02166	0.0466221	0.00910579	0.0385725	0.0398259	0.0398259
355	FBtr0343325	CG16989-RB	FBgn0025621	CG16989	mRNA	0.951548	0.999968	-0.0191621	0.31536	5.49093	0.08286	0.0223141	0.0864614	0.0545856	0.0864614
356	FBtr0290198	CG13358-RD	FBgn0026874	CG13358	mRNA	0.712564	0.999968	-0.189226	0.513624	2.49343	0.0960446	0.104266	-0.0140706	0.184276	0.184276
357	FBtr0070145	CG13359-RA	FBgn0025616	CG13359	mRNA	0.790297	0.999968	0.179516	0.675062	1.76597	0.300382	0.267046	0.121988	0.231386	0.231386
358	FBtr0070146	Rbf-RA	FBgn0015799	Rbf	mRNA	0.799463	0.999968	-0.0389208	0.153206	7.48605	0.00357568	0.000549964	0.00425103	0.0251227	0.0251227
359	FBtr0070147	CG13360-RA	FBgn0025620	CG13360	mRNA	0.688325	0.999968	-0.186225	0.464253	3.1194	0.246107	0.0621379	0.173599	0.156336	0.173599
360	FBtr0070148	RpL22-RA	FBgn0015288	RpL22	mRNA	0.649701	0.999968	-0.0999698	0.220112	9.8279	0.0665317	5.66325e-05	0.0529348	0.034796	0.0529348
361	FBtr0070149	CG13361-RA	FBgn0029532	CG13361	mRNA	0.295364	0.999968	0.559543	0.534718	2.28166	0.199254	0.116307	0.0294276	0.196422	0.196422
362	FBtr0070150	CG13362-RA	FBgn0029531	CG13362	mRNA	0.932875	0.999968	-0.0450697	0.535091	2.35049	0.313328	0.120826	0.105959	0.192339	0.192339
363	FBtr0070151	Hmt4-20-RA	FBgn0025639	Hmt4-20	mRNA	0.861656	0.999968	0.0325836	0.186975	8.33969	0.026313	0.000554889	0.0376822	0.024445	0.0376822
364	FBtr0308652	Hmt4-20-RB	FBgn0025639	Hmt4-20	mRNA	0.565092	0.999968	0.468932	0.815115	5.76894	0.747845	0.0398505	0.686851	0.0461697	0.686851
365	FBtr0070155	RpL36-RA	FBgn0002579	RpL36	mRNA	0.696238	0.999968	-0.074145	0.189919	8.83293	0.0383996	0.000506991	0.0389437	0.0260294	0.0389437
366	FBtr0070156	RpL36-RB	FBgn0002579	RpL36	mRNA	0.118577	0.999968	-0.287726	0.184348	7.81818	0.0681421	0.00125071	0.0359195	0.0243525	0.0359195
367	FBtr0070157	RpL36-RD	FBgn0002579	RpL36	mRNA	0.334631	0.999968	0.308123	0.319355	4.87955	0.124038	0.029922	0.0177808	0.081627	0.081627
368	FBtr0070158	RpL36-RC	FBgn0002579	RpL36	mRNA	0.125032	0.999968	-0.460526	0.300214	4.94213	0.0669134	0.0198583	0.0355826	0.0787199	0.0787199
369	FBtr0345321	RpL36-RE	FBgn0002579	RpL36	mRNA	0.957431	0.999968	0.014633	0.274145	8.05544	0.058811	0.00231028	0.0798909	0.0241994	0.0798909
370	FBtr0070159	CG13364-RA	FBgn0026879	CG13364	mRNA	0.56416	0.999968	-0.147442	0.255677	7.1888	0.0774149	0.000841775	0.0706575	0.0263946	0.0706575
371	FBtr0070160	CG13365-RA	FBgn0029529	CG13365	mRNA	0.258985	0.999968	-0.288418	0.25551	5.23046	0.0741461	0.0057842	0.041444	0.0656215	0.0656215
372	FBtr0070161	CG13366-RA	FBgn0025633	CG13366	mRNA	0.0988368	0.999968	-0.461746	0.279758	5.6716	0.0910418	0.0366848	0.0266137	0.0489172	0.0489172
373	FBtr0110791	CG13366-RB	FBgn0025633	CG13366	mRNA	0.736536	0.999968	-0.12119	0.360208	4.28722	0.0707317	0.0303288	0.0559105	0.111585	0.111585
374	FBtr0339430	CG13366-RC	FBgn0025633	CG13366	mRNA	0.586293	0.999968	0.193956	0.356395	6.08926	0.117193	0.0133949	0.12553	0.0384008	0.12553
375	FBtr0339431	CG13366-RD	FBgn0025633	CG13366	mRNA	0.256289	0.999968	0.43112	0.379773	4.58061	0.168116	0.0607651	0.0129732	0.0969836	0.0969836
376	FBtr0339432	CG13366-RE	FBgn0025633	CG13366	mRNA	0.915161	0.999968	0.0216725	0.203439	6.49027	0.0267302	0.013039	0.0196374	0.0322284	0.0322284
377	FBtr0339433	CG13366-RF	FBgn0025633	CG13366	mRNA	0.435571	0.999968	-0.271139	0.347751	4.96795	0.22394	0.0547002	0.026949	0.0775676	0.0775676
378	FBtr0339434	CG13366-RG	FBgn0025633	CG13366	mRNA	0.176369	0.999968	0.849278	0.628156	3.64586	0.436281	0.0661192	0.365452	0.137203	0.365452
379	FBtr0070165	MED22-RA	FBgn0040339	MED22	mRNA	0.140732	0.999968	-0.302359	0.205258	5.99343	0.0719084	0.0028113	0.0432692	0.0404595	0.0432692
380	FBtr0307181	CG32815-RC	FBgn0052815	CG32815	mRNA	0.58361	0.999968	0.098214	0.179184	6.79739	0.0314968	0.00150021	0.0336165	0.0290406	0.0336165
381	FBtr0345512	CG32815-RD	FBgn0052815	CG32815	mRNA	0.716439	0.999968	0.162154	0.446433	4.2012	0.222252	0.0656996	0.152288	0.115344	0.152288
382	FBtr0070167	TRAM-RB	FBgn0040340	TRAM	mRNA	0.181146	0.999968	-0.467312	0.349461	4.5713	0.0466234	0.036095	-0.0307163	0.0974774	0.0974774
383	FBtr0070168	TRAM-RA	FBgn0040340	TRAM	mRNA	0.247126	0.999968	-0.369365	0.319145	5.7624	0.102867	0.0317378	0.0796645	0.0463506	0.0796645
384	FBtr0070169	TRAM-RC	FBgn0040340	TRAM	mRNA	0.180699	0.999968	-0.348541	0.260376	5.42398	0.0929424	0.0170051	0.0434158	0.0571464	0.0571464
385	FBtr0307182	TRAM-RD	FBgn0040340	TRAM	mRNA	0.837627	0.999968	-0.075808	0.369922	6.61986	0.166932	0.0112151	0.138457	0.0307453	0.138457
386	FBtr0332589	TRAM-RE	FBgn0040340	TRAM	mRNA	0.504078	0.999968	0.294338	0.440569	3.67574	0.195624	0.0762635	0.0749928	0.136034	0.136034
387	FBtr0070170	mus81-RA	FBgn0040347	mus81	mRNA	0.49842	0.999968	-0.159272	0.235268	5.45368	0.0217912	0.00455987	0.0141844	0.0559806	0.0559806
388	FBtr0070173	CG3021-RA	FBgn0040337	CG3021	mRNA	0.528716	0.999968	-0.135489	0.215074	5.72402	0.0165301	0.00316931	0.0155717	0.0474239	0.0474239
389	FBtr0070179	CG14629-RA	FBgn0040398	CG14629	mRNA	0.541098	0.999968	-0.676766	1.10736	4.55341	1.55559	0.0211531	1.32005	0.0984241	1.32005
390	FBtr0070181	CG3655-RA	FBgn0040397	CG3655	mRNA	0.277425	0.999968	-0.493353	0.454234	2.7724	0.175308	0.0555492	0.120967	0.170122	0.170122
391	FBtr0113327	CG3655-RB	FBgn0040397	CG3655	mRNA	0.79615	0.999968	0.0831882	0.32202	4.81579	0.079731	0.0286824	0.0390905	0.0847361	0.0847361
392	FBtr0331340	CG3655-RD	FBgn0040397	CG3655	mRNA	0.814462	0.999968	0.0552479	0.235425	6.31603	0.055146	0.00292357	0.0576975	0.03457	0.0576975
393	FBtr0070182	CDC45L-RA	FBgn0026143	CDC45L	mRNA	0.232918	0.999968	-0.208224	0.174556	6.52413	0.0173822	0.00150601	0.00422888	0.0318204	0.0318204
394	FBtr0070183	CG11638-RA	FBgn0040351	CG11638	mRNA	0.236847	0.999968	0.195647	0.165395	6.82552	0.0335427	0.00111709	0.0275249	0.0288032	0.0288032
395	FBtr0070187	CG3703-RA	FBgn0040348	CG3703	mRNA	0.213906	0.999968	-0.225014	0.18104	6.35409	0.0316175	0.00182551	0.019166	0.0340226	0.0340226
396	FBtr0070188	CG3704-RA	FBgn0040346	CG3704	mRNA	0.0586364	0.999968	-0.353301	0.186842	6.21869	0.0419363	0.00211632	0.0210098	0.0360663	0.0360663
397	FBtr0070189	CG3706-RA	FBgn0040342	CG3706	mRNA	0.746936	0.999968	-0.172622	0.534962	2.32139	0.166792	0.118965	0.0706156	0.194049	0.194049
398	FBtr0336688	CG32814-RB	FBgn0052814	CG32814	mRNA	0.920965	0.999968	-0.0685629	0.691031	1.63817	0.173599	0.280987	-0.0480417	0.241304	0.241304
399	FBtr0070205	CG11382-RB	FBgn0040367	CG11382	mRNA	0.741048	0.999968	0.166924	0.505117	3.74003	0.200649	0.0979892	0.181073	0.13355	0.181073
400	FBtr0342728	CG11382-RC	FBgn0040367	CG11382	mRNA	0.697277	0.999968	-0.202481	0.520519	3.46661	0.497322	0.122602	0.173738	0.144097	0.173738
401	FBtr0070209	Naa30A-RA	FBgn0024362	Naa30A	mRNA	0.776013	0.999968	-0.0473442	0.166401	6.9359	0.0230488	0.00233105	0.02206	0.0279541	0.0279541
402	FBtr0310619	Naa30A-RD	FBgn0024362	Naa30A	mRNA	0.896882	0.999968	0.136947	1.05669	4.08046	1.06152	0.142479	1.07879	0.120353	1.07879
403	FBtr0070211	Tsp2A-RA	FBgn0024361	Tsp2A	mRNA	0.777132	0.999968	-0.172753	0.610309	2.53337	0.276456	0.225275	-0.0449862	0.182122	0.182122
404	FBtr0303284	Tsp2A-RB	FBgn0024361	Tsp2A	mRNA	0.733785	0.999968	-0.282034	0.82928	1.81041	0.215141	0.524121	-0.252605	0.228056	0.228056
405	FBtr0070212	CG11417-RA	FBgn0024364	CG11417	mRNA	0.140664	0.999968	-0.272632	0.185046	6.26383	0.0278212	0.00209727	0.00820647	0.0353549	0.0353549
406	FBtr0070213	CG14770-RA	FBgn0029573	CG14770	mRNA	0.958783	0.999968	0.0363578	0.703511	1.56468	0.666831	0.294084	0.146527	0.247244	0.247244
407	FBtr0070215	ssx-RB	FBgn0024987	ssx	mRNA	0.901276	0.999968	0.0450132	0.362864	7.42596	0.121323	0.00334909	0.140665	0.0253338	0.140665
408	FBtr0339772	ssx-RC	FBgn0024987	ssx	mRNA	0.645008	0.999968	-0.183487	0.398272	4.66536	0.124774	0.0810009	-0.0214851	0.0924902	0.0924902
409	FBtr0339773	ssx-RD	FBgn0024987	ssx	mRNA	0.556748	0.999968	0.222534	0.378666	3.84014	0.12005	0.0202647	0.136565	0.129723	0.136565
410	FBtr0339774	ssx-RE	FBgn0024987	ssx	mRNA	0.682181	0.999968	0.0988332	0.241358	6.92347	0.0466575	0.00636155	0.0573532	0.0280433	0.0573532
411	FBtr0070216	AMPKalpha-RA	FBgn0023169	AMPKalpha	mRNA	0.638227	0.999968	0.0752324	0.160008	7.23733	0.00972601	0.0018557	0.00366092	0.0261471	0.0261471
412	FBtr0070217	AMPKalpha-RB	FBgn0023169	AMPKalpha	mRNA	0.0837194	0.999968	-0.435496	0.251804	5.73683	0.0481756	0.0222862	0.0153457	0.0470634	0.0470634
413	FBtr0070218	AMPKalpha-RC	FBgn0023169	AMPKalpha	mRNA	0.958171	0.999968	0.0262311	0.500126	3.92849	0.192431	0.0827383	0.190837	0.126335	0.190837
414	FBtr0070219	CG32813-RD	FBgn0052813	CG32813	mRNA	0.91533	0.999968	0.0325281	0.30595	5.2983	0.079881	0.0277886	0.0745926	0.0625157	0.0745926
415	FBtr0070222	CG32813-RB	FBgn0052813	CG32813	mRNA	0.724896	0.999968	0.153415	0.435933	3.14686	0.137647	0.052489	0.122672	0.155364	0.155364
416	FBtr0342735	CG32813-RL	FBgn0052813	CG32813	mRNA	0.577426	0.999968	-0.217341	0.390095	3.65427	0.0348956	0.0295676	0.0108052	0.136873	0.136873
417	FBtr0342736	CG32813-RM	FBgn0052813	CG32813	mRNA	0.862958	0.999968	-0.0762042	0.441483	3.27502	0.155553	0.0423492	0.170831	0.150894	0.170831
418	FBtr0342737	CG32813-RN	FBgn0052813	CG32813	mRNA	0.782417	0.999968	0.111513	0.403782	4.18632	0.14154	0.0623481	0.0985201	0.115977	0.115977
419	FBtr0330317	CG32813-RH	FBgn0052813	CG32813	mRNA	0.835752	0.999968	-0.0897855	0.433056	3.66849	0.137654	0.0688019	0.115217	0.136317	0.136317
420	FBtr0330318	CG32813-RI	FBgn0052813	CG32813	mRNA	0.781658	0.999968	0.128092	0.462159	2.75903	0.152315	0.0628719	0.0800553	0.170743	0.170743
421	FBtr0330319	CG32813-RJ	FBgn0052813	CG32813	mRNA	0.711035	0.999968	0.166322	0.448954	3.87877	0.222397	0.0737845	0.146671	0.128246	0.146671
422	FBtr0330320	CG32813-RK	FBgn0052813	CG32813	mRNA	0.62416	0.999968	-0.218658	0.446275	3.53737	0.123032	0.0763795	0.0524542	0.141453	0.141453
423	FBtr0070225	CG11448-RA	FBgn0024985	CG11448	mRNA	0.866429	0.999968	0.0268252	0.159488	7.17892	0.00577135	0.00137416	0.00445131	0.0264469	0.0264469
424	FBtr0332291	CG11448-RB	FBgn0024985	CG11448	mRNA	0.846963	0.999968	0.0754477	0.39093	4.40277	0.110605	0.0609784	0.0982043	0.106175	0.106175
425	FBtr0332292	CG11448-RC	FBgn0024985	CG11448	mRNA	0.889833	0.999968	-0.0564186	0.407311	4.37836	0.0677692	0.0740883	0.000340847	0.107367	0.107367
426	FBtr0070230	Lrpprc2-RA	FBgn0027794	Lrpprc2	mRNA	0.985787	0.999968	0.00299284	0.167998	6.73037	0.0148504	0.00122787	0.0100513	0.0296416	0.0296416
427	FBtr0070231	CG14785-RA	FBgn0027795	CG14785	mRNA	0.805446	0.999968	-0.0755601	0.306774	4.65816	0.0791258	0.0100629	0.0865442	0.0928705	0.0928705
428	FBtr0070233	CG3719-RA	FBgn0024986	CG3719	mRNA	0.413048	0.999968	-0.211851	0.258815	6.05788	0.0736676	0.00206889	0.0711963	0.0390457	0.0711963
429	FBtr0070234	png-RA	FBgn0000826	png	mRNA	0.832402	0.999968	-0.0958861	0.453102	2.87392	0.084699	0.0588694	-0.0153294	0.165679	0.165679
430	FBtr0070235	CG12773-RA	FBgn0024365	CG12773	mRNA	0.847704	0.999968	-0.152033	0.791639	4.62436	0.57854	0.054415	0.63103	0.0946615	0.63103
431	FBtr0342738	CG12773-RC	FBgn0024365	CG12773	mRNA	0.835664	0.999968	0.0365514	0.1762	6.71691	0.00520701	0.0041887	0.00295075	0.0297684	0.0297684
432	FBtr0332287	CG12773-RB	FBgn0024365	CG12773	mRNA	0.696377	0.999968	-0.15416	0.395062	3.62501	0.196763	0.0326805	0.113181	0.138025	0.138025
433	FBtr0070236	MTPAP-RA	FBgn0024360	MTPAP	mRNA	0.681818	0.999968	-0.100642	0.245477	5.40908	0.0233561	0.00816042	0.0145244	0.057748	0.057748
434	FBtr0070237	MTPAP-RB	FBgn0024360	MTPAP	mRNA	0.377479	0.999968	-0.556123	0.630131	3.96228	0.422732	0.12478	0.30951	0.125028	0.30951
435	FBtr0332288	MTPAP-RC	FBgn0024360	MTPAP	mRNA	0.655878	0.999968	0.203586	0.456869	2.6685	0.235947	0.0531538	0.109142	0.175144	0.175144
436	FBtr0070238	CG11409-RB	FBgn0024366	CG11409	mRNA	0.234308	0.999968	-0.597075	0.502025	2.47701	0.402346	0.0650149	0.210642	0.185174	0.210642
437	FBtr0342730	CG11409-RC	FBgn0024366	CG11409	mRNA	0.362148	0.999968	-0.530263	0.581889	2.40662	0.427543	0.0681516	0.302186	0.189106	0.302186
438	FBtr0070239	DAAM-RB	FBgn0025641	DAAM	mRNA	0.580164	0.999968	0.371768	0.672098	6.7179	0.527032	0.00796622	0.486097	0.0297589	0.486097
439	FBtr0070241	DAAM-RA	FBgn0025641	DAAM	mRNA	0.910705	0.999968	0.0655962	0.584902	5.63742	0.511508	0.0350144	0.339169	0.0499031	0.339169
440	FBtr0342731	DAAM-RG	FBgn0025641	DAAM	mRNA	0.470213	0.999968	0.245082	0.339387	4.84462	0.243031	0.0426685	0.0602375	0.0833133	0.0833133
441	FBtr0310282	DAAM-RE	FBgn0025641	DAAM	mRNA	0.992696	0.999968	-0.00328792	0.359167	3.96033	0.0603211	0.0159911	0.00311131	0.125103	0.125103
442	FBtr0310283	DAAM-RF	FBgn0025641	DAAM	mRNA	0.568426	0.999968	0.188237	0.330025	4.55086	0.0679018	0.0205687	-0.0120445	0.0985586	0.0985586
443	FBtr0303264	DAAM-RD	FBgn0025641	DAAM	mRNA	0.941518	0.999968	0.0271772	0.370452	4.08317	0.129259	0.0298579	0.111404	0.120243	0.120243
444	FBtr0070244	Atf3-RA	FBgn0028550	Atf3	mRNA	0.670214	0.999968	-0.090408	0.212298	5.88888	0.0483873	0.00631192	0.0348388	0.0429838	0.0429838
445	FBtr0345507	Atf3-RC	FBgn0028550	Atf3	mRNA	0.940083	0.999968	-0.02488	0.331002	4.75062	0.038657	0.0317954	0.0230682	0.0880382	0.0880382
446	FBtr0070245	CG11403-RA	FBgn0026876	CG11403	mRNA	0.243617	0.999968	-0.225934	0.193769	6.07782	0.0385066	0.00243394	0.0135171	0.0386325	0.0386325
447	FBtr0070250	CG11398-RA	FBgn0040366	CG11398	mRNA	0.850658	0.999968	0.0538637	0.286085	4.90581	0.0264754	0.00912971	0.0281881	0.0803881	0.0803881
448	FBtr0345522	CG11398-RD	FBgn0040366	CG11398	mRNA	0.995051	0.999968	-0.00262203	0.422728	3.59331	0.0686374	0.0561683	0.0359256	0.139284	0.139284
449	FBtr0070253	CG14777-RB	FBgn0026872	CG14777	mRNA	0.4931	0.999968	-0.360896	0.526559	3.43812	0.181942	0.158122	0.0606683	0.145135	0.145135
450	FBtr0339576	CG14777-RD	FBgn0026872	CG14777	mRNA	0.655527	0.999968	-0.224452	0.503146	3.42135	0.207102	0.122206	0.154683	0.14574	0.154683
451	FBtr0339577	CG14777-RE	FBgn0026872	CG14777	mRNA	0.957457	0.999968	-0.0339201	0.635862	3.05513	0.279099	0.283575	-0.149357	0.15865	0.15865
452	FBtr0345508	CG14777-RF	FBgn0026872	CG14777	mRNA	0.869471	0.999968	-0.0919557	0.559578	2.67327	0.110343	0.167577	-0.0949649	0.174906	0.174906
453	FBtr0070254	CG14778-RA	FBgn0029580	CG14778	mRNA	0.979541	0.999968	0.00915124	0.356844	4.05847	0.0189574	0.0180392	-0.0127585	0.121237	0.121237
454	FBtr0070259	rush-RA	FBgn0025381	rush	mRNA	0.705787	0.999968	-0.0654377	0.173336	6.62087	0.00423767	0.00212748	0.00338605	0.0307345	0.0307345
455	FBtr0339589	rush-RB	FBgn0025381	rush	mRNA	0.967447	0.999968	-0.0117507	0.287928	5.12926	0.0215982	0.0203231	-0.014151	0.0703516	0.0703516
456	FBtr0070260	inc-RB	FBgn0025394	inc	mRNA	0.435318	0.999968	-0.278043	0.356409	5.25648	0.105495	0.0494889	0.089447	0.0644188	0.089447
457	FBtr0339591	inc-RD	FBgn0025394	inc	mRNA	0.665923	0.999968	0.157067	0.363792	4.48379	0.158946	0.0324031	0.112349	0.102071	0.112349
458	FBtr0339590	inc-RC	FBgn0025394	inc	mRNA	0.646983	0.999968	0.0690954	0.150877	7.86968	0.00805187	0.000606502	0.00841388	0.0242916	0.0242916
459	FBtr0070269	dor-RA	FBgn0000482	dor	mRNA	0.856616	0.999968	0.0302274	0.167295	6.75633	0.0066277	0.00120853	0.00449082	0.0294028	0.0294028
460	FBtr0070270	hfw-RA	FBgn0001189	hfw	mRNA	0.850608	0.999968	0.109003	0.57875	5.38428	0.259301	0.0543736	0.31198	0.0587729	0.31198
461	FBtr0333115	hfw-RB	FBgn0001189	hfw	mRNA	0.657596	0.999968	0.254046	0.573164	5.57059	0.327495	0.0443735	0.314942	0.0518823	0.314942
462	FBtr0308320	CG14797-RC	FBgn0029587	CG14797	mRNA	0.925558	0.999968	0.0297533	0.318438	4.54168	0.0744977	0.0118663	0.0525203	0.0990433	0.0990433
463	FBtr0070272	b6-RA	FBgn0024897	b6	mRNA	0.818184	0.999968	0.110262	0.479647	2.73675	0.144371	0.0798307	0.115826	0.171799	0.171799
464	FBtr0070277	Scgdelta-RA	FBgn0025391	Scgdelta	mRNA	0.0660399	0.999968	-0.529781	0.288214	6.08037	0.104523	0.00478134	0.0860733	0.0385806	0.0860733
465	FBtr0302174	Scgdelta-RC	FBgn0025391	Scgdelta	mRNA	0.391056	0.999968	-0.311129	0.362746	4.58917	0.163386	0.0473916	0.0479613	0.0965295	0.0965295
466	FBtr0302175	Scgdelta-RD	FBgn0025391	Scgdelta	mRNA	0.801835	0.999968	-0.147944	0.58948	3.32818	0.289254	0.123583	0.256481	0.149041	0.256481
467	FBtr0345509	Scgdelta-RE	FBgn0025391	Scgdelta	mRNA	0.236362	0.999968	0.441023	0.372445	4.55376	0.108409	0.0533144	0.0438874	0.0984053	0.0984053
468	FBtr0070279	a6-RA	FBgn0023130	a6	mRNA	0.998832	0.999968	-0.00028881	0.19735	6.10506	0.0146903	0.00451088	0.0110777	0.0380874	0.0380874
469	FBtr0330407	a6-RB	FBgn0023130	a6	mRNA	0.814976	0.999968	0.125997	0.538425	3.49065	0.264993	0.132968	0.184112	0.14321	0.184112
470	FBtr0333116	a6-RC	FBgn0023130	a6	mRNA	0.457273	0.999968	0.391999	0.527345	3.63637	0.345391	0.132524	0.171639	0.137576	0.171639
471	FBtr0070283	CG3740-RA	FBgn0023530	CG3740	mRNA	0.322894	0.999968	-0.245703	0.248555	5.3076	0.0890072	0.00547262	0.0434293	0.0620985	0.0620985
472	FBtr0070284	Mur2B-RA	FBgn0025390	Mur2B	mRNA	0.952066	0.999968	0.025417	0.42282	3.05463	0.150382	0.0368689	0.155958	0.158668	0.158668
473	FBtr0343517	Mur2B-RC	FBgn0025390	Mur2B	mRNA	0.71109	0.999968	0.155246	0.41914	3.05402	0.10108	0.0334576	0.080625	0.15869	0.15869
474	FBtr0303587	Mur2B-RB	FBgn0025390	Mur2B	mRNA	0.938755	0.999968	-0.0247817	0.322531	4.50828	0.043838	0.0129811	0.0157624	0.100797	0.100797
475	FBtr0070285	CG14795-RB	FBgn0025393	CG14795	mRNA	0.521887	0.999968	-0.398223	0.621797	1.8854	0.160348	0.2003	-0.0314563	0.222578	0.222578
476	FBtr0070289	sta-RA	FBgn0003517	sta	mRNA	0.837714	0.999968	-0.0790516	0.385959	4.88761	0.0567668	0.0816859	-0.0128865	0.0812437	0.0812437
477	FBtr0070290	sta-RB	FBgn0003517	sta	mRNA	0.727819	0.999968	-0.0679908	0.19536	10.2447	0.013012	0.000143845	0.0180798	0.0415996	0.0415996
478	FBtr0339593	sta-RE	FBgn0003517	sta	mRNA	0.506222	0.999968	-0.673054	1.01252	7.82372	0.980198	0.0253141	1.09599	0.0243453	1.09599
479	FBtr0339594	sta-RF	FBgn0003517	sta	mRNA	0.0907708	0.999968	-0.519671	0.307253	5.5597	0.0577845	0.051027	-0.0168736	0.0522278	0.0522278
480	FBtr0070294	Rab27-RC	FBgn0025382	Rab27	mRNA	0.177056	0.999968	-0.345643	0.256056	5.23906	0.0996803	0.00569617	0.066015	0.065223	0.066015
481	FBtr0070295	CG32808-RA	FBgn0052808	CG32808	mRNA	0.807515	0.999968	-0.0812678	0.333566	4.36658	0.0989497	0.0137648	0.0856466	0.107933	0.107933
482	FBtr0070296	O-fut2-RA	FBgn0027791	O-fut2	mRNA	0.428626	0.999968	-0.151311	0.191159	6.12814	0.018066	0.0023245	0.0154362	0.0376431	0.0376431
483	FBtr0070298	CG14787-RA	FBgn0027793	CG14787	mRNA	0.936953	0.999968	0.0200675	0.253697	5.24077	0.0459333	0.00525246	0.0483528	0.0651438	0.0651438
484	FBtr0070308	MED18-RA	FBgn0026873	MED18	mRNA	0.700375	0.999968	-0.071178	0.184968	6.25889	0.0287086	0.00198921	0.0310344	0.0354312	0.0354312
485	FBtr0114454	MED18-RC	FBgn0026873	MED18	mRNA	0.49842	0.999968	0.394775	0.583143	2.76714	0.196582	0.201571	0.0630208	0.170365	0.170365
486	FBtr0070310	CG14803-RA	FBgn0023513	CG14803	mRNA	0.690483	0.999968	-0.0785471	0.197256	6.05402	0.00626458	0.00343053	0.00346725	0.0391271	0.0391271
487	FBtr0339600	CG14803-RB	FBgn0023513	CG14803	mRNA	0.910788	0.999968	-0.0453512	0.404758	3.71373	0.0811414	0.0446258	0.0675283	0.134562	0.134562
488	FBtr0070311	Vps26-RA	FBgn0014411	Vps26	mRNA	0.88073	0.999968	-0.0234378	0.156205	7.26738	0.00352888	0.000685712	0.00159043	0.0260019	0.0260019
489	FBtr0070312	CG14805-RA	FBgn0023514	CG14805	mRNA	0.251878	0.999968	-0.196668	0.171643	6.61369	0.0109054	0.00141217	0.00643765	0.0308111	0.0308111
490	FBtr0070313	CG14806-RA	FBgn0029594	CG14806	mRNA	0.440752	0.999968	0.327335	0.424602	3.84321	0.0456009	0.0675831	-0.0246168	0.129605	0.129605
491	FBtr0331384	CG14806-RB	FBgn0029594	CG14806	mRNA	0.811077	0.999968	-0.0531409	0.222313	5.67341	0.0279429	0.00519134	0.0220411	0.048865	0.048865
492	FBtr0070314	mRpL16-RA	FBgn0023519	mRpL16	mRNA	0.712241	0.999968	-0.0836336	0.226743	5.78875	0.0419135	0.0106064	0.0387211	0.0456259	0.0456259
493	FBtr0332579	mRpL16-RB	FBgn0023519	mRpL16	mRNA	0.832948	0.999968	-0.0712714	0.337904	4.92662	0.0911171	0.0454577	0.0744378	0.0794256	0.0794256
494	FBtr0070315	mip130-RA	FBgn0023509	mip130	mRNA	0.712063	0.999968	-0.0593276	0.160742	7.02005	0.0133905	0.000876869	0.00942383	0.0273833	0.0273833
495	FBtr0070316	Rbcn-3B-RA	FBgn0023510	Rbcn-3B	mRNA	0.608208	0.999968	0.51123	0.997263	4.73553	1.1262	0.0332521	1.05452	0.0888169	1.05452
496	FBtr0344155	Rbcn-3B-RB	FBgn0023510	Rbcn-3B	mRNA	0.507342	0.999968	0.111084	0.167552	6.89878	0.014949	0.00248031	0.0158549	0.0282252	0.0282252
497	FBtr0070317	Ocrl-RA	FBgn0023508	Ocrl	mRNA	0.802248	0.999968	0.0446387	0.178241	6.56826	0.0243105	0.00343775	0.0260644	0.0313107	0.0313107
498	FBtr0332586	Ocrl-RB	FBgn0023508	Ocrl	mRNA	0.59717	0.999968	-0.189877	0.359293	4.55162	0.135567	0.042675	0.0860526	0.0985184	0.0985184
499	FBtr0070320	CG11596-RB	FBgn0023522	CG11596	mRNA	0.935504	0.999968	0.0575893	0.711668	3.03924	0.466934	0.182772	0.371182	0.159233	0.371182
500	FBtr0070318	CG11596-RC	FBgn0023522	CG11596	mRNA	0.91509	0.999968	-0.0361876	0.339405	5.18151	0.0864591	0.0580888	0.00259057	0.0679068	0.0679068
501	FBtr0070319	CG11596-RA	FBgn0023522	CG11596	mRNA	0.814823	0.999968	0.0511762	0.218506	5.90487	0.0228184	0.00964032	0.00369496	0.0425809	0.0425809
502	FBtr0332587	CG11596-RD	FBgn0023522	CG11596	mRNA	0.683963	0.999968	-0.329443	0.809322	3.3749	0.867315	0.162652	0.553756	0.147397	0.553756
503	FBtr0332588	CG11596-RE	FBgn0023522	CG11596	mRNA	0.485698	0.999968	-0.342066	0.490652	3.90033	0.0549808	0.135889	-0.0881625	0.127419	0.127419
504	FBtr0070321	CG3587-RA	FBgn0023521	CG3587	mRNA	0.324519	0.999968	-0.235747	0.239285	5.40348	0.055727	0.00464789	0.0530371	0.0579771	0.0579771
505	FBtr0070328	CG4194-RA	FBgn0025627	CG4194	mRNA	0.430312	0.999968	-0.335754	0.425728	3.17854	0.0513065	0.0439841	0.00391647	0.154252	0.154252
506	FBtr0070330	Rtca-RA	FBgn0025630	Rtca	mRNA	0.214274	0.999968	0.327876	0.264012	6.06131	0.0681389	0.037263	-0.0212978	0.0389739	0.0389739
507	FBtr0344156	Rtca-RB	FBgn0025630	Rtca	mRNA	0.155794	0.999968	-0.516611	0.363974	5.58837	0.132023	0.0935613	0.0177752	0.0513357	0.0513357
508	FBtr0070331	CG4045-RA	FBgn0025629	CG4045	mRNA	0.263138	0.999968	-0.214784	0.191942	6.10721	0.059292	0.00225051	0.0365277	0.0380452	0.0380452
509	FBtr0070334	CG4199-RC	FBgn0025628	CG4199	mRNA	0.641535	0.999968	-0.179148	0.384807	5.44607	0.149492	0.0271299	0.134829	0.056275	0.134829
510	FBtr0070335	CG4199-RD	FBgn0025628	CG4199	mRNA	0.479406	0.999968	0.318675	0.450578	4.1009	0.0773107	0.10253	-0.007875	0.119523	0.119523
511	FBtr0070336	CG4199-RB	FBgn0025628	CG4199	mRNA	0.968038	0.999968	0.0197286	0.492367	2.92652	0.164165	0.101614	0.0321771	0.163539	0.163539
512	FBtr0070337	CG4199-RA	FBgn0025628	CG4199	mRNA	0.315602	0.999968	-0.310501	0.309406	5.38383	0.138287	0.0327976	0.0719095	0.0587917	0.0719095
513	FBtr0300254	CG4199-RG	FBgn0025628	CG4199	mRNA	0.266292	0.999968	0.515565	0.463786	4.2736	0.199591	0.123071	0.0806697	0.112192	0.112192
514	FBtr0300255	CG4199-RH	FBgn0025628	CG4199	mRNA	0.883102	0.999968	-0.0497748	0.338517	4.85708	0.0776952	0.0426294	0.0165453	0.0827072	0.0827072
515	FBtr0302435	CG4199-RI	FBgn0025628	CG4199	mRNA	0.604357	0.999968	0.225099	0.434432	2.70956	0.0602774	0.0333075	0.0399224	0.173118	0.173118
516	FBtr0070338	CG14054-RA	FBgn0029596	CG14054	mRNA	0.265273	0.999968	-0.657074	0.589824	2.03207	0.273512	0.16815	0.161009	0.212358	0.212358
517	FBtr0070339	CG4281-RA	FBgn0025626	CG4281	mRNA	0.64266	0.999968	-0.0750975	0.161854	6.97448	0.01105	0.000966845	0.00763853	0.0276857	0.0276857
518	FBtr0070340	Sik2-RA	FBgn0025625	Sik2	mRNA	0.597948	0.999968	0.0995511	0.188775	7.8702	0.0340672	0.00035743	0.0386193	0.0242911	0.0386193
519	FBtr0070341	moody-RA	FBgn0025631	moody	mRNA	0.676977	0.999968	-0.167309	0.401613	3.86009	0.0995995	0.0474538	0.0956005	0.128961	0.128961
520	FBtr0303043	moody-RB	FBgn0025631	moody	mRNA	0.480496	0.999968	0.282646	0.400629	4.53083	0.136261	0.0358273	0.139723	0.0996149	0.139723
521	FBtr0303044	moody-RC	FBgn0025631	moody	mRNA	0.455659	0.999968	-0.346035	0.463844	4.47391	0.174442	0.066421	0.168901	0.102582	0.168901
522	FBtr0303045	moody-RD	FBgn0025631	moody	mRNA	0.447695	0.999968	0.390294	0.514043	5.20512	0.284964	0.0229505	0.266063	0.066802	0.266063
523	FBtr0310288	moody-RE	FBgn0025631	moody	mRNA	0.709643	0.999968	0.146132	0.392472	4.55098	0.120805	0.0699228	0.0781998	0.0985523	0.0985523
524	FBtr0310289	moody-RF	FBgn0025631	moody	mRNA	0.732039	0.999968	0.12082	0.352847	4.85784	0.0550643	0.0535033	0.0119517	0.0826699	0.0826699
525	FBtr0310443	CG4325-RB	FBgn0026878	CG4325	mRNA	0.463319	0.999968	0.498543	0.679777	2.16463	0.449573	0.301749	0.142784	0.20367	0.20367
526	FBtr0070345	Actn-RC	FBgn0000667	Actn	mRNA	0.790384	0.999968	-0.0626169	0.235568	6.00105	0.0677717	0.00760396	0.053091	0.0402863	0.053091
527	FBtr0070343	Actn-RB	FBgn0000667	Actn	mRNA	0.965165	0.999968	0.0166422	0.381063	4.35124	0.0774699	0.0501626	0.0471543	0.10866	0.10866
528	FBtr0070344	Actn-RA	FBgn0000667	Actn	mRNA	0.944896	0.999968	0.0105698	0.152926	7.7899	0.0152097	0.00118615	0.0196534	0.0243926	0.0243926
529	FBtr0303048	Actn-RD	FBgn0000667	Actn	mRNA	0.125831	0.999968	-0.611654	0.399577	4.12642	0.336637	0.0561521	0.053164	0.118478	0.118478
530	FBtr0310657	Actn-RF	FBgn0000667	Actn	mRNA	0.984281	0.999968	-0.00875097	0.444166	5.85795	0.148122	0.0250876	0.190691	0.0437792	0.190691
531	FBtr0310658	Actn-RG	FBgn0000667	Actn	mRNA	0.696459	0.999968	0.152937	0.39204	3.32521	0.0658062	0.0189597	0.0392888	0.149145	0.149145
532	FBtr0310659	Actn-RH	FBgn0000667	Actn	mRNA	0.451683	0.999968	0.295437	0.392548	3.39964	0.105426	0.0220227	0.0770992	0.146518	0.146518
533	FBtr0333801	Actn-RI	FBgn0000667	Actn	mRNA	0.587298	0.999968	-0.23517	0.43329	3.89063	0.152889	0.0775489	0.111171	0.127792	0.127792
534	FBtr0333802	Actn-RJ	FBgn0000667	Actn	mRNA	0.706834	0.999968	0.146541	0.389621	3.33039	0.0662837	0.017073	0.0416497	0.148964	0.148964
535	FBtr0070346	usp-RA	FBgn0003964	usp	mRNA	0.816407	0.999968	0.0383201	0.165053	6.89745	0.00360518	0.0015613	0.00260622	0.0282352	0.0282352
536	FBtr0333803	usp-RB	FBgn0003964	usp	mRNA	0.55727	0.999968	0.226782	0.386406	4.56573	0.0675019	0.0655348	0.00241221	0.0977724	0.0977724
537	FBtr0070347	PIG-K-RA	FBgn0023545	PIG-K	mRNA	0.95395	0.999968	0.0104035	0.180155	6.37025	0.0189028	0.00170196	0.0193481	0.0337964	0.0337964
538	FBtr0070349	CG3857-RA	FBgn0023520	CG3857	mRNA	0.2274	0.999968	-0.34859	0.288787	6.40701	0.0810099	0.00180268	0.089414	0.0332955	0.089414
539	FBtr0070350	eIF2Bepsilon-RA	FBgn0023512	eIF2Bepsilon	mRNA	0.76743	0.999968	0.163983	0.554486	5.34826	0.238858	0.0903312	0.245947	0.0603078	0.245947
540	FBtr0070351	eIF2Bepsilon-RB	FBgn0023512	eIF2Bepsilon	mRNA	0.266179	0.999968	-0.28307	0.254581	6.14801	0.0702658	0.027963	0.0429246	0.0372745	0.0429246
541	FBtr0070352	Edem1-RC	FBgn0023511	Edem1	mRNA	0.357906	0.999968	0.383831	0.417497	3.99046	0.131909	0.0667164	0.0022787	0.123928	0.123928
542	FBtr0070353	Edem1-RB	FBgn0023511	Edem1	mRNA	0.148459	0.999968	-0.345579	0.239156	5.82532	0.0328085	0.0179187	0.00105199	0.0446389	0.0446389
543	FBtr0070354	Edem1-RA	FBgn0023511	Edem1	mRNA	0.468671	0.999968	0.518812	0.715956	4.7424	0.622411	0.063832	0.496816	0.088462	0.496816
544	FBtr0332580	Edem1-RE	FBgn0023511	Edem1	mRNA	0.244829	0.999968	0.442931	0.380852	4.14831	0.147717	0.0410741	0.0785955	0.117573	0.117573
545	FBtr0305583	Edem1-RD	FBgn0023511	Edem1	mRNA	0.875285	0.999968	-0.0414058	0.263817	5.5505	0.0636966	0.0235988	0.0355488	0.0525257	0.0525257
546	FBtr0070355	CG32801-RA	FBgn0052801	CG32801	mRNA	0.894477	0.999968	-0.072845	0.549187	3.15942	0.412014	0.0677635	0.262118	0.154923	0.262118
547	FBtr0070362	trr-RC	FBgn0023518	trr	mRNA	0.69568	0.999968	0.147157	0.376207	7.00761	0.116826	0.00170645	0.153094	0.0274643	0.153094
548	FBtr0070363	trr-RD	FBgn0023518	trr	mRNA	0.53064	0.999968	-0.151498	0.241613	5.51657	0.0433557	0.0101777	0.0488807	0.053672	0.053672
549	FBtr0070364	CG14818-RA	FBgn0026088	CG14818	mRNA	0.651987	0.999968	-0.102704	0.227723	5.61213	0.0630896	0.0060827	0.0275102	0.0506367	0.0506367
550	FBtr0331385	CG14818-RB	FBgn0026088	CG14818	mRNA	0.882498	0.999968	-0.0500663	0.338735	4.54432	0.0707205	0.0265942	0.0341233	0.098904	0.098904
551	FBtr0070365	CG14817-RA	FBgn0026089	CG14817	mRNA	0.715516	0.999968	-0.0880737	0.241657	5.40189	0.024429	0.00583047	0.0237152	0.0580422	0.0580422
552	FBtr0345510	CG14817-RB	FBgn0026089	CG14817	mRNA	0.645972	0.999968	-0.188988	0.41141	3.72735	0.142339	0.0510887	0.132276	0.134038	0.134038
553	FBtr0070366	Pgam5-RA	FBgn0023517	Pgam5	mRNA	0.34179	0.999968	-0.172014	0.180947	6.39718	0.0383068	0.00238361	0.023411	0.0334276	0.0334276
554	FBtr0339601	Pgam5-RB	FBgn0023517	Pgam5	mRNA	0.741078	0.999968	-0.106164	0.321296	4.77753	0.0606337	0.0262476	0.0459085	0.0866612	0.0866612
555	FBtr0070367	Pex5-RA	FBgn0023516	Pex5	mRNA	0.185903	0.999968	0.705859	0.533611	3.45955	0.269836	0.143298	0.168138	0.144355	0.168138
556	FBtr0070368	Pex5-RB	FBgn0023516	Pex5	mRNA	0.586369	0.999968	-0.118734	0.218218	5.73984	0.0124594	0.00510449	0.00912391	0.0469791	0.0469791
557	FBtr0070369	CG14814-RB	FBgn0023515	CG14814	mRNA	0.838804	0.999968	0.0570202	0.280302	5.57512	0.0521486	0.0341941	-0.00402858	0.051741	0.051741
558	FBtr0070370	CG14814-RA	FBgn0023515	CG14814	mRNA	0.255171	0.999968	-0.38989	0.342646	5.20244	0.0749328	0.0614855	0.02232	0.0669275	0.0669275
559	FBtr0339494	CG14814-RD	FBgn0023515	CG14814	mRNA	0.778683	0.999968	-0.0978118	0.34804	5.59546	0.113112	0.0372409	0.0952473	0.0511236	0.0952473
560	FBtr0070371	deltaCOP-RA	FBgn0028969	deltaCOP	mRNA	0.932738	0.999968	0.016718	0.198081	6.44357	0.0200538	0.0100988	0.0114812	0.0328155	0.0328155
561	FBtr0301926	deltaCOP-RB	FBgn0028969	deltaCOP	mRNA	0.803828	0.999968	0.0411816	0.165789	7.07104	0.0119099	0.0029999	0.0100785	0.0270631	0.0270631
562	FBtr0070372	CG14812-RA	FBgn0026090	CG14812	mRNA	0.677204	0.999968	-0.131411	0.315677	5.29119	0.0542209	0.0461581	-0.0266299	0.0628359	0.0628359
563	FBtr0333511	CG14812-RB	FBgn0026090	CG14812	mRNA	0.751861	0.999968	0.110365	0.349052	5.04563	0.0832665	0.0590767	0.0366685	0.074183	0.074183
564	FBtr0070375	CG4025-RA	FBgn0025624	CG4025	mRNA	0.996171	0.999968	0.00107985	0.225033	5.57915	0.00361626	0.00377091	0.00133398	0.0516164	0.0516164
565	FBtr0070376	Unc-76-RB	FBgn0040395	Unc-76	mRNA	0.723625	0.999968	0.385369	1.08979	3.70391	1.15388	0.0355176	1.26347	0.134942	1.26347
566	FBtr0070377	Unc-76-RA	FBgn0040395	Unc-76	mRNA	0.437425	0.999968	0.801689	1.03237	4.36499	1.78165	0.0636724	1.10204	0.108009	1.10204
567	FBtr0333754	Unc-76-RC	FBgn0040395	Unc-76	mRNA	0.59045	0.999968	0.0809582	0.150428	8.05572	0.0151569	0.000550699	0.00792417	0.0241994	0.0241994
568	FBtr0333755	Unc-76-RD	FBgn0040395	Unc-76	mRNA	0.366682	0.999968	0.481294	0.533168	3.54962	0.0637946	0.169934	-0.132369	0.140984	0.140984
569	FBtr0070378	csw-RA	FBgn0000382	csw	mRNA	0.637215	0.999968	0.507662	1.07648	6.16965	1.21347	0.013834	1.2536	0.0368874	1.2536
570	FBtr0070379	csw-RB	FBgn0000382	csw	mRNA	0.666139	0.999968	-0.151862	0.351977	6.24646	0.167479	0.0127662	0.122736	0.0356251	0.122736
571	FBtr0070380	csw-RC	FBgn0000382	csw	mRNA	0.100513	0.999968	0.663147	0.403774	3.81056	0.47859	0.0380903	0.140228	0.130852	0.140228
572	FBtr0333260	csw-RD	FBgn0000382	csw	mRNA	0.762739	0.999968	-0.0926214	0.30681	7.34383	0.0950051	0.00260617	0.100351	0.0256595	0.100351
573	FBtr0070381	D2hgdh-RB	FBgn0023507	D2hgdh	mRNA	0.787601	0.999968	-0.0812104	0.301418	4.82053	0.0619585	0.01487	0.037161	0.0845004	0.0845004
574	FBtr0070382	D2hgdh-RC	FBgn0023507	D2hgdh	mRNA	0.943639	0.999968	-0.0407069	0.575793	2.61293	0.25725	0.184663	0.0267544	0.177956	0.177956
575	FBtr0070383	D2hgdh-RA	FBgn0023507	D2hgdh	mRNA	0.973837	0.999968	-0.0188368	0.574354	2.87673	0.130828	0.195248	-0.00180455	0.165562	0.165562
576	FBtr0070384	Pgd-RA	FBgn0004654	Pgd	mRNA	0.730413	0.999968	-0.156989	0.455601	4.25243	0.219176	0.113906	0.105027	0.113127	0.113127
577	FBtr0331410	Pgd-RB	FBgn0004654	Pgd	mRNA	0.636337	0.999968	-0.0963757	0.203829	6.02628	0.0888192	0.00571682	0.0356416	0.0397244	0.0397244
578	FBtr0070385	CG3630-RA	FBgn0023540	CG3630	mRNA	0.895305	0.999968	0.0683235	0.519199	2.30882	0.218987	0.100045	0.182132	0.194794	0.194794
579	FBtr0310076	CG3630-RB	FBgn0023540	CG3630	mRNA	0.954915	0.999968	0.0304468	0.538544	1.97756	0.139208	0.101139	0.0139417	0.216081	0.216081
580	FBtr0310500	CG3630-RC	FBgn0023540	CG3630	mRNA	0.844678	0.999968	-0.10413	0.531513	2.77813	0.0820566	0.139132	-0.0447221	0.169859	0.169859
581	FBtr0310501	CG3630-RD	FBgn0023540	CG3630	mRNA	0.188186	0.999968	-0.318488	0.242019	5.42373	0.0708293	0.00690795	0.0457043	0.0571564	0.0571564
582	FBtr0070386	ND-B14.5A-RA	FBgn0025839	ND-B14.5A	mRNA	0.653453	0.999968	-0.0963201	0.214536	5.74684	0.0400511	0.00355706	0.0394529	0.0467834	0.0467834
583	FBtr0343049	ND-B14.5A-RB	FBgn0025839	ND-B14.5A	mRNA	0.312535	0.999968	0.437437	0.433142	3.57735	0.096658	0.0652898	-0.00698069	0.139911	0.139911
584	FBtr0070387	Cyp4d2-RA	FBgn0011576	Cyp4d2	mRNA	0.708846	0.999968	-0.246321	0.65966	3.24162	0.439702	0.0925295	0.383417	0.152055	0.383417
585	FBtr0345609	Cyp4d2-RB	FBgn0011576	Cyp4d2	mRNA	0.469132	0.999968	-0.67731	0.935652	2.59159	1.05193	0.0877081	0.869809	0.179057	0.869809
586	FBtr0070389	pn-RA	FBgn0003116	pn	mRNA	0.968172	0.999968	0.0107641	0.269769	5.07782	0.0147878	0.00686958	-0.001037	0.0727282	0.0727282
587	FBtr0070390	CG17776-RA	FBgn0040899	CG17776	mRNA	0.883036	0.999968	-0.0438831	0.298278	5.21485	0.119967	0.00593874	0.0913717	0.0663481	0.0913717
588	FBtr0070393	Mct1-RA	FBgn0023549	Mct1	mRNA	0.271338	0.999968	0.413506	0.375919	4.15952	0.0955594	0.0374582	0.0702972	0.117105	0.117105
589	FBtr0342765	Mct1-RB	FBgn0023549	Mct1	mRNA	0.669084	0.999968	0.230318	0.538875	3.03441	0.310713	0.111972	0.205639	0.159411	0.205639
590	FBtr0342766	pcx-RE	FBgn0003048	pcx	mRNA	0.571226	0.999968	0.127824	0.225738	5.88288	0.0417209	0.00806563	0.0476693	0.0431366	0.0476693
591	FBtr0344153	pcx-RF	FBgn0003048	pcx	mRNA	0.499336	0.999968	0.278261	0.411911	6.14747	0.146842	0.0041824	0.181395	0.0372844	0.181395
592	FBtr0332381	pcx-RC	FBgn0003048	pcx	mRNA	0.842567	0.999968	0.0655138	0.32986	6.17697	0.0832865	0.00253033	0.116478	0.0367599	0.116478
593	FBtr0070396	fs(1)K10-RA	FBgn0000810	fs(1)K10	mRNA	0.541389	0.999968	-0.106969	0.175154	6.51607	0.0109668	0.00163901	0.00919664	0.0319162	0.0319162
594	FBtr0070398	CG3071-RA	FBgn0023527	CG3071	mRNA	0.66334	0.999968	-0.0807725	0.185553	6.22962	0.0109829	0.00176662	0.00734658	0.0358913	0.0358913
595	FBtr0070399	CG2854-RA	FBgn0040391	CG2854	mRNA	0.789722	0.999968	-0.113375	0.425146	3.22154	0.0730271	0.044941	0.0274155	0.152753	0.152753
596	FBtr0070401	Raf-RA	FBgn0003079	Raf	mRNA	0.978436	0.999968	0.00455722	0.168601	6.72153	0.0140587	0.00136659	0.0139716	0.0297246	0.0297246
597	FBtr0344007	Raf-RE	FBgn0003079	Raf	mRNA	0.897424	0.999968	0.0810797	0.628932	3.52424	0.308695	0.0763111	0.356328	0.141951	0.356328
598	FBtr0070402	CG2841-RB	FBgn0003159	CG2841	mRNA	0.42459	0.999968	0.318853	0.399324	3.23354	0.217775	0.0220731	0.112467	0.152336	0.152336
599	FBtr0070403	CG2841-RC	FBgn0003159	CG2841	mRNA	0.35097	0.999968	0.368891	0.395505	3.36049	0.0558201	0.023183	-0.00235876	0.147906	0.147906
600	FBtr0070404	CG2841-RA	FBgn0003159	CG2841	mRNA	0.950315	0.999968	-0.0232856	0.373701	4.0732	0.0590957	0.0320994	0.0190235	0.120645	0.120645
601	FBtr0307284	CG2841-RD	FBgn0003159	CG2841	mRNA	0.958935	0.999968	0.0188428	0.365945	4.26371	0.117799	0.0338407	0.0387917	0.11263	0.11263
602	FBtr0307285	CG2841-RE	FBgn0003159	CG2841	mRNA	0.511213	0.999968	0.262539	0.399633	3.34598	0.249856	0.0262621	0.145502	0.148417	0.148417
603	FBtr0343597	CG2841-RF	FBgn0003159	CG2841	mRNA	0.955272	0.999968	-0.0230432	0.410848	3.29062	0.323567	0.0278215	0.156799	0.150352	0.156799
604	FBtr0070405	mRpL14-RA	FBgn0040389	mRpL14	mRNA	0.62471	0.999968	-0.103818	0.212226	5.81278	0.0233885	0.00428757	0.015102	0.0449747	0.0449747
605	FBtr0333730	mRpL14-RB	FBgn0040389	mRpL14	mRNA	0.927241	0.999968	-0.0429382	0.470213	3.8833	0.0640557	0.113755	-0.0477559	0.128072	0.128072
606	FBtr0070406	Ilp6-RA	FBgn0044047	Ilp6	mRNA	0.968455	0.999968	-0.0107619	0.272139	5.95819	0.0684939	0.00333951	0.0776634	0.0412803	0.0776634
607	FBtr0303998	Ilp6-RC	FBgn0044047	Ilp6	mRNA	0.377655	0.999968	0.678849	0.769473	1.71985	0.610708	0.302392	0.345205	0.234906	0.345205
608	FBtr0333731	Ilp6-RD	FBgn0044047	Ilp6	mRNA	0.925	0.999968	-0.103522	1.09969	2.08656	0.969961	0.704822	0.617875	0.208724	0.617875
609	FBtr0070407	CG14050-RA	FBgn0040392	CG14050	mRNA	0.747636	0.999968	0.177976	0.553137	3.70533	0.247869	0.0675736	0.26707	0.134887	0.26707
610	FBtr0308937	CG14050-RB	FBgn0040392	CG14050	mRNA	0.0503671	0.999968	-1.08328	0.553589	2.88037	0.269745	0.169781	-0.0808776	0.165411	0.165411
611	FBtr0070408	CG2865-RA	FBgn0023526	CG2865	mRNA	0.30336	0.999968	-0.340917	0.331227	6.38371	0.13571	0.0050458	0.114951	0.0336109	0.114951
612	FBtr0332962	CG2865-RB	FBgn0023526	CG2865	mRNA	0.829122	0.999968	-0.0648333	0.300395	7.97298	0.083008	0.000475546	0.0982211	0.0242157	0.0982211
613	FBtr0070411	CG2918-RA	FBgn0023529	CG2918	mRNA	0.377564	0.999968	0.412968	0.468009	7.60277	0.25883	0.00403889	0.235528	0.0247765	0.235528
614	FBtr0300792	CG2918-RB	FBgn0023529	CG2918	mRNA	0.477624	0.999968	-0.189798	0.267273	7.80109	0.0809955	0.00206008	0.0760717	0.0243762	0.0760717
615	FBtr0070412	CG2924-RA	FBgn0023528	CG2924	mRNA	0.189042	0.999968	0.965383	0.735015	6.04647	0.645422	0.0680843	0.522811	0.0392876	0.522811
616	FBtr0346648	CG2924-RE	FBgn0023528	CG2924	mRNA	0.563468	0.999968	0.103631	0.179385	6.63843	0.00493336	0.00464614	0.00071064	0.0305497	0.0305497
617	FBtr0300793	CG2924-RB	FBgn0023528	CG2924	mRNA	0.825337	0.999968	0.10347	0.468859	5.17938	0.187948	0.0952828	0.145155	0.0680067	0.145155
618	FBtr0345315	CG2924-RD	FBgn0023528	CG2924	mRNA	0.071003	0.999968	-0.441463	0.244516	6.69115	0.0558192	0.0353761	-0.00976359	0.0300169	0.0300169
619	FBtr0070414	temp-RA	FBgn0027296	temp	mRNA	0.755666	0.999968	-0.0882969	0.283751	5.24957	0.0694552	0.0233261	0.0219082	0.064737	0.064737
620	FBtr0345316	temp-RB	FBgn0027296	temp	mRNA	0.821074	0.999968	-0.0838976	0.370959	4.80187	0.0869616	0.0650795	0.0237207	0.0854317	0.0854317
621	FBtr0070415	CG3078-RA	FBgn0023524	CG3078	mRNA	0.429431	0.999968	0.160704	0.20338	6.63445	0.0457098	0.0077312	0.03751	0.0305913	0.03751
622	FBtr0340208	CG3078-RB	FBgn0023524	CG3078	mRNA	0.785819	0.999968	0.0871782	0.320811	5.5241	0.0434641	0.0591572	-0.0173001	0.0534113	0.0534113
623	FBtr0070417	CG3191-RA	FBgn0023525	CG3191	mRNA	0.125558	0.999968	-1.00806	0.658066	1.78266	0.347055	0.243521	0.0668643	0.230128	0.230128
624	FBtr0342768	CG3191-RC	FBgn0023525	CG3191	mRNA	0.565214	0.999968	0.405038	0.704274	2.66775	0.392264	0.162084	0.380418	0.175181	0.380418
625	FBtr0070418	crn-RA	FBgn0000377	crn	mRNA	0.686822	0.999968	-0.0655171	0.162504	6.93819	0.0112182	0.000945492	0.0127164	0.0279378	0.0279378
626	FBtr0070419	kz-RA	FBgn0001330	kz	mRNA	0.197505	0.999968	-0.366456	0.284363	5.38553	0.0573065	0.0297227	0.000350288	0.0587204	0.0587204
627	FBtr0342769	kz-RB	FBgn0001330	kz	mRNA	0.321035	0.999968	0.340659	0.343291	4.9719	0.236881	0.0515028	0.0736327	0.0773942	0.0773942
628	FBtr0070420	Vinc-RA	FBgn0004397	Vinc	mRNA	0.90893	0.999968	0.0235534	0.205906	6.39037	0.0309512	0.0128522	0.0319322	0.0335199	0.0335199
629	FBtr0342770	Vinc-RB	FBgn0004397	Vinc	mRNA	0.854847	0.999968	-0.0620674	0.339283	5.25708	0.0732533	0.0615133	0.0286286	0.0643915	0.0643915
630	FBtr0342771	Vinc-RC	FBgn0004397	Vinc	mRNA	0.609381	0.999968	0.197395	0.386323	4.49481	0.0501707	0.0617376	-0.0149472	0.1015	0.1015
631	FBtr0070425	Nmd3-RA	FBgn0023542	Nmd3	mRNA	0.929601	0.999968	-0.0162757	0.184225	6.27387	0.0153997	0.0019196	-0.0012038	0.0352008	0.0352008
632	FBtr0070426	Cyp4d14-RA	FBgn0023541	Cyp4d14	mRNA	0.206922	0.999968	-0.679024	0.538022	2.55443	0.142337	0.135602	-0.0480165	0.181002	0.181002
633	FBtr0070427	Cyp4d1-RB	FBgn0005670	Cyp4d1	mRNA	0.657087	0.999968	0.356567	0.803188	2.19549	0.496508	0.181302	0.524288	0.201721	0.524288
634	FBtr0070429	wapl-RA	FBgn0004655	wapl	mRNA	0.820661	0.999968	0.217678	0.960225	5.18618	1.04185	0.0234135	0.985059	0.0676882	0.985059
635	FBtr0070430	wapl-RB	FBgn0004655	wapl	mRNA	0.447734	0.999968	-0.207586	0.273428	5.97123	0.0695467	0.0178477	0.0639242	0.0409729	0.0639242
636	FBtr0344159	wapl-RC	FBgn0004655	wapl	mRNA	0.279249	0.999968	0.392388	0.362648	6.76951	0.142516	0.00613794	0.137705	0.0292845	0.137705
637	FBtr0070431	bcn92-RA	FBgn0013432	bcn92	mRNA	0.380161	0.999968	-0.182507	0.207962	5.83918	0.0417792	0.00303127	0.0391821	0.0442712	0.0442712
638	FBtr0070432	ph-p-RA	FBgn0004861	ph-p	mRNA	0.686187	0.999968	0.152124	0.376511	6.87961	0.126795	0.0103717	0.144679	0.0283709	0.144679
639	FBtr0301515	ph-p-RB	FBgn0004861	ph-p	mRNA	0.967162	0.999968	0.00875461	0.212659	7.76765	0.0358949	0.00218613	0.0472774	0.0244274	0.0472774
640	FBtr0343589	ph-p-RC	FBgn0004861	ph-p	mRNA	0.453658	0.999968	-0.505576	0.674705	5.23543	0.421067	0.0261218	0.471782	0.0653909	0.471782
641	FBtr0345598	ph-p-RD	FBgn0004861	ph-p	mRNA	0.571597	0.999968	-0.189161	0.334383	4.93998	0.0837393	0.0434771	0.0408105	0.0788171	0.0788171
642	FBtr0070433	ph-d-RA	FBgn0004860	ph-d	mRNA	0.568992	0.999968	-0.262047	0.460106	6.3046	0.262282	0.0318867	0.199657	0.0347385	0.199657
643	FBtr0112843	ph-d-RB	FBgn0004860	ph-d	mRNA	0.546013	0.999968	0.334961	0.554805	7.0904	0.421569	0.0133383	0.323328	0.0269464	0.323328
644	FBtr0070434	CG16903-RA	FBgn0040394	CG16903	mRNA	0.491893	0.999968	-0.107924	0.157026	7.22536	0.0257504	0.000761986	0.0160759	0.0262067	0.0262067
645	FBtr0070437	AANATL7-RA	FBgn0040376	AANATL7	mRNA	0.99239	0.999968	-0.00898983	0.94259	1.81843	0.715454	0.400516	0.571254	0.227462	0.571254
646	FBtr0302447	AANATL7-RB	FBgn0040376	AANATL7	mRNA	0.4815	0.999968	0.581643	0.826325	1.30646	0.863676	0.477306	0.264216	0.269521	0.269521
647	FBtr0302449	AANATL7-RD	FBgn0040376	AANATL7	mRNA	0.562441	0.999968	0.161234	0.278364	4.99161	0.015997	0.00821261	0.00802927	0.0765382	0.0765382
648	FBtr0070438	wds-RA	FBgn0040066	wds	mRNA	0.623701	0.999968	0.13021	0.265404	6.50298	0.0652717	0.0103189	0.0667239	0.0320735	0.0667239
649	FBtr0308566	wds-RB	FBgn0040066	wds	mRNA	0.672996	0.999968	-0.10033	0.237727	6.97976	0.0532867	0.00389098	0.0579215	0.0276499	0.0579215
650	FBtr0070439	egh-RC	FBgn0001404	egh	mRNA	0.610063	0.999968	0.110607	0.216884	6.89416	0.0371494	0.0017279	0.0497207	0.02826	0.0497207
651	FBtr0070440	egh-RB	FBgn0001404	egh	mRNA	0.35296	0.999968	0.165529	0.178206	6.71641	0.0387574	0.00224405	0.0324906	0.0297731	0.0324906
652	FBtr0340091	egh-RD	FBgn0001404	egh	mRNA	0.775355	0.999968	0.176338	0.61791	3.30735	0.311951	0.112348	0.30526	0.149769	0.30526
653	FBtr0070442	Seipin-RA	FBgn0040336	Seipin	mRNA	0.595696	0.999968	0.155842	0.29371	4.79554	0.0203577	0.00860246	0.0157264	0.0857502	0.0857502
654	FBtr0340092	brv3-RC	FBgn0040333	brv3	mRNA	0.399246	0.999968	0.479788	0.569165	2.11464	0.206428	0.147433	-0.0949687	0.206886	0.206886
655	FBtr0070445	Tsp3A-RA	FBgn0040334	Tsp3A	mRNA	0.576445	0.999968	-0.337194	0.603657	2.21407	0.612886	0.198003	0.166989	0.20056	0.20056
656	FBtr0307159	Tsp3A-RB	FBgn0040334	Tsp3A	mRNA	0.813555	0.999968	0.043189	0.183127	6.32365	0.00412577	0.00222045	0.00132744	0.0344588	0.0344588
657	FBtr0070446	eIF3g1-RA	FBgn0029629	eIF3g1	mRNA	0.799227	0.999968	-0.0381996	0.150187	7.89875	0.0225542	0.000406695	0.021929	0.024264	0.024264
658	FBtr0070447	Smyd3-RB	FBgn0011566	Smyd3	mRNA	0.436016	0.999968	-0.165148	0.212017	5.78702	0.0197118	0.00349214	0.0190097	0.0456733	0.0456733
659	FBtr0070448	Klp3A-RA	FBgn0011606	Klp3A	mRNA	0.598847	0.999968	-0.0916797	0.174276	6.85945	0.019769	0.00469131	0.0149001	0.0285284	0.0285284
660	FBtr0340093	Klp3A-RB	FBgn0011606	Klp3A	mRNA	0.888641	0.999968	0.119233	0.85152	5.21208	0.740427	0.0438229	0.749241	0.0664773	0.749241
661	FBtr0300707	CG13760-RC	FBgn0040375	CG13760	mRNA	0.224984	0.999968	-0.45299	0.373329	4.60128	0.084274	0.0565541	0.0264239	0.0958867	0.0958867
662	FBtr0308567	CG13760-RD	FBgn0040375	CG13760	mRNA	0.721067	0.999968	0.121096	0.339173	5.04425	0.122049	0.0335674	0.0922559	0.0742447	0.0922559
663	FBtr0339401	Vha36-3-RB	FBgn0040377	Vha36-3	mRNA	0.425965	0.999968	0.633516	0.795759	2.02135	0.532536	0.186193	0.506405	0.213083	0.506405
664	FBtr0070457	boi-RB	FBgn0040388	boi	mRNA	0.59248	0.999968	0.382941	0.715449	4.43873	0.598954	0.0467942	0.513061	0.104379	0.513061
665	FBtr0070458	boi-RA	FBgn0040388	boi	mRNA	0.21269	0.999968	-0.660778	0.530233	4.88264	0.300441	0.0410214	0.266483	0.0814796	0.266483
666	FBtr0303886	boi-RE	FBgn0040388	boi	mRNA	0.919127	0.999968	-0.0408886	0.40271	3.70555	0.175941	0.0354563	0.141923	0.134878	0.141923
667	FBtr0303887	boi-RF	FBgn0040388	boi	mRNA	0.553273	0.999968	0.234732	0.395929	3.31369	0.142166	0.0219089	0.103759	0.149547	0.149547
668	FBtr0334883	boi-RG	FBgn0040388	boi	mRNA	0.120411	0.999968	-0.626565	0.403442	5.73931	0.237419	0.0108602	0.167164	0.0469939	0.167164
669	FBtr0070459	tko-RB	FBgn0003714	tko	mRNA	0.374615	0.999968	-0.182655	0.205724	5.87106	0.040697	0.0028506	0.0315173	0.0434397	0.0434397
670	FBtr0308831	tko-RC	FBgn0003714	tko	mRNA	0.913956	0.999968	0.05035	0.46599	2.95529	0.174906	0.0750969	0.11701	0.162407	0.162407
671	FBtr0070460	gt-RB	FBgn0001150	gt	mRNA	0.268156	0.999968	-0.611472	0.552209	3.17338	0.35797	0.052256	0.281266	0.154433	0.281266
672	FBtr0070462	CG12496-RA	FBgn0040385	CG12496	mRNA	0.315021	0.999968	-0.38785	0.38602	3.6739	0.15123	0.0268748	0.113746	0.136106	0.136106
673	FBtr0070471	sgg-RD	FBgn0003371	sgg	mRNA	0.652426	0.999968	0.248013	0.550659	5.02652	0.229186	0.023144	0.308508	0.0750299	0.308508
674	FBtr0070472	sgg-RH	FBgn0003371	sgg	mRNA	0.27323	0.999968	-0.4512	0.411808	3.82514	0.099724	0.0551893	0.0311228	0.130295	0.130295
675	FBtr0070473	sgg-RI	FBgn0003371	sgg	mRNA	0.848623	0.999968	-0.0769985	0.403395	3.4625	0.0537432	0.0337354	-0.00055556	0.144248	0.144248
676	FBtr0070474	sgg-RJ	FBgn0003371	sgg	mRNA	0.48063	0.999968	0.248767	0.352716	4.79159	0.125671	0.03651	0.0995618	0.0859491	0.0995618
677	FBtr0070475	sgg-RG	FBgn0003371	sgg	mRNA	0.666193	0.999968	0.143372	0.332359	4.82292	0.0552223	0.0364366	0.0260531	0.0843815	0.0843815
678	FBtr0070476	sgg-RK	FBgn0003371	sgg	mRNA	0.833759	0.999968	0.106494	0.507396	2.62795	0.239926	0.0219857	0.259602	0.177188	0.259602
679	FBtr0070466	sgg-RB	FBgn0003371	sgg	mRNA	0.487086	0.999968	0.342149	0.492336	4.23564	0.343789	0.099657	0.165462	0.11386	0.165462
680	FBtr0070467	sgg-RA	FBgn0003371	sgg	mRNA	0.602578	0.999968	0.675831	1.29794	5.29575	2.27931	0.0220024	1.82057	0.0626301	1.82057
681	FBtr0070468	sgg-RE	FBgn0003371	sgg	mRNA	0.522312	0.999968	0.33425	0.522442	6.73158	0.24602	0.0080695	0.290465	0.0296303	0.290465
682	FBtr0070469	sgg-RF	FBgn0003371	sgg	mRNA	0.311988	0.999968	-0.332922	0.329281	5.20317	0.0624744	0.0516973	-0.0188212	0.0668932	0.0668932
683	FBtr0070470	sgg-RC	FBgn0003371	sgg	mRNA	0.622489	0.999968	-0.211373	0.429336	3.72973	0.167459	0.0676644	0.123649	0.133946	0.133946
684	FBtr0112828	sgg-RM	FBgn0003371	sgg	mRNA	0.912921	0.999968	-0.0727842	0.66558	3.10521	0.33382	0.0916433	0.392885	0.156842	0.392885
685	FBtr0301966	sgg-RN	FBgn0003371	sgg	mRNA	0.640966	0.999968	-0.216933	0.465173	3.53704	0.139897	0.0952067	0.0620959	0.141466	0.141466
686	FBtr0302185	sgg-RO	FBgn0003371	sgg	mRNA	0.929592	0.999968	0.033224	0.376015	5.68786	0.129257	0.00720334	0.147439	0.048451	0.147439
687	FBtr0331751	sgg-RP	FBgn0003371	sgg	mRNA	0.902233	0.999968	-0.046996	0.382574	4.13028	0.0214321	0.0417651	-0.0171685	0.118319	0.118319
688	FBtr0331752	sgg-RQ	FBgn0003371	sgg	mRNA	0.492422	0.999968	-0.250723	0.365239	5.0583	0.14253	0.0203671	0.125539	0.0736143	0.125539
689	FBtr0331753	sgg-RR	FBgn0003371	sgg	mRNA	0.722882	0.999968	0.0686691	0.193647	7.41292	0.037306	0.000900738	0.040114	0.0253826	0.040114
690	FBtr0070477	per-RA	FBgn0003068	per	mRNA	0.545958	0.999968	0.186483	0.308834	4.76444	0.0549853	0.0169917	0.056005	0.0873288	0.0873288
691	FBtr0332311	per-RB	FBgn0003068	per	mRNA	0.252628	0.999968	-0.471957	0.412554	3.80938	0.0891482	0.0552605	0.0171555	0.130897	0.130897
692	FBtr0070478	CG2662-RA	FBgn0024993	CG2662	mRNA	0.0576908	0.999968	0.936876	0.493602	4.12931	0.23738	0.148125	0.011732	0.118359	0.118359
693	FBtr0070479	eIF2Bbeta-RA	FBgn0024996	eIF2Bbeta	mRNA	0.392302	0.999968	-0.149657	0.174946	6.50398	0.0202596	0.00141408	0.019442	0.0320613	0.0320613
694	FBtr0070480	CG2681-RA	FBgn0024997	CG2681	mRNA	0.457613	0.999968	0.36753	0.494801	2.54451	0.101651	0.0862526	0.0294713	0.181528	0.181528
695	FBtr0070481	CG2694-RA	FBgn0024991	CG2694	mRNA	0.791304	0.999968	-0.10869	0.410741	4.4795	0.0399425	0.0822312	-0.0419983	0.102293	0.102293
696	FBtr0070482	CG2694-RB	FBgn0024991	CG2694	mRNA	0.1349	0.999968	-0.446233	0.298473	5.43756	0.0709751	0.0408301	-0.0258594	0.0566078	0.0566078
697	FBtr0310649	CG2694-RD	FBgn0024991	CG2694	mRNA	0.468911	0.999968	-0.252875	0.349153	5.1104	0.0793291	0.0621084	0.0315914	0.0712284	0.0712284
698	FBtr0070484	fs(1)Yb-RA	FBgn0000928	fs(1)Yb	mRNA	0.791156	0.999968	-0.158711	0.599339	2.07357	0.25045	0.1833	0.0919239	0.209583	0.209583
699	FBtr0070487	dwg-RA	FBgn0000520	dwg	mRNA	0.449057	0.999968	-0.154579	0.204202	5.90089	0.0108751	0.00292689	0.00510244	0.0426807	0.0426807
700	FBtr0070488	CG2712-RA	FBgn0024975	CG2712	mRNA	0.496183	0.999968	-0.172236	0.2531	5.25168	0.0177619	0.00542545	0.00990225	0.0646398	0.0646398
701	FBtr0070491	CG32795-RA	FBgn0040384	CG32795	mRNA	0.737433	0.999968	0.0982435	0.293041	5.25457	0.0584748	0.0294168	0.0390336	0.0645067	0.0645067
702	FBtr0070492	CG32795-RB	FBgn0040384	CG32795	mRNA	0.338066	0.999968	0.360655	0.376469	4.59298	0.0768417	0.0586893	0.0175549	0.0963271	0.0963271
703	FBtr0070493	CG32795-RC	FBgn0040384	CG32795	mRNA	0.984135	0.999968	0.00635418	0.319534	5.03152	0.0907561	0.0368646	0.0241548	0.0748097	0.0748097
704	FBtr0345318	CG32795-RE	FBgn0040384	CG32795	mRNA	0.0167624	0.999968	-1.85999	0.777626	4.45961	1.04281	0.14498	0.516412	0.103316	0.516412
705	FBtr0070494	Syx4-RA	FBgn0024980	Syx4	mRNA	0.414533	0.999968	0.330524	0.405082	3.76965	0.166394	0.0434493	0.136026	0.132415	0.136026
706	FBtr0332496	Syx4-RB	FBgn0024980	Syx4	mRNA	0.170023	0.999968	-1.38871	1.01209	2.05663	0.990677	0.248855	0.871497	0.210709	0.871497
707	FBtr0070495	crm-RB	FBgn0000376	crm	mRNA	0.654066	0.999968	0.102756	0.229305	6.10103	0.0319263	0.0193438	0.012183	0.0381664	0.0381664
708	FBtr0070496	crm-RA	FBgn0000376	crm	mRNA	0.628917	0.999968	-0.167377	0.346355	5.28737	0.160786	0.0632629	0.0679454	0.0630087	0.0679454
709	FBtr0070498	CG2701-RA	FBgn0024973	CG2701	mRNA	0.918011	0.999968	0.0173828	0.168864	6.70299	0.00369727	0.00128683	0.00239998	0.0299017	0.0299017
710	FBtr0070499	CG2685-RA	FBgn0024998	CG2685	mRNA	0.916765	0.999968	-0.0182386	0.174516	6.52974	0.00442462	0.00155675	0.00450463	0.0317542	0.0317542
711	FBtr0273279	CG2680-RB	FBgn0024995	CG2680	mRNA	0.80141	0.999968	-0.11513	0.457733	4.03595	0.209317	0.0190133	0.210148	0.122135	0.210148
712	FBtr0070501	Ugalt-RA	FBgn0024994	Ugalt	mRNA	0.989166	0.999968	-0.00322466	0.237471	5.79178	0.0424385	0.016136	0.0402413	0.0455432	0.0455432
713	FBtr0273276	Ugalt-RB	FBgn0024994	Ugalt	mRNA	0.980338	0.999968	-0.013801	0.559978	3.20235	0.0990197	0.189552	-0.0548837	0.153421	0.153421
714	FBtr0345710	Ugalt-RC	FBgn0024994	Ugalt	mRNA	0.353515	0.999968	0.455117	0.490537	4.58684	0.171761	0.166532	0.0135434	0.0966532	0.0966532
715	FBtr0070502	CG2658-RA	FBgn0024992	CG2658	mRNA	0.769512	0.999968	-0.0556397	0.189888	6.21832	0.0163485	0.0033653	0.00950335	0.0360724	0.0360724
716	FBtr0345716	CG2658-RC	FBgn0024992	CG2658	mRNA	0.138185	0.999968	0.667233	0.450048	3.90669	0.160606	0.0943566	0.00415339	0.127175	0.127175
717	FBtr0070504	CG2650-RA	FBgn0000092	CG2650	mRNA	0.671081	0.999968	-0.225219	0.530344	2.36588	0.259956	0.11619	0.0817817	0.191444	0.191444
718	FBtr0070506	HLH3B-RA	FBgn0011276	HLH3B	mRNA	0.884925	0.999968	0.0442996	0.306088	4.65941	0.0445221	0.00966835	0.0538686	0.0928048	0.0928048
719	FBtr0070507	N-RA	FBgn0004647	N	mRNA	0.778107	0.999968	-0.0557803	0.197952	8.26468	0.0502109	0.000355677	0.042503	0.0243344	0.042503
720	FBtr0304659	N-RB	FBgn0004647	N	mRNA	0.699686	0.999968	0.391863	1.01586	4.99982	1.11173	0.0114972	1.11723	0.0761872	1.11723
721	FBtr0070508	CG3939-RA	FBgn0040396	CG3939	mRNA	0.970301	0.999968	-0.0396157	1.06405	2.79685	0.827556	0.278299	0.960048	0.16901	0.960048
722	FBtr0343600	CG3939-RB	FBgn0040396	CG3939	mRNA	0.825148	0.999968	-0.0748148	0.338639	6.6329	0.138883	0.00158973	0.123837	0.0306075	0.123837
723	FBtr0070517	dnc-RA	FBgn0000479	dnc	mRNA	0.802092	0.999968	0.109222	0.435773	2.26039	0.0540181	0.00999088	0.0402222	0.19771	0.19771
724	FBtr0070518	dnc-RE	FBgn0000479	dnc	mRNA	0.22934	0.999968	-0.46824	0.389531	4.49355	0.152407	0.0643946	0.098541	0.101565	0.101565
725	FBtr0070519	dnc-RN	FBgn0000479	dnc	mRNA	0.204682	0.999968	0.313713	0.247344	5.51975	0.0350092	0.0133533	0.0139373	0.0535615	0.0535615
726	FBtr0070520	dnc-RG	FBgn0000479	dnc	mRNA	0.143834	0.999968	0.575775	0.393919	4.41959	0.173964	0.0643327	0.105386	0.10534	0.105386
727	FBtr0070521	dnc-RF	FBgn0000479	dnc	mRNA	0.523734	0.999968	0.334963	0.525349	3.07039	0.122533	0.143771	0.0105136	0.158095	0.158095
728	FBtr0070522	dnc-RL	FBgn0000479	dnc	mRNA	0.92718	0.999968	0.0359018	0.392829	5.01819	0.231564	0.0387068	0.130075	0.0753945	0.130075
729	FBtr0070509	dnc-RB	FBgn0000479	dnc	mRNA	0.934583	0.999968	0.0628689	0.76595	3.7485	0.499085	0.0437763	0.597904	0.133225	0.597904
730	FBtr0070511	dnc-RI	FBgn0000479	dnc	mRNA	0.995492	0.999968	0.00270754	0.479193	2.95199	0.234308	0.0295787	0.221575	0.162535	0.221575
731	FBtr0070512	dnc-RC	FBgn0000479	dnc	mRNA	0.657039	0.999968	-0.318187	0.716628	3.34854	0.550292	0.0570415	0.50466	0.148327	0.50466
732	FBtr0070513	dnc-RJ	FBgn0000479	dnc	mRNA	0.936953	0.999968	0.0336651	0.425601	2.91824	0.164115	0.0342481	0.103927	0.163869	0.163869
733	FBtr0070515	dnc-RD	FBgn0000479	dnc	mRNA	0.473561	0.999968	-0.258096	0.360119	4.75598	0.131089	0.0271722	0.114672	0.0877624	0.114672
734	FBtr0333312	dnc-RP	FBgn0000479	dnc	mRNA	0.959568	0.999968	-0.0292901	0.577768	4.4736	0.306473	0.0222377	0.342874	0.102598	0.342874
735	FBtr0333313	dnc-RQ	FBgn0000479	dnc	mRNA	0.92383	0.999968	0.0413837	0.43284	7.26224	0.20512	0.00395052	0.200964	0.0260263	0.200964
736	FBtr0333314	dnc-RR	FBgn0000479	dnc	mRNA	0.89577	0.999968	0.052498	0.400727	6.96058	0.166159	0.00809123	0.167546	0.0277811	0.167546
737	FBtr0333315	dnc-RS	FBgn0000479	dnc	mRNA	0.734729	0.999968	0.0994101	0.293382	5.82885	0.0679351	0.0172651	0.0768776	0.0445449	0.0768776
738	FBtr0333316	dnc-RT	FBgn0000479	dnc	mRNA	0.797192	0.999968	-0.058976	0.229494	6.64887	0.0422324	0.00914174	0.0484634	0.0304416	0.0484634
739	FBtr0333317	dnc-RU	FBgn0000479	dnc	mRNA	0.9144	0.999968	-0.0298904	0.278076	5.15264	0.0637221	0.0153166	0.0561078	0.0692591	0.0692591
740	FBtr0346736	Sgs4-RC	FBgn0003374	Sgs4	mRNA	0.697338	0.999968	0.97511	2.50725	3.45315	5.24128	0.127209	6.74844	0.144589	6.74844
741	FBtr0070527	CG12206-RA	FBgn0029662	CG12206	mRNA	0.724459	0.999968	-0.226751	0.643256	2.93669	0.324434	0.0438801	0.408689	0.163136	0.408689
742	FBtr0070528	CG12206-RB	FBgn0029662	CG12206	mRNA	0.232637	0.999968	-0.753261	0.631087	4.30094	0.414685	0.0505472	0.385061	0.110969	0.385061
743	FBtr0070529	CG12206-RC	FBgn0029662	CG12206	mRNA	0.573829	0.999968	-0.504872	0.897677	3.67241	0.74839	0.0782159	0.803154	0.136164	0.803154
744	FBtr0344078	CG12535-RF	FBgn0029657	CG12535	mRNA	0.39113	0.999968	-0.591768	0.690052	2.61829	0.442859	0.113606	0.407207	0.177681	0.407207
745	FBtr0070536	CG10793-RA	FBgn0029656	CG10793	mRNA	0.576809	0.999968	-0.402777	0.721754	2.20032	0.524277	0.149758	0.420008	0.201418	0.420008
746	FBtr0070539	ng3-RB	FBgn0010295	ng3	mRNA	0.858667	0.999968	-0.478242	2.68568	2.29706	7.35008	0.260062	7.62903	0.195497	7.62903
747	FBtr0070541	CG14265-RB	FBgn0040393	CG14265	mRNA	0.720539	0.999968	-0.795583	2.22393	2.58066	5.37852	0.230631	5.1789	0.179625	5.1789
748	FBtr0070542	Fcp3C-RA	FBgn0000644	Fcp3C	mRNA	0.632289	0.999968	-0.190441	0.397989	3.54709	0.124956	0.0321634	0.089541	0.141081	0.141081
749	FBtr0070543	CG18508-RA	FBgn0028746	CG18508	mRNA	0.656946	0.999968	-0.136819	0.308057	4.83989	0.106466	0.0202509	0.0629659	0.0835451	0.0835451
750	FBtr0345708	CG18508-RB	FBgn0028746	CG18508	mRNA	0.435487	0.999968	0.503067	0.645092	3.80201	0.372293	0.176262	0.278896	0.131178	0.278896
751	FBtr0070550	CG32793-RA	FBgn0052793	CG32793	mRNA	0.129595	0.999968	-1.02504	0.676281	1.69474	0.630372	0.263384	-0.00705495	0.23685	0.23685
752	FBtr0070558	CG3603-RA	FBgn0029648	CG3603	mRNA	0.46155	0.999968	0.764157	1.03784	1.78974	0.981781	0.56952	0.608564	0.229597	0.608564
753	FBtr0332493	CG3603-RB	FBgn0029648	CG3603	mRNA	0.838791	0.999968	0.0722715	0.355247	4.58893	0.173666	0.0414893	0.0295894	0.0965423	0.0965423
754	FBtr0070559	kirre-RB	FBgn0028369	kirre	mRNA	0.597757	0.999968	0.232463	0.44058	2.27345	0.0500334	0.0153917	0.0221214	0.196917	0.196917
755	FBtr0070560	kirre-RA	FBgn0028369	kirre	mRNA	0.993661	0.999968	0.0041626	0.523958	2.79801	0.226908	0.0842452	0.216024	0.168957	0.216024
756	FBtr0309498	kirre-RC	FBgn0028369	kirre	mRNA	0.609813	0.999968	-0.117916	0.231054	6.13065	0.0875622	0.00497854	0.0534122	0.037596	0.0534122
757	FBtr0309499	kirre-RD	FBgn0028369	kirre	mRNA	0.61538	0.999968	-0.252066	0.501715	4.31708	0.272485	0.0653783	0.209938	0.110238	0.209938
758	FBtr0309500	kirre-RE	FBgn0028369	kirre	mRNA	0.937708	0.999968	0.0398612	0.510055	1.92441	0.0616429	0.0647493	0.0177332	0.219796	0.219796
759	FBtr0309501	kirre-RF	FBgn0028369	kirre	mRNA	0.634469	0.999968	-0.100417	0.211205	6.1937	0.0426422	0.00318978	0.0455999	0.0364753	0.0455999
760	FBtr0332492	kirre-RG	FBgn0028369	kirre	mRNA	0.720034	0.999968	0.155115	0.432782	2.31332	0.0476786	0.0103331	0.0449586	0.194527	0.194527
761	FBtr0070562	rst-RA	FBgn0003285	rst	mRNA	0.362327	0.999968	-0.157775	0.1732	6.99621	0.028021	0.00114651	0.0316642	0.0275396	0.0316642
762	FBtr0343758	rst-RB	FBgn0003285	rst	mRNA	0.71134	0.999968	-0.211435	0.571356	4.34825	0.290066	0.0427108	0.314341	0.108801	0.314341
763	FBtr0070568	CG10802-RA	FBgn0029664	CG10802	mRNA	0.442703	0.999968	-0.143601	0.187069	6.21392	0.0200136	0.00213211	0.0229263	0.0361434	0.0361434
764	FBtr0070569	CG10803-RA	FBgn0029666	CG10803	mRNA	0.839364	0.999968	0.211052	1.04117	3.58185	1.10091	0.0885762	1.09708	0.139734	1.09708
765	FBtr0331610	CG10803-RB	FBgn0029666	CG10803	mRNA	0.307378	0.999968	0.810713	0.79424	3.84894	0.557164	0.0965586	0.593398	0.129387	0.593398
766	FBtr0331611	CG10803-RC	FBgn0029666	CG10803	mRNA	0.279611	0.999968	-0.508737	0.470534	3.74112	0.429865	0.10865	0.0705925	0.133508	0.133508
767	FBtr0331612	CG10803-RD	FBgn0029666	CG10803	mRNA	0.843873	0.999968	-0.066379	0.337047	6.13692	0.172088	0.0286798	0.0955713	0.0374787	0.0955713
768	FBtr0332285	CG10803-RE	FBgn0029666	CG10803	mRNA	0.986249	0.999968	-0.00293405	0.170232	7.02761	0.00315035	0.00436108	-0.000152392	0.0273346	0.0273346
769	FBtr0070577	Ilp7-RA	FBgn0044046	Ilp7	mRNA	0.369949	0.999968	0.387188	0.431856	3.13866	0.177835	0.0483299	0.131403	0.155654	0.155654
770	FBtr0070578	Mnt-RC	FBgn0023215	Mnt	mRNA	0.415988	0.999968	0.375282	0.461374	1.81949	0.224339	0.00543768	0.196778	0.227384	0.227384
771	FBtr0070579	Mnt-RA	FBgn0023215	Mnt	mRNA	0.336936	0.999968	0.452996	0.471755	1.68902	0.241363	0.00612137	0.217763	0.237295	0.237295
772	FBtr0307277	Mnt-RI	FBgn0023215	Mnt	mRNA	0.542014	0.999968	-0.209103	0.342921	5.19342	0.0664399	0.0612703	0.012889	0.0673493	0.0673493
773	FBtr0307278	Mnt-RJ	FBgn0023215	Mnt	mRNA	0.91438	0.999968	-0.0329403	0.306377	5.63189	0.10217	0.0400866	0.0625803	0.0500634	0.0625803
774	FBtr0301821	Mnt-RD	FBgn0023215	Mnt	mRNA	0.663736	0.999968	0.273757	0.629671	4.88571	0.423446	0.0197969	0.413859	0.0813338	0.413859
775	FBtr0301822	Mnt-RE	FBgn0023215	Mnt	mRNA	0.682308	0.999968	0.174834	0.427136	6.52822	0.197858	0.018211	0.181338	0.0317722	0.181338
776	FBtr0301823	Mnt-RF	FBgn0023215	Mnt	mRNA	0.476928	0.999968	0.212045	0.298129	6.54366	0.0826124	0.010367	0.0868463	0.0315918	0.0868463
777	FBtr0301824	Mnt-RG	FBgn0023215	Mnt	mRNA	0.575351	0.999968	0.402452	0.718422	5.60172	0.462202	0.0105542	0.553963	0.0509396	0.553963
778	FBtr0301825	Mnt-RH	FBgn0023215	Mnt	mRNA	0.289841	0.999968	0.467598	0.441768	2.12201	0.19455	0.00704789	0.181977	0.206407	0.206407
779	FBtr0343578	Mnt-RK	FBgn0023215	Mnt	mRNA	0.698304	0.999968	0.138943	0.35846	5.01945	0.0938308	0.0652002	0.0272733	0.0753394	0.0753394
780	FBtr0070582	Rala-RB	FBgn0015286	Rala	mRNA	0.636181	0.999968	0.12868	0.272024	5.38864	0.0635976	0.0223438	0.0498272	0.0585908	0.0585908
781	FBtr0070583	Rala-RA	FBgn0015286	Rala	mRNA	0.504272	0.999968	0.273594	0.409705	4.16889	0.105125	0.0668823	0.0345463	0.116712	0.116712
782	FBtr0070584	Rala-RC	FBgn0015286	Rala	mRNA	0.0768471	0.999968	-0.288465	0.163041	7.01779	0.0178139	0.00167654	0.00486599	0.0273979	0.0273979
783	FBtr0307279	Parg-RB	FBgn0023216	Parg	mRNA	0.525389	0.999968	-0.27132	0.427235	4.60666	0.149077	0.104041	0.0346463	0.095601	0.095601
784	FBtr0307280	Parg-RC	FBgn0023216	Parg	mRNA	0.649962	0.999968	0.123862	0.272936	5.64208	0.0436858	0.0317096	0.00402417	0.0497683	0.0497683
785	FBtr0070586	CG2875-RA	FBgn0029672	CG2875	mRNA	0.602991	0.999968	-0.0975123	0.187486	6.24356	0.0128619	0.00277599	0.0107004	0.0356706	0.0356706
786	FBtr0070587	CG2875-RB	FBgn0029672	CG2875	mRNA	0.300409	0.999968	0.541942	0.523334	2.27739	0.149527	0.102875	-0.0567746	0.196679	0.196679
787	FBtr0333793	CG2875-RC	FBgn0029672	CG2875	mRNA	0.659964	0.999968	-0.213822	0.486002	4.13518	0.262268	0.0715693	0.186772	0.118117	0.186772
788	FBtr0333794	DIP-alpha-RB	FBgn0052791	DIP-alpha	mRNA	0.923792	0.999968	0.04338	0.453487	3.08537	0.196949	0.0673767	0.0679561	0.157553	0.157553
789	FBtr0333795	DIP-alpha-RC	FBgn0052791	DIP-alpha	mRNA	0.734687	0.999968	0.0740165	0.218403	5.68864	0.0305306	0.00374305	0.035074	0.0484289	0.0484289
790	FBtr0070590	CG14270-RA	FBgn0029665	CG14270	mRNA	0.89332	0.999968	-0.0294337	0.219484	5.67015	0.0504534	0.00373069	0.0267341	0.0489587	0.0489587
791	FBtr0070591	CG10804-RA	FBgn0029663	CG10804	mRNA	0.374978	0.999968	-0.393497	0.443533	3.13498	0.145297	0.0593804	0.12981	0.155784	0.155784
792	FBtr0070592	CG10804-RB	FBgn0029663	CG10804	mRNA	0.72802	0.999968	-0.145217	0.417578	3.29921	0.0539032	0.0406664	0.0230455	0.150053	0.150053
793	FBtr0114487	CG10804-RC	FBgn0029663	CG10804	mRNA	0.58067	0.999968	0.132091	0.239119	5.53716	0.0876692	0.00957072	0.0411261	0.0529677	0.0529677
794	FBtr0344077	CG10804-RD	FBgn0029663	CG10804	mRNA	0.66107	0.999968	-0.155774	0.355296	4.56307	0.0360747	0.0401563	0.0020973	0.0979131	0.0979131
795	FBtr0070609	CG2930-RA	FBgn0028491	CG2930	mRNA	0.907217	0.999968	-0.0598921	0.513877	1.7788	0.0834888	0.0584078	0.0490375	0.230418	0.230418
796	FBtr0070610	CG2930-RB	FBgn0028491	CG2930	mRNA	0.760453	0.999968	0.155397	0.50969	1.83266	0.115834	0.0577254	0.0687685	0.226413	0.226413
797	FBtr0340201	CG2930-RE	FBgn0028491	CG2930	mRNA	0.541533	0.999968	-0.321501	0.526621	1.84255	0.179562	0.077642	0.120121	0.225687	0.225687
798	FBtr0340202	CG2930-RF	FBgn0028491	CG2930	mRNA	0.957625	0.999968	-0.0292537	0.550556	2.01406	0.149397	0.117951	0.0957152	0.213578	0.213578
799	FBtr0070613	Glos-RA	FBgn0029686	Glos	mRNA	0.695692	0.999968	0.194706	0.497789	5.35351	0.42816	0.0308483	0.240176	0.0600805	0.240176
800	FBtr0345711	Glos-RB	FBgn0029686	Glos	mRNA	0.631422	0.999968	-0.15231	0.317494	5.40466	0.0783632	0.020543	0.0897097	0.0579285	0.0897097
801	FBtr0344825	CG32786-RB	FBgn0052786	CG32786	mRNA	0.686041	0.999968	-0.140227	0.346896	4.58359	0.118819	0.0347927	0.0872521	0.0968257	0.0968257
802	FBtr0344826	CG32783-RB	FBgn0052783	CG32783	mRNA	0.748526	0.999968	0.115024	0.358796	4.45803	0.0546129	0.0374063	0.0260181	0.103397	0.103397
803	FBtr0070616	Vap33-RB	FBgn0029687	Vap33	mRNA	0.943027	0.999968	0.0644046	0.901201	6.9423	1.35131	0.0203515	0.867951	0.0279088	0.867951
804	FBtr0070617	Vap33-RA	FBgn0029687	Vap33	mRNA	0.878952	0.999968	0.0673911	0.442497	3.18283	0.129241	0.0600578	0.112103	0.154103	0.154103
805	FBtr0070618	Vap33-RC	FBgn0029687	Vap33	mRNA	0.519317	0.999968	-0.189068	0.293402	8.5707	0.0951987	0.00288804	0.0912673	0.024997	0.0912673
806	FBtr0342739	Vap33-RE	FBgn0029687	Vap33	mRNA	0.276492	0.999968	0.410091	0.376842	7.71654	0.137458	0.0178165	0.137506	0.0245183	0.137506
807	FBtr0070624	CG6414-RA	FBgn0029690	CG6414	mRNA	0.59204	0.999968	-0.540719	1.00903	4.1299	1.01339	0.0287632	1.08482	0.118335	1.08482
808	FBtr0445312	CG6414-RB	FBgn0029690	CG6414	mRNA	0.932887	0.999968	0.0391938	0.465408	2.34423	0.165044	0.0357516	0.20116	0.192704	0.20116
809	FBtr0070625	CG6428-RA	FBgn0029689	CG6428	mRNA	0.550412	0.999968	0.151258	0.253303	5.25272	0.0261644	0.00558548	0.0218537	0.0645919	0.0645919
810	FBtr0070626	lva-RC	FBgn0029688	lva	mRNA	0.481799	0.999968	0.317594	0.451505	6.07077	0.215459	0.0239837	0.198985	0.0387773	0.198985
811	FBtr0342740	lva-RD	FBgn0029688	lva	mRNA	0.631962	0.999968	-0.0786511	0.16421	7.29664	0.0142068	0.00362656	0.0143175	0.0258663	0.0258663
812	FBtr0070627	CG2938-RB	FBgn0029685	CG2938	mRNA	0.917668	0.999968	-0.021518	0.208162	6.46319	0.0584254	0.0146268	0.0327671	0.0325653	0.0327671
813	FBtr0332387	CG2938-RC	FBgn0029685	CG2938	mRNA	0.380622	0.999968	0.327447	0.373477	5.15907	0.172992	0.0836043	0.0251171	0.0689578	0.0689578
814	FBtr0345712	CG2938-RD	FBgn0029685	CG2938	mRNA	0.335924	0.999968	0.386261	0.401414	5.13592	0.250985	0.0605314	0.115708	0.0700405	0.115708
815	FBtr0070638	brn-RA	FBgn0000221	brn	mRNA	0.866718	0.999968	-0.0510289	0.304052	4.68002	0.0246478	0.00939783	0.0227692	0.0917171	0.0917171
816	FBtr0070640	cib-RC	FBgn0026084	cib	mRNA	0.321694	0.999968	-0.365304	0.368628	4.4012	0.173228	0.0423734	0.0983088	0.106253	0.106253
817	FBtr0070639	cib-RA	FBgn0026084	cib	mRNA	0.894901	0.999968	0.0210422	0.159284	9.1012	0.0125993	0.000177151	0.0113351	0.0275726	0.0275726
818	FBtr0070641	cib-RB	FBgn0026084	cib	mRNA	0.921642	0.999968	-0.0230504	0.234333	8.81531	0.0585279	0.000238723	0.0598212	0.0259459	0.0598212
819	FBtr0307206	cib-RD	FBgn0026084	cib	mRNA	0.931054	0.999968	0.0250656	0.289712	5.15471	0.0936363	0.0226396	0.0494094	0.0691621	0.0691621
820	FBtr0343425	cib-RE	FBgn0026084	cib	mRNA	0.111424	0.999968	-1.05251	0.661198	2.9026	0.228638	0.313668	-0.210673	0.1645	0.1645
821	FBtr0070642	dgt4-RA	FBgn0026085	dgt4	mRNA	0.0437123	0.999968	-0.626264	0.310517	4.68401	0.122889	0.0139533	0.0656028	0.0915072	0.0915072
822	FBtr0333183	dgt4-RB	FBgn0026085	dgt4	mRNA	0.261944	0.999968	-0.596235	0.531495	3.0458	0.233146	0.149979	-0.0145938	0.158992	0.158992
823	FBtr0070643	tyf-RB	FBgn0026083	tyf	mRNA	0.511941	0.999968	0.432017	0.658745	4.51579	0.413751	0.0369176	0.43771	0.100404	0.43771
824	FBtr0300931	tyf-RC	FBgn0026083	tyf	mRNA	0.795495	0.999968	0.209594	0.808674	5.36391	0.842889	0.022237	0.693025	0.0596343	0.693025
825	FBtr0301124	tyf-RF	FBgn0026083	tyf	mRNA	0.493782	0.999968	0.525946	0.768584	4.66067	0.809032	0.0083176	0.637784	0.092738	0.637784
826	FBtr0305179	tyf-RG	FBgn0026083	tyf	mRNA	0.55822	0.999968	0.469175	0.80134	4.71323	0.882319	0.00984246	0.692505	0.0899762	0.692505
827	FBtr0305180	tyf-RH	FBgn0026083	tyf	mRNA	0.611453	0.999968	0.36841	0.725215	4.63597	0.655898	0.021983	0.55326	0.0940459	0.55326
828	FBtr0305181	tyf-RI	FBgn0026083	tyf	mRNA	0.48994	0.999968	0.501204	0.725957	5.40898	0.569265	0.0186807	0.55774	0.0577522	0.55774
829	FBtr0305182	tyf-RJ	FBgn0026083	tyf	mRNA	0.35891	0.999968	0.483276	0.526764	3.40758	0.392056	0.00549938	0.297995	0.146234	0.297995
830	FBtr0305183	tyf-RK	FBgn0026083	tyf	mRNA	0.813253	0.999968	0.0957533	0.405336	5.46508	0.187924	0.0180985	0.161601	0.0555452	0.161601
831	FBtr0305184	tyf-RL	FBgn0026083	tyf	mRNA	0.444398	0.999968	0.500683	0.654669	2.72176	0.55027	0.00399382	0.464778	0.172524	0.464778
832	FBtr0305185	tyf-RM	FBgn0026083	tyf	mRNA	0.214863	0.999968	0.537731	0.433548	2.96919	0.243897	0.0324841	0.173102	0.161869	0.173102
833	FBtr0345713	tyf-RN	FBgn0026083	tyf	mRNA	0.783381	0.999968	-0.042391	0.154196	7.77172	0.00996853	0.00158478	0.00526421	0.0244208	0.0244208
834	FBtr0070644	GlcAT-I-RA	FBgn0066114	GlcAT-I	mRNA	0.542673	0.999968	-0.131977	0.216791	5.71797	0.0155849	0.0038095	0.015654	0.0475947	0.0475947
835	FBtr0070652	CG3626-RA	FBgn0029706	CG3626	mRNA	0.732371	0.999968	-0.0653071	0.190972	6.50407	0.0924139	0.00140909	0.0384801	0.0320603	0.0384801
836	FBtr0308918	CG12688-RB	FBgn0029707	CG12688	mRNA	0.0333002	0.999968	-1.10085	0.51721	2.55146	0.229532	0.111425	-0.00513366	0.18116	0.18116
837	FBtr0070655	mRpL33-RA	FBgn0040907	mRpL33	mRNA	0.160656	0.999968	-0.360507	0.256978	5.60251	0.0680079	0.00389048	0.0683385	0.0509163	0.0683385
838	FBtr0070656	mei-9-RA	FBgn0002707	mei-9	mRNA	0.524525	0.999968	0.24646	0.38728	4.47072	0.0993351	0.0613012	-0.0131749	0.102746	0.102746
839	FBtr0343574	mei-9-RB	FBgn0002707	mei-9	mRNA	0.844623	0.999968	0.036885	0.188204	6.30494	0.00644742	0.00400817	0.00445857	0.0347334	0.0347334
840	FBtr0070657	CG15579-RA	FBgn0040906	CG15579	mRNA	0.541733	0.999968	-0.51721	0.847616	2.85252	0.442616	0.61923	-0.437912	0.166579	0.166579
841	FBtr0345707	CG15579-RB	FBgn0040906	CG15579	mRNA	0.161	0.999968	1.96557	1.40226	1.01935	3.34967	0.401658	1.74902	0.296473	1.74902
842	FBtr0070665	Fas2-RA	FBgn0000635	Fas2	mRNA	0.875908	0.999968	0.0539864	0.345715	6.87103	0.203494	0.00305485	0.127669	0.0284374	0.127669
843	FBtr0070666	Fas2-RB	FBgn0000635	Fas2	mRNA	0.271852	0.999968	0.316024	0.287606	5.35214	0.109817	0.017128	0.073344	0.0601398	0.073344
844	FBtr0070667	Fas2-RC	FBgn0000635	Fas2	mRNA	0.931516	0.999968	-0.0189467	0.220469	7.25528	0.0409612	0.00120042	0.0519632	0.0260597	0.0519632
845	FBtr0336882	Fas2-RD	FBgn0000635	Fas2	mRNA	0.574049	0.999968	0.308299	0.548479	2.38307	0.390238	0.00258006	0.326452	0.190452	0.326452
846	FBtr0336884	Fas2-RF	FBgn0000635	Fas2	mRNA	0.977559	0.999968	-0.0042238	0.150156	8.15762	0.0196501	0.000426912	0.0184681	0.0242336	0.0242336
847	FBtr0343523	Fas2-RG	FBgn0000635	Fas2	mRNA	0.907592	0.999968	0.0368243	0.317241	5.57048	0.151142	0.0172671	0.0928096	0.0518857	0.0928096
848	FBtr0343524	Fas2-RH	FBgn0000635	Fas2	mRNA	0.956257	0.999968	0.0235046	0.428519	4.76476	0.182525	0.0247844	0.176059	0.0873123	0.176059
849	FBtr0070668	Tip60-RA	FBgn0026080	Tip60	mRNA	0.40927	0.999968	-0.281771	0.341467	5.30739	0.13734	0.0247572	0.102774	0.0621078	0.102774
850	FBtr0333185	Tip60-RB	FBgn0026080	Tip60	mRNA	0.474682	0.999968	-0.384956	0.538489	2.91328	0.155342	0.153086	0.0230672	0.164069	0.164069
851	FBtr0333186	Tip60-RC	FBgn0026080	Tip60	mRNA	0.772584	0.999968	-0.0749266	0.259264	5.49623	0.0611696	0.019126	0.0330855	0.0543936	0.0543936
852	FBtr0070669	Nsun2-RA	FBgn0026079	Nsun2	mRNA	0.700584	0.999968	-0.0666495	0.173326	6.56012	0.00958516	0.00145562	0.00390269	0.0314028	0.0314028
853	FBtr0070670	Xpac-RA	FBgn0004832	Xpac	mRNA	0.588601	0.999968	-0.110025	0.203424	5.918	0.0173327	0.0030063	0.0043925	0.0422543	0.0422543
854	FBtr0070671	CG6379-RA	FBgn0029693	CG6379	mRNA	0.943575	0.999968	0.0115913	0.163772	6.8929	0.0114065	0.00106615	0.00738052	0.0282695	0.0282695
855	FBtr0343297	CG6379-RB	FBgn0029693	CG6379	mRNA	0.730435	0.999968	0.149442	0.433734	3.50137	0.181048	0.0629513	-0.00658879	0.142811	0.142811
856	FBtr0070672	bi-RA	FBgn0000179	bi	mRNA	0.856134	0.999968	-0.0781181	0.430882	3.56752	0.226979	0.0627716	0.0937648	0.140294	0.140294
857	FBtr0331162	bi-RF	FBgn0000179	bi	mRNA	0.623185	0.999968	0.189036	0.384735	3.25227	0.126306	0.010213	0.0460028	0.151685	0.151685
858	FBtr0300609	bi-RC	FBgn0000179	bi	mRNA	0.401083	0.999968	0.152851	0.182032	6.50852	0.0252063	0.00423561	0.0264293	0.0320067	0.0320067
859	FBtr0343569	bi-RG	FBgn0000179	bi	mRNA	0.443245	0.999968	0.143973	0.187776	6.72021	0.0186495	0.00882836	0.00955437	0.0297371	0.0297371
860	FBtr0308914	bi-RD	FBgn0000179	bi	mRNA	0.636897	0.999968	-0.0859411	0.182063	6.90512	0.0381874	0.00807637	0.0277875	0.0281779	0.0281779
861	FBtr0308915	bi-RE	FBgn0000179	bi	mRNA	0.72808	0.999968	0.0964239	0.277335	5.68255	0.0550402	0.0355222	0.0122778	0.0486031	0.0486031
862	FBtr0070674	CG3556-RA	FBgn0029708	CG3556	mRNA	0.590197	0.999968	0.248124	0.460726	6.38604	0.246548	0.00401837	0.22815	0.033579	0.22815
863	FBtr0308916	CG3556-RB	FBgn0029708	CG3556	mRNA	0.946398	0.999968	-0.0200856	0.298754	8.2296	0.0815747	0.000350817	0.0972707	0.024294	0.0972707
864	FBtr0070675	CHOp24-RA	FBgn0029709	CHOp24	mRNA	0.286434	0.999968	-0.227251	0.213185	6.78796	0.0601259	0.00599837	0.0437103	0.0291221	0.0437103
865	FBtr0070676	CG3568-RA	FBgn0029710	CG3568	mRNA	0.310489	0.999968	0.209096	0.206169	5.86715	0.0314242	0.00295005	0.0200881	0.0435406	0.0435406
866	FBtr0070677	CG15912-RA	FBgn0029712	CG15912	mRNA	0.864327	0.999968	-0.0619582	0.362607	3.9791	0.0357534	0.0194379	0.0306418	0.124372	0.124372
867	FBtr0070678	CG3527-RA	FBgn0029714	CG3527	mRNA	0.736081	0.999968	-0.0745294	0.221124	5.63885	0.0516714	0.00361819	0.0305795	0.0498618	0.0498618
868	FBtr0070685	Pp2C1-RA	FBgn0022768	Pp2C1	mRNA	0.664117	0.999968	0.327912	0.755147	5.30728	0.773498	0.0388419	0.584865	0.062113	0.584865
869	FBtr0343531	Pp2C1-RB	FBgn0022768	Pp2C1	mRNA	0.560981	0.999968	0.0992512	0.170715	6.96953	0.00778706	0.00415625	0.00542412	0.0277196	0.0277196
870	FBtr0070698	CG11444-RA	FBgn0029715	CG11444	mRNA	0.510504	0.999968	-0.101502	0.154246	7.41177	0.0319584	0.000635252	0.0158063	0.025387	0.025387
871	FBtr0070699	CG11436-RA	FBgn0029713	CG11436	mRNA	0.848235	0.999968	0.0375484	0.196207	6.03146	0.00395085	0.00249531	0.00196717	0.0396112	0.0396112
872	FBtr0070702	rb-RA	FBgn0003210	rb	mRNA	0.39418	0.999968	-0.136453	0.160144	7.1377	0.0111188	0.00137782	0.00226376	0.0266727	0.0266727
873	FBtr0343568	rb-RD	FBgn0003210	rb	mRNA	0.278613	0.999968	0.648042	0.598133	4.42997	0.44677	0.0330193	0.358285	0.10482	0.358285
874	FBtr0332290	rb-RC	FBgn0003210	rb	mRNA	0.574573	0.999968	0.235533	0.419599	3.70638	0.300887	0.0256012	0.166968	0.134846	0.166968
875	FBtr0070704	ctp-RB	FBgn0011760	ctp	mRNA	0.854575	0.999968	-0.110779	0.604414	2.87746	0.0958299	0.234033	-0.154637	0.165532	0.165532
876	FBtr0070706	ctp-RA	FBgn0011760	ctp	mRNA	0.552106	0.999968	-0.14331	0.241017	8.16608	0.141848	0.000794244	0.0627406	0.0242391	0.0627406
877	FBtr0070707	ctp-RC	FBgn0011760	ctp	mRNA	0.99887	0.999968	-0.000326576	0.230504	6.2518	0.0433827	0.0134735	0.0446399	0.0355416	0.0446399
878	FBtr0307065	ctp-RE	FBgn0011760	ctp	mRNA	0.770519	0.999968	0.0619431	0.212355	9.04636	0.0400689	0.000258986	0.0490631	0.0272144	0.0490631
879	FBtr0070711	Pdha-RC	FBgn0028325	Pdha	mRNA	0.0144134	0.999968	-0.722735	0.295381	5.16728	0.187557	0.026856	0.0160915	0.0685735	0.0685735
880	FBtr0070708	Pdha-RA	FBgn0028325	Pdha	mRNA	0.460649	0.999968	0.12815	0.173697	6.94186	0.00969372	0.00508735	0.00191004	0.0279119	0.0279119
881	FBtr0070709	Pdha-RD	FBgn0028325	Pdha	mRNA	0.4189	0.999968	-0.937673	1.16001	4.01024	1.6098	0.0783841	1.39339	0.123152	1.39339
882	FBtr0070710	Pdha-RB	FBgn0028325	Pdha	mRNA	0.334184	0.999968	-0.264801	0.274201	5.33832	0.0564467	0.0214946	0.0102671	0.06074	0.06074
883	FBtr0070712	CG7024-RA	FBgn0029722	CG7024	mRNA	0.608857	0.999968	0.283557	0.55414	2.21422	0.107288	0.135309	-0.0807669	0.200551	0.200551
884	FBtr0070717	boil-RA	FBgn0029730	boil	mRNA	0.832766	0.999968	0.191802	0.908343	1.91916	0.811297	0.257639	0.644801	0.220168	0.644801
885	FBtr0070721	CG6927-RA	FBgn0029733	CG6927	mRNA	0.434949	0.999968	-0.48213	0.61752	1.94244	0.339527	0.198555	0.0172253	0.218526	0.218526
886	FBtr0300997	CG32772-RC	FBgn0052772	CG32772	mRNA	0.465116	0.999968	-0.150069	0.205448	6.09942	0.0161003	0.00796756	0.0066701	0.0381983	0.0381983
887	FBtr0342951	CG32772-RD	FBgn0052772	CG32772	mRNA	0.923112	0.999968	0.0324258	0.335968	5.48622	0.0871419	0.0686991	0.00883627	0.0547574	0.0547574
888	FBtr0342952	CG32772-RE	FBgn0052772	CG32772	mRNA	0.358677	0.999968	0.340026	0.370443	4.88788	0.104805	0.0688619	0.00832424	0.0812311	0.0812311
889	FBtr0343533	CG32772-RF	FBgn0052772	CG32772	mRNA	0.30053	0.999968	0.296734	0.286618	5.74942	0.0811187	0.0431399	-0.0359614	0.0467114	0.0467114
890	FBtr0070723	CG6903-RA	FBgn0029737	CG6903	mRNA	0.690408	0.999968	-0.149307	0.374859	5.68473	0.107457	0.0481022	0.105591	0.0485406	0.105591
891	FBtr0343535	CG6903-RB	FBgn0029737	CG6903	mRNA	0.938394	0.999968	0.0196923	0.254787	6.06228	0.0668371	0.0320488	0.034252	0.0389536	0.0389536
892	FBtr0070724	Ptp4E-RA	FBgn0004368	Ptp4E	mRNA	0.696616	0.999968	-0.114748	0.294306	5.12279	0.0418506	0.0240833	0.0223306	0.0706529	0.0706529
893	FBtr0070725	Ptp4E-RB	FBgn0004368	Ptp4E	mRNA	0.926663	0.999968	-0.0344799	0.374601	4.26857	0.0822489	0.0410668	0.0406112	0.112415	0.112415
894	FBtr0301793	Ptp4E-RC	FBgn0004368	Ptp4E	mRNA	0.416461	0.999968	-0.230084	0.283154	5.38913	0.0460141	0.0291224	0.00724297	0.05857	0.05857
895	FBtr0301794	Ptp4E-RD	FBgn0004368	Ptp4E	mRNA	0.879242	0.999968	-0.0473814	0.311863	4.74009	0.0363296	0.0177952	0.0144108	0.0885811	0.0885811
896	FBtr0301796	Ptp4E-RF	FBgn0004368	Ptp4E	mRNA	0.854208	0.999968	-0.0591685	0.322003	4.57446	0.0390483	0.0160966	0.00673053	0.0973097	0.0973097
897	FBtr0343528	Ptp4E-RG	FBgn0004368	Ptp4E	mRNA	0.745294	0.999968	0.128695	0.396167	4.07431	0.133551	0.0510616	0.0910498	0.120601	0.120601
898	FBtr0343529	Ptp4E-RH	FBgn0004368	Ptp4E	mRNA	0.2101	0.999968	0.504796	0.402777	4.1619	0.214802	0.0514321	0.126006	0.117005	0.126006
899	FBtr0332313	CG2861-RE	FBgn0029728	CG2861	mRNA	0.691498	0.999968	-0.21661	0.545861	1.85089	0.182316	0.10082	0.124096	0.225078	0.225078
900	FBtr0070741	Rpn13R-RA	FBgn0029745	Rpn13R	mRNA	0.665011	0.999968	-0.346706	0.800697	2.55832	0.719416	0.112521	0.588699	0.180797	0.588699
901	FBtr0070742	CG15465-RA	FBgn0029746	CG15465	mRNA	0.783065	0.999968	0.184725	0.670928	7.03866	0.684847	0.00565081	0.486695	0.0272642	0.486695
902	FBtr0344669	CG15465-RB	FBgn0029746	CG15465	mRNA	0.975121	0.999968	-0.0305676	0.980157	7.14675	1.08941	0.00796267	1.04281	0.0266221	1.04281
903	FBtr0070748	snf-RA	FBgn0003449	snf	mRNA	0.615182	0.999968	-0.0937088	0.186414	7.28119	0.0302688	0.000727158	0.037281	0.0259372	0.037281
904	FBtr0070751	Sas10-RA	FBgn0029755	Sas10	mRNA	0.246102	0.999968	-0.208987	0.180181	6.37923	0.0268724	0.00183653	0.00939655	0.0336724	0.0336724
905	FBtr0070753	Rnp4F-RB	FBgn0014024	Rnp4F	mRNA	0.398172	0.999968	0.308186	0.364765	4.17415	0.0644355	0.0290362	0.048625	0.116491	0.116491
906	FBtr0070752	Rnp4F-RA	FBgn0014024	Rnp4F	mRNA	0.142434	0.999968	0.675267	0.460372	5.40926	0.285658	0.0529508	0.178861	0.057741	0.178861
907	FBtr0112876	Rnp4F-RD	FBgn0014024	Rnp4F	mRNA	0.513171	0.999968	0.23366	0.357328	5.12796	0.112677	0.0692417	0.0535538	0.0704118	0.0704118
908	FBtr0340477	Rnp4F-RF	FBgn0014024	Rnp4F	mRNA	0.299662	0.999968	-0.189955	0.183149	6.84155	0.0424943	0.00801661	0.0264727	0.0286718	0.0286718
909	FBtr0301881	CG15930-RB	FBgn0029754	CG15930	mRNA	0.450343	0.999968	-0.429054	0.568402	2.6674	0.274917	0.0854092	0.26796	0.175199	0.26796
910	FBtr0070757	CG17764-RA	FBgn0029751	CG17764	mRNA	0.607984	0.999968	-0.287157	0.559812	2.22847	0.106491	0.143101	-3.01924e-05	0.199668	0.199668
911	FBtr0070758	CG3323-RA	FBgn0029750	CG3323	mRNA	0.629038	0.999968	-0.193592	0.400744	3.56555	0.121142	0.0352822	0.0721199	0.14037	0.14037
912	FBtr0070759	CG5062-RA	FBgn0029747	CG5062	mRNA	0.322127	0.999968	0.503815	0.508855	2.992	0.283892	0.0649925	0.218215	0.160997	0.218215
913	FBtr0300994	CG32767-RC	FBgn0052767	CG32767	mRNA	0.635168	0.999968	0.176115	0.371186	5.76051	0.128766	0.00969374	0.141002	0.046403	0.141002
914	FBtr0300995	CG32767-RD	FBgn0052767	CG32767	mRNA	0.620173	0.999968	0.500608	1.0101	3.23464	1.14949	0.00998895	1.10596	0.152298	1.10596
915	FBtr0302118	CG32767-RE	FBgn0052767	CG32767	mRNA	0.728091	0.999968	-0.119359	0.343315	4.73884	0.119233	0.0272139	0.101701	0.0886455	0.101701
916	FBtr0302119	CG32767-RF	FBgn0052767	CG32767	mRNA	0.962973	0.999968	0.0516504	1.11259	3.41168	1.20473	0.0323629	1.32154	0.146087	1.32154
917	FBtr0331757	CG32767-RG	FBgn0052767	CG32767	mRNA	0.592326	0.999968	0.618946	1.1559	3.80663	1.50121	0.0425887	1.41876	0.131002	1.41876
918	FBtr0331758	CG32767-RH	FBgn0052767	CG32767	mRNA	0.955179	0.999968	-0.0090281	0.16063	8.19108	0.0273246	0.000373701	0.0278474	0.0242579	0.0278474
919	FBtr0070763	XRCC1-RA	FBgn0026751	XRCC1	mRNA	0.613771	0.999968	-0.0934296	0.18512	6.25088	0.0135509	0.00192612	0.00341987	0.0355559	0.0355559
920	FBtr0070764	CanB-RA	FBgn0010014	CanB	mRNA	0.820818	0.999968	-0.0375854	0.165945	7.13725	0.0212984	0.0034442	0.0234544	0.0266752	0.0266752
921	FBtr0308348	CanB-RB	FBgn0010014	CanB	mRNA	0.142443	0.999968	1.53385	1.04575	5.24302	1.51839	0.23228	0.963827	0.0650398	0.963827
922	FBtr0300467	SK-RH	FBgn0029761	SK	mRNA	0.190215	0.999968	0.59671	0.455524	2.37684	0.211543	0.0361449	0.182206	0.19081	0.19081
923	FBtr0331602	SK-RO	FBgn0029761	SK	mRNA	0.285728	0.999968	0.481774	0.451293	3.22941	0.179045	0.07028	0.13915	0.152479	0.152479
924	FBtr0331603	SK-RP	FBgn0029761	SK	mRNA	0.150596	0.999968	0.507518	0.353073	5.13787	0.17559	0.0282192	0.108129	0.0699495	0.108129
925	FBtr0331604	SK-RQ	FBgn0029761	SK	mRNA	0.635956	0.999968	0.388499	0.820726	3.69095	0.745804	0.0419467	0.694793	0.135443	0.694793
926	FBtr0301949	SK-RI	FBgn0029761	SK	mRNA	0.442519	0.999968	0.32938	0.42891	2.60452	0.046878	0.022822	0.0081631	0.178388	0.178388
927	FBtr0301950	SK-RJ	FBgn0029761	SK	mRNA	0.825836	0.999968	-0.111095	0.504874	4.61845	0.274268	0.0163123	0.262482	0.094975	0.262482
928	FBtr0301951	SK-RK	FBgn0029761	SK	mRNA	0.819533	0.999968	0.104081	0.456203	1.91036	0.0431958	0.00683999	0.0430945	0.220793	0.220793
929	FBtr0301952	SK-RL	FBgn0029761	SK	mRNA	0.568401	0.999968	0.17767	0.311479	5.14148	0.0942082	0.0133404	0.0927741	0.0697808	0.0927741
930	FBtr0301953	SK-RM	FBgn0029761	SK	mRNA	0.935908	0.999968	-0.0265518	0.330189	6.70325	0.156923	0.00323159	0.116014	0.0298992	0.116014
931	FBtr0301954	SK-RN	FBgn0029761	SK	mRNA	0.230077	0.999968	0.617928	0.514871	2.32213	0.230091	0.0959396	-0.0301997	0.194005	0.194005
932	FBtr0070773	Usp16-45-RA	FBgn0029763	Usp16-45	mRNA	0.533296	0.999968	0.28122	0.451408	3.66969	0.290076	0.0117975	0.211075	0.13627	0.211075
933	FBtr0070772	Usp16-45-RD	FBgn0029763	Usp16-45	mRNA	0.420127	0.999968	0.657435	0.815473	4.4756	0.86042	0.0533876	0.673951	0.102494	0.673951
934	FBtr0070775	Usp16-45-RB	FBgn0029763	Usp16-45	mRNA	0.984851	0.999968	-0.00972984	0.512445	4.41284	0.342353	0.0697401	0.217478	0.105677	0.217478
935	FBtr0340461	Usp16-45-RE	FBgn0029763	Usp16-45	mRNA	0.816239	0.999968	0.146057	0.628515	5.09927	0.398141	0.0439924	0.388073	0.0717431	0.388073
936	FBtr0340462	Usp16-45-RF	FBgn0029763	Usp16-45	mRNA	0.657555	0.999968	-0.0720503	0.162535	7.13844	0.00643868	0.00222565	0.00479612	0.0266685	0.0266685
937	FBtr0070776	CG16756-RA	FBgn0029765	CG16756	mRNA	0.736828	0.999968	-0.248508	0.739483	1.36572	0.34109	0.333889	0.0299249	0.264212	0.264212
938	FBtr0070777	CG15784-RA	FBgn0029766	CG15784	mRNA	0.525582	0.999968	0.222949	0.351231	5.1796	0.139942	0.00944033	0.125488	0.0679965	0.125488
939	FBtr0340460	CG15784-RB	FBgn0029766	CG15784	mRNA	0.48768	0.999968	-0.287014	0.413563	3.86329	0.365559	0.0582306	0.11968	0.128838	0.128838
940	FBtr0070778	SPR-RA	FBgn0029768	SPR	mRNA	0.777396	0.999968	0.0930031	0.328965	5.39838	0.100513	0.0101777	0.108186	0.0581869	0.108186
941	FBtr0344824	SPR-RC	FBgn0029768	SPR	mRNA	0.798977	0.999968	-0.116753	0.458448	2.44162	0.212914	0.0422506	0.187628	0.187134	0.187628
942	FBtr0339781	SPR-RB	FBgn0029768	SPR	mRNA	0.227371	0.999968	-0.305605	0.253161	5.35948	0.0703622	0.010275	0.0420532	0.0598238	0.0598238
943	FBtr0070780	CG12730-RA	FBgn0029771	CG12730	mRNA	0.8399	0.999968	0.0453196	0.22433	5.60232	0.0804734	0.00412002	0.0494227	0.050922	0.050922
944	FBtr0345785	CG12730-RB	FBgn0029771	CG12730	mRNA	0.0601998	0.999968	1.27083	0.676217	1.73232	0.534094	0.266192	0.177881	0.233947	0.233947
945	FBtr0070782	l(1)G0045-RA	FBgn0026702	l(1)G0045	mRNA	0.362016	0.999968	-0.214399	0.235208	5.45476	0.0334917	0.00457041	0.00448252	0.0559389	0.0559389
946	FBtr0070783	Mlc-c-RA	FBgn0004687	Mlc-c	mRNA	0.935422	0.999968	-0.0121664	0.150156	7.96456	0.00861935	0.000441144	0.00628963	0.0242196	0.0242196
947	FBtr0308579	Mlc-c-RB	FBgn0004687	Mlc-c	mRNA	0.227037	0.999968	-0.476465	0.394416	5.1104	0.20024	0.0361853	0.133963	0.0712284	0.133963
948	FBtr0070784	RhoGAP5A-RB	FBgn0029778	RhoGAP5A	mRNA	0.0426715	0.999968	1.17199	0.578217	3.0293	0.453599	0.176144	0.189536	0.1596	0.189536
949	FBtr0070785	RhoGAP5A-RA	FBgn0029778	RhoGAP5A	mRNA	0.232841	0.999968	-0.204319	0.171254	6.64265	0.0436058	0.00157171	0.0269504	0.0305059	0.0305059
950	FBtr0070797	NAAT1-RA	FBgn0029762	NAAT1	mRNA	0.774697	0.999968	0.270175	0.943884	2.20592	2.03443	0.257977	0.716465	0.201068	0.716465
951	FBtr0070798	CG3309-RA	FBgn0029756	CG3309	mRNA	0.548794	0.999968	-0.145503	0.24268	5.46359	0.0107913	0.00881306	-0.0049245	0.055602	0.055602
952	FBtr0344827	CG3309-RB	FBgn0029756	CG3309	mRNA	0.221438	0.999968	0.581963	0.47596	3.61515	0.244832	0.109359	0.127771	0.138416	0.138416
953	FBtr0070799	CG4119-RA	FBgn0028474	CG4119	mRNA	0.480774	0.999968	-0.236093	0.334856	6.46288	0.205889	0.0144883	0.108152	0.0325693	0.108152
954	FBtr0340463	CG4119-RB	FBgn0028474	CG4119	mRNA	0.781041	0.999968	0.0456658	0.164288	7.22774	0.00929956	0.00332606	0.00139062	0.0261948	0.0261948
955	FBtr0070800	RpL35-RB	FBgn0029785	RpL35	mRNA	0.975969	0.999968	-0.0058132	0.192979	8.85942	0.0302989	0.000457706	0.0402746	0.026159	0.0402746
956	FBtr0070801	RpL35-RA	FBgn0029785	RpL35	mRNA	0.365167	0.999968	-0.220132	0.243089	8.54913	0.0647767	0.000444182	0.0641878	0.0249317	0.0641878
957	FBtr0345788	RpL35-RC	FBgn0029785	RpL35	mRNA	0.302716	0.999968	-0.323507	0.313894	7.731	0.101176	0.0021273	0.105639	0.0244911	0.105639
958	FBtr0070802	Gr5a-RA	FBgn0003747	Gr5a	mRNA	0.420698	0.999968	-0.449773	0.558578	2.23727	0.149234	0.142135	0.0368299	0.199125	0.199125
959	FBtr0070804	cv-RA	FBgn0000394	cv	mRNA	0.864704	0.999968	0.0538893	0.316271	4.75308	0.0976034	0.0214939	0.0573426	0.0879113	0.0879113
960	FBtr0340464	cv-RB	FBgn0000394	cv	mRNA	0.461151	0.999968	-0.442578	0.600551	1.76713	0.140429	0.163176	-0.00777772	0.231297	0.231297
961	FBtr0340465	cv-RC	FBgn0000394	cv	mRNA	0.911189	0.999968	0.0304273	0.272796	5.16497	0.0561573	0.0127123	0.0379105	0.0686818	0.0686818
962	FBtr0301083	CG4096-RB	FBgn0029791	CG4096	mRNA	0.690058	0.999968	-0.120181	0.301375	6.13316	0.103487	0.00775263	0.0915893	0.0375489	0.0915893
963	FBtr0301084	CG4096-RC	FBgn0029791	CG4096	mRNA	0.741768	0.999968	-0.148515	0.450712	5.13464	0.205877	0.0454547	0.176731	0.0701005	0.176731
964	FBtr0070807	CG4078-RA	FBgn0029798	CG4078	mRNA	0.368975	0.999968	0.356424	0.396734	4.73213	0.0809093	0.0831603	-0.019486	0.0889932	0.0889932
965	FBtr0332398	CG4078-RB	FBgn0029798	CG4078	mRNA	0.206694	0.999968	0.329156	0.260674	5.56992	0.0799612	0.0224181	-0.00911068	0.0519033	0.0519033
966	FBtr0070808	CG15772-RA	FBgn0029799	CG15772	mRNA	0.0428985	0.999968	1.42751	0.705049	2.73172	0.822789	0.166514	0.377184	0.172042	0.377184
967	FBtr0339743	CG15772-RB	FBgn0029799	CG15772	mRNA	0.934798	0.999968	-0.0392283	0.479507	3.14265	0.150186	0.0959693	0.119351	0.155513	0.155513
968	FBtr0070809	CG15771-RA	FBgn0029801	CG15771	mRNA	0.588303	0.999968	-0.134847	0.249118	5.85114	0.0553436	0.0239212	0.0346986	0.0439567	0.0439567
969	FBtr0345789	CG15771-RD	FBgn0029801	CG15771	mRNA	0.558286	0.999968	0.221431	0.378263	5.09395	0.12961	0.0845087	0.0706379	0.0719882	0.0719882
970	FBtr0303290	CG15771-RC	FBgn0029801	CG15771	mRNA	0.845003	0.999968	-0.0817695	0.418263	4.04633	0.108351	0.0696235	0.0526456	0.121722	0.121722
971	FBtr0070814	CG12239-RA	FBgn0029810	CG12239	mRNA	0.207828	0.999968	-0.192304	0.152675	7.54222	0.0331343	0.000549374	0.0200848	0.0249457	0.0249457
972	FBtr0070817	CG15765-RA	FBgn0029814	CG15765	mRNA	0.462723	0.999968	0.675008	0.919165	5.03217	1.06743	0.0271607	0.89691	0.0747811	0.89691
973	FBtr0332935	CG15765-RB	FBgn0029814	CG15765	mRNA	0.338724	0.999968	0.146319	0.152943	7.55356	0.0207892	0.000672344	0.010561	0.0249123	0.0249123
974	FBtr0339948	CG16721-RB	FBgn0029820	CG16721	mRNA	0.0308126	0.999968	-0.81385	0.376872	4.90544	0.193646	0.0749431	0.0106622	0.0804051	0.0804051
975	FBtr0070821	CG16721-RA	FBgn0029820	CG16721	mRNA	0.281148	0.999968	0.260714	0.241907	6.4391	0.114163	0.0067173	0.0572879	0.0328732	0.0572879
976	FBtr0333800	CG4020-RB	FBgn0029821	CG4020	mRNA	0.294397	0.999968	-0.635276	0.605876	1.60663	0.248868	0.157667	0.0242306	0.243832	0.243832
977	FBtr0070825	CG12236-RA	FBgn0029822	CG12236	mRNA	0.975695	0.999968	0.00908734	0.298274	4.83563	0.0389589	0.0135539	0.0188875	0.0837543	0.0837543
978	FBtr0070826	CG12236-RB	FBgn0029822	CG12236	mRNA	0.861548	0.999968	0.030472	0.174721	6.53195	0.0137123	0.00166129	0.00853926	0.0317283	0.0317283
979	FBtr0070827	Shmt-RA	FBgn0029823	Shmt	mRNA	0.485609	0.999968	0.170605	0.244662	5.64473	0.0453905	0.0157794	0.0449252	0.0496917	0.0496917
980	FBtr0290235	Shmt-RB	FBgn0029823	Shmt	mRNA	0.753568	0.999968	0.115751	0.368704	4.47376	0.1127	0.0460983	-0.000497792	0.102589	0.102589
981	FBtr0345317	Shmt-RC	FBgn0029823	Shmt	mRNA	0.77851	0.999968	-0.0471376	0.167594	6.8978	0.0732837	0.00248838	0.026439	0.0282325	0.0282325
982	FBtr0070828	Usp30-RA	FBgn0029819	Usp30	mRNA	0.947696	0.999968	-0.037571	0.572726	4.97943	0.414524	0.0898965	0.268869	0.0770648	0.268869
983	FBtr0343537	Usp30-RB	FBgn0029819	Usp30	mRNA	0.835914	0.999968	-0.0361099	0.174341	6.73096	0.0204721	0.00360811	0.00960326	0.029636	0.029636
984	FBtr0070829	mof-RA	FBgn0014340	mof	mRNA	0.908121	0.999968	-0.0212371	0.184017	6.27551	0.0567747	0.00186099	0.0344569	0.0351758	0.0351758
985	FBtr0070830	GAA1-RA	FBgn0029818	GAA1	mRNA	0.448134	0.999968	0.119924	0.158101	7.1576	0.0205883	0.000777103	0.0221291	0.0265622	0.0265622
986	FBtr0070832	AgmNAT-RA	FBgn0029813	AgmNAT	mRNA	0.141423	0.999968	-0.849261	0.577528	2.25791	0.255662	0.166946	0.0428959	0.197861	0.197861
987	FBtr0070833	CG3108-RA	FBgn0029807	CG3108	mRNA	0.941811	0.999968	0.0372452	0.510255	2.45819	0.121421	0.0985564	0.0273445	0.186212	0.186212
988	FBtr0070836	CG3097-RA	FBgn0029804	CG3097	mRNA	0.270842	0.999968	0.382648	0.347506	5.07857	0.172305	0.00712717	0.124955	0.0726936	0.124955
989	FBtr0070837	MAPk-Ak2-RB	FBgn0013987	MAPk-Ak2	mRNA	0.652229	0.999968	-0.100246	0.222438	6.87179	0.0441665	0.00843936	0.0456781	0.0284315	0.0456781
990	FBtr0070839	MAPk-Ak2-RD	FBgn0013987	MAPk-Ak2	mRNA	0.29812	0.999968	0.319526	0.307097	5.42354	0.0510459	0.0459857	0.0064065	0.0571643	0.0571643
991	FBtr0302940	MAPk-Ak2-RE	FBgn0013987	MAPk-Ak2	mRNA	0.712562	0.999968	0.203189	0.551516	3.488	0.228972	0.168288	0.164398	0.143308	0.164398
992	FBtr0308577	MAPk-Ak2-RF	FBgn0013987	MAPk-Ak2	mRNA	0.486674	0.999968	-0.58164	0.836159	4.89871	0.558097	0.148281	0.616428	0.0807203	0.616428
993	FBtr0070840	lin-52-RA	FBgn0029800	lin-52	mRNA	0.304171	0.999968	-0.240521	0.234077	5.47315	0.0190893	0.00468695	0.00768611	0.0552418	0.0552418
994	FBtr0339744	lin-52-RB	FBgn0029800	lin-52	mRNA	0.726621	0.999968	-0.169123	0.483729	3.2953	0.0973159	0.105742	-0.00453493	0.150189	0.150189
995	FBtr0070841	IntS6-RA	FBgn0261383	IntS6	mRNA	0.984682	0.999968	-0.00651395	0.339286	4.79404	0.0616569	0.0400815	0.0511741	0.0858256	0.0858256
996	FBtr0070842	IntS6-RB	FBgn0261383	IntS6	mRNA	0.452093	0.999968	0.244649	0.32536	5.01222	0.0472905	0.0401299	-0.00636186	0.0756539	0.0756539
997	FBtr0332399	IntS6-RC	FBgn0261383	IntS6	mRNA	0.597979	0.999968	0.309663	0.587252	5.25087	0.413305	0.0323212	0.344874	0.0646773	0.344874
998	FBtr0332400	IntS6-RD	FBgn0261383	IntS6	mRNA	0.379328	0.999968	0.426304	0.484913	5.87303	0.272271	0.0225913	0.234594	0.0433889	0.234594
999	FBtr0332401	IntS6-RE	FBgn0261383	IntS6	mRNA	0.344334	0.999968	-0.410846	0.434464	5.17725	0.237267	0.0385167	0.167939	0.0681065	0.167939
1000	FBtr0070843	CG32758-RA	FBgn0052758	CG32758	mRNA	0.718656	0.999968	0.198669	0.551467	6.12812	0.301226	0.00404432	0.328582	0.0376435	0.328582
1001	FBtr0340670	CG32758-RD	FBgn0052758	CG32758	mRNA	0.880815	0.999968	0.0260438	0.1737	6.70065	0.0148172	0.00307595	0.0051604	0.0299243	0.0299243
1002	FBtr0339525	CG32758-RC	FBgn0052758	CG32758	mRNA	0.627028	0.999968	-0.208193	0.428456	4.3515	0.0542651	0.0921365	-0.036859	0.108648	0.108648
1003	FBtr0070844	CG33080-RA	FBgn0053080	CG33080	mRNA	0.472336	0.999968	-0.344211	0.478946	2.69215	0.13341	0.0769237	0.0764548	0.173971	0.173971
1004	FBtr0070845	CG33080-RB	FBgn0053080	CG33080	mRNA	0.644977	0.999968	0.159124	0.345357	4.96538	0.054185	0.0527724	-0.033447	0.0776811	0.0776811
1005	FBtr0342971	CG33080-RC	FBgn0053080	CG33080	mRNA	0.686857	0.999968	-0.194826	0.483291	3.13014	0.144239	0.0995118	0.0309442	0.155955	0.155955
1006	FBtr0342972	CG33080-RD	FBgn0053080	CG33080	mRNA	0.898117	0.999968	0.044008	0.343704	4.99326	0.0537334	0.0527402	0.0215918	0.0764675	0.0764675
1007	FBtr0070846	CG3149-RA	FBgn0027564	CG3149	mRNA	0.730538	0.999968	0.07551	0.219245	5.66257	0.0204137	0.00339776	0.0234285	0.0491768	0.0491768
1008	FBtr0070847	PGAP1-RA	FBgn0029789	PGAP1	mRNA	0.891845	0.999968	0.0237889	0.174957	6.50694	0.0279971	0.00145387	0.015111	0.0320256	0.0320256
1009	FBtr0070848	Tre1-RA	FBgn0046687	Tre1	mRNA	0.895294	0.999968	-0.0342471	0.26022	5.33719	0.027026	0.0132728	0.0242932	0.0607897	0.0607897
1010	FBtr0340222	Tre1-RC	FBgn0046687	Tre1	mRNA	0.0722411	0.999968	-1.14958	0.639509	2.66234	0.48708	0.180017	0.267296	0.175452	0.267296
1011	FBtr0308339	Tre1-RB	FBgn0046687	Tre1	mRNA	0.323666	0.999968	0.355591	0.360293	4.55936	0.104019	0.0438714	0.0411192	0.0981092	0.0981092
1012	FBtr0070849	Rab18-RA	FBgn0015794	Rab18	mRNA	0.597039	0.999968	-0.104108	0.196927	6.01791	0.0314199	0.00250679	0.019491	0.0399089	0.0399089
1013	FBtr0070850	Sirt4-RA	FBgn0029783	Sirt4	mRNA	0.846188	0.999968	-0.145903	0.752134	2.23642	0.379503	0.419563	-0.0627993	0.199178	0.199178
1014	FBtr0070851	Sirt4-RB	FBgn0029783	Sirt4	mRNA	0.355349	0.999968	-0.539278	0.583468	3.07095	0.337814	0.214277	0.107928	0.158074	0.158074
1015	FBtr0070852	Sirt4-RC	FBgn0029783	Sirt4	mRNA	0.993795	0.999968	-0.00278231	0.357776	4.29426	0.0912895	0.0287347	0.0877581	0.111269	0.111269
1016	FBtr0070858	CG3726-RA	FBgn0029824	CG3726	mRNA	0.504954	0.999968	0.27156	0.40731	4.22443	0.174378	0.0671091	0.111883	0.114345	0.114345
1017	FBtr0343051	CG3726-RB	FBgn0029824	CG3726	mRNA	0.868659	0.999968	0.0370549	0.224083	5.66856	0.011517	0.00591626	-0.00103905	0.0490043	0.0490043
1018	FBtr0070859	CG12728-RA	FBgn0029825	CG12728	mRNA	0.950185	0.999968	-0.0171637	0.274732	5.35517	0.0761821	0.0225448	0.0525756	0.060009	0.060009
1019	FBtr0343052	CG12728-RB	FBgn0029825	CG12728	mRNA	0.601108	0.999968	-0.120968	0.231382	5.70412	0.0498721	0.0105696	0.0447926	0.0479874	0.0479874
1020	FBtr0070860	CG32756-RA	FBgn0052756	CG32756	mRNA	0.0680155	0.999968	-0.710831	0.389517	4.77477	0.239749	0.0791458	0.0394365	0.0868017	0.0868017
1021	FBtr0343295	CG32756-RB	FBgn0052756	CG32756	mRNA	0.441649	0.999968	0.172294	0.22393	5.824	0.0552535	0.0101714	0.0377567	0.0446741	0.0446741
1022	FBtr0070861	CG6041-RA	FBgn0029826	CG6041	mRNA	0.665158	0.999968	0.109898	0.253921	5.24021	0.0405808	0.00535059	0.0449249	0.0651698	0.0651698
1023	FBtr0070862	CG32755-RA	FBgn0052755	CG32755	mRNA	0.551582	0.999968	0.274199	0.460536	2.90741	0.136502	0.0676725	0.0634131	0.164305	0.164305
1024	FBtr0070865	Grip-RA	FBgn0029830	Grip	mRNA	0.460018	0.999968	0.287371	0.388961	4.41405	0.0997384	0.0598576	0.0676091	0.105617	0.105617
1025	FBtr0343413	Grip-RB	FBgn0029830	Grip	mRNA	0.881402	0.999968	-0.0510527	0.342194	4.16652	0.0228658	0.0112633	0.0174886	0.116811	0.116811
1026	FBtr0343414	Grip-RC	FBgn0029830	Grip	mRNA	0.820123	0.999968	-0.0746706	0.328386	4.66588	0.0499179	0.0254841	0.0266236	0.0924627	0.0924627
1027	FBtr0070866	CG5966-RA	FBgn0029831	CG5966	mRNA	0.532779	0.999968	0.427604	0.685516	2.35678	0.405761	0.100721	0.413267	0.191972	0.413267
1028	FBtr0070867	MCTS1-RA	FBgn0029833	MCTS1	mRNA	0.761864	0.999968	-0.0776494	0.25624	5.72601	0.0632055	0.00815446	0.0636601	0.0473676	0.0636601
1029	FBtr0305344	MCTS1-RB	FBgn0029833	MCTS1	mRNA	0.6462	0.999968	-0.0835485	0.182004	6.41951	0.025492	0.00310151	0.0158788	0.0331294	0.0331294
1030	FBtr0305345	CG5937-RC	FBgn0029834	CG5937	mRNA	0.413208	0.999968	0.289218	0.353454	5.70408	0.169914	0.0258862	0.110756	0.0479887	0.110756
1031	FBtr0305346	CG5937-RD	FBgn0029834	CG5937	mRNA	0.749192	0.999968	0.111992	0.350298	6.66224	0.135563	0.00515252	0.12906	0.030305	0.12906
1032	FBtr0305342	CG5921-RC	FBgn0029835	CG5921	mRNA	0.948924	0.999968	0.0546353	0.852901	2.77584	0.760188	0.0806986	0.714938	0.169964	0.714938
1033	FBtr0305343	CG5921-RD	FBgn0029835	CG5921	mRNA	0.593413	0.999968	-0.312993	0.586243	1.9693	0.49969	0.110069	0.265833	0.216652	0.265833
1034	FBtr0070872	Nep1-RB	FBgn0029843	Nep1	mRNA	0.874137	0.999968	0.0982316	0.620127	3.86065	0.316648	0.069139	0.35147	0.128939	0.35147
1035	FBtr0070873	Nep1-RA	FBgn0029843	Nep1	mRNA	0.659863	0.999968	-0.158227	0.359523	5.18999	0.131723	0.0137603	0.127614	0.0675096	0.127614
1036	FBtr0340032	Nep1-RC	FBgn0029843	Nep1	mRNA	0.80248	0.999968	-0.122782	0.490854	2.97941	0.257994	0.0629467	0.200579	0.161477	0.200579
1037	FBtr0343930	Nep1-RD	FBgn0029843	Nep1	mRNA	0.453242	0.999968	0.315986	0.421303	3.73332	0.0860748	0.0603288	-0.0201278	0.133808	0.133808
1038	FBtr0070874	Efr-RA	FBgn0029849	Efr	mRNA	0.99543	0.999968	0.00142999	0.249642	5.33158	0.0152548	0.00712804	0.0127372	0.0610356	0.0610356
1039	FBtr0070875	Efr-RB	FBgn0029849	Efr	mRNA	0.692161	0.999968	-0.382275	0.965525	1.86156	0.721399	0.199979	0.819656	0.224301	0.819656
1040	FBtr0070877	sqh-RA	FBgn0003514	sqh	mRNA	0.574552	0.999968	0.0844813	0.150494	7.88084	0.0125311	0.000491299	0.0113093	0.0242804	0.0242804
1041	FBtr0339502	sqh-RB	FBgn0003514	sqh	mRNA	0.975468	0.999968	-0.0223931	0.728207	2.39898	1.0053	0.390459	0.184042	0.189541	0.189541
1042	FBtr0339503	sqh-RC	FBgn0003514	sqh	mRNA	0.445359	0.999968	-0.423979	0.555547	2.74401	0.0543869	0.166115	-0.123027	0.171452	0.171452
1043	FBtr0339504	sqh-RD	FBgn0003514	sqh	mRNA	0.451441	0.999968	0.468652	0.622367	3.36068	0.373388	0.214792	0.208861	0.1479	0.208861
1044	FBtr0345294	sqh-RE	FBgn0003514	sqh	mRNA	0.947796	0.999968	-0.0387747	0.592209	3.90778	0.309997	0.256457	0.0832098	0.127133	0.127133
1045	FBtr0070884	Mipp2-RA	FBgn0026060	Mipp2	mRNA	0.651568	0.999968	-0.121192	0.26837	6.14405	0.114323	0.00392968	0.074845	0.0373469	0.074845
1046	FBtr0332964	raptor-RB	FBgn0029840	raptor	mRNA	0.830624	0.999968	0.081046	0.378894	6.36603	0.146286	0.00893913	0.148081	0.0338553	0.148081
1047	FBtr0345895	raptor-RC	FBgn0029840	raptor	mRNA	0.309259	0.999968	0.228574	0.224802	6.30464	0.0626847	0.00799066	0.0472831	0.034738	0.0472831
1048	FBtr0070886	CG4660-RA	FBgn0029839	CG4660	mRNA	0.852304	0.999968	-0.0564043	0.302958	4.69286	0.0518998	0.0093457	0.0536243	0.0910423	0.0910423
1049	FBtr0070887	CG4666-RA	FBgn0029838	CG4666	mRNA	0.433284	0.999968	0.323548	0.412908	3.51694	0.103133	0.0442497	0.0150341	0.142227	0.142227
1050	FBtr0070888	Tsp5D-RA	FBgn0029837	Tsp5D	mRNA	0.143052	0.999968	0.326596	0.223005	5.83816	0.0401097	0.0100955	0.00451055	0.0442983	0.0442983
1051	FBtr0114466	Tsp5D-RB	FBgn0029837	Tsp5D	mRNA	0.189319	0.999968	-0.797006	0.607197	3.70697	0.577341	0.168179	0.235074	0.134823	0.235074
1052	FBtr0070889	rux-RA	FBgn0003302	rux	mRNA	0.608468	0.999968	-0.137192	0.267816	5.44868	0.0212456	0.0222758	0.00414324	0.0561738	0.0561738
1053	FBtr0307288	rux-RB	FBgn0003302	rux	mRNA	0.992245	0.999968	-0.00861283	0.886131	4.10845	0.785539	0.174983	0.68386	0.119216	0.68386
1054	FBtr0070890	mab-21-RA	FBgn0029003	mab-21	mRNA	0.434013	0.999968	-0.123863	0.158324	7.15723	0.028716	0.000852115	0.00851012	0.0265642	0.0265642
1055	FBtr0070891	CG4766-RA	FBgn0027546	CG4766	mRNA	0.734798	0.999968	-0.065399	0.19306	6.09987	0.0213806	0.00257695	0.0182719	0.0381894	0.0381894
1056	FBtr0070892	fs(1)M3-RA	FBgn0005390	fs(1)M3	mRNA	0.563168	0.999968	0.323534	0.559608	2.47646	0.389415	0.121179	0.221341	0.185204	0.221341
1057	FBtr0070894	Spx-RA	FBgn0015818	Spx	mRNA	0.687187	0.999968	-0.0643865	0.159897	7.0634	0.00368685	0.000853997	0.00366362	0.0271098	0.0271098
1058	FBtr0070895	CG3781-RA	FBgn0029853	CG3781	mRNA	0.60335	0.999968	-0.148733	0.286251	4.87972	0.0155274	0.00800284	0.010278	0.0816188	0.0816188
1059	FBtr0070896	Spt6-RA	FBgn0028982	Spt6	mRNA	0.391552	0.999968	0.156598	0.182769	7.74364	0.0319751	0.0120681	-0.00567542	0.0244682	0.0244682
1060	FBtr0340027	Spt6-RB	FBgn0028982	Spt6	mRNA	0.936777	0.999968	0.0524153	0.660801	7.20338	0.555116	0.0221659	0.455429	0.0263186	0.455429
1061	FBtr0070897	wuho-RA	FBgn0029857	wuho	mRNA	0.72239	0.999968	-0.0605388	0.170404	6.6582	0.00207565	0.00141386	0.00098606	0.030346	0.030346
1062	FBtr0070898	mldr-RA	FBgn0029858	mldr	mRNA	0.378536	0.999968	-0.234862	0.266707	5.14609	0.0329393	0.00823581	0.00953826	0.0695656	0.0695656
1063	FBtr0305494	mldr-RB	FBgn0029858	mldr	mRNA	0.809035	0.999968	0.115231	0.476811	3.29982	0.136441	0.0986315	0.00546019	0.150031	0.150031
1064	FBtr0070899	CG3815-RA	FBgn0029861	CG3815	mRNA	0.450525	0.999968	-0.128619	0.17046	6.64552	0.00755712	0.00130465	0.00494412	0.0304761	0.0304761
1065	FBtr0070900	CG3823-RA	FBgn0029863	CG3823	mRNA	0.537424	0.999968	-0.441202	0.71541	4.6271	0.474937	0.0113881	0.548406	0.0945158	0.548406
1066	FBtr0070901	CG15894-RA	FBgn0029864	CG15894	mRNA	0.792637	0.999968	0.0951981	0.362125	5.56001	0.180771	0.0196874	0.123741	0.052218	0.123741
1067	FBtr0112955	CG15894-RB	FBgn0029864	CG15894	mRNA	0.738536	0.999968	0.149232	0.44708	5.2933	0.231863	0.0254038	0.193216	0.0627409	0.193216
1068	FBtr0339770	CG15894-RC	FBgn0029864	CG15894	mRNA	0.574502	0.999968	0.167039	0.297522	5.18858	0.0578905	0.0292423	0.0498612	0.0675759	0.0675759
1069	FBtr0339771	CG15894-RD	FBgn0029864	CG15894	mRNA	0.956238	0.999968	0.0172371	0.314115	4.84904	0.0491271	0.0248203	0.0451414	0.0830979	0.0830979
1070	FBtr0070903	CG3842-RA	FBgn0029866	CG3842	mRNA	0.704249	0.999968	-0.276414	0.72819	2.63493	0.49836	0.16484	0.415133	0.176833	0.415133
1071	FBtr0070904	CG3842-RB	FBgn0029866	CG3842	mRNA	0.955283	0.999968	0.0475656	0.848266	3.95095	0.860051	0.059556	0.727458	0.125467	0.727458
1072	FBtr0331394	CG3842-RC	FBgn0029866	CG3842	mRNA	0.558545	0.999968	0.283041	0.483827	2.35839	0.241045	0.0313233	0.224711	0.191879	0.224711
1073	FBtr0331395	CG3842-RD	FBgn0029866	CG3842	mRNA	0.728011	0.999968	0.190168	0.546816	1.73547	0.229334	0.0859218	0.241118	0.233706	0.241118
1074	FBtr0070905	CG3847-RA	FBgn0029867	CG3847	mRNA	0.312536	0.999968	-0.162444	0.160849	7.02295	0.0140111	0.000933432	0.0109879	0.0273646	0.0273646
1075	FBtr0070912	CG3918-RA	FBgn0029873	CG3918	mRNA	0.386951	0.999968	-0.147969	0.171031	6.63317	0.0194597	0.00138937	0.0117223	0.0306046	0.0306046
1076	FBtr0070913	Spat-RA	FBgn0014031	Spat	mRNA	0.634726	0.999968	-0.308054	0.648418	1.8417	0.235772	0.234113	-0.0257456	0.22575	0.22575
1077	FBtr0070914	dx-RA	FBgn0000524	dx	mRNA	0.73616	0.999968	-0.0702599	0.208522	6.79151	0.040675	0.00114337	0.0464143	0.0290913	0.0464143
1078	FBtr0070915	RpL7A-RA	FBgn0014026	RpL7A	mRNA	0.815598	0.999968	0.0404608	0.173495	9.56213	0.0443662	0.000598326	0.0323241	0.0315661	0.0323241
1079	FBtr0070916	RpL7A-RD	FBgn0014026	RpL7A	mRNA	0.22022	0.999968	-0.252844	0.206244	6.55767	0.0483642	0.0150938	0.0299159	0.0314308	0.0314308
1080	FBtr0343328	RpL7A-RE	FBgn0014026	RpL7A	mRNA	0.619965	0.999968	-0.14412	0.290623	9.39281	0.10141	0.00111189	0.0912683	0.029882	0.0912683
1081	FBtr0343329	RpL7A-RF	FBgn0014026	RpL7A	mRNA	0.472591	0.999968	0.202372	0.28175	6.60376	0.0684606	0.0175028	0.0693222	0.0309181	0.0693222
1082	FBtr0345293	RpL7A-RG	FBgn0014026	RpL7A	mRNA	0.449689	0.999968	0.473073	0.625812	4.42562	0.32573	0.323318	-0.0891752	0.105039	0.105039
1083	FBtr0070918	CG3342-RA	FBgn0029874	CG3342	mRNA	0.455581	0.999968	-0.169588	0.227286	5.55851	0.0145277	0.00423591	0.0042118	0.052266	0.052266
1084	FBtr0070921	PpV-RA	FBgn0003139	PpV	mRNA	0.82611	0.999968	0.0467243	0.21268	6.32834	0.0177259	0.0150825	0.00676229	0.0343908	0.0343908
1085	FBtr0331430	PpV-RB	FBgn0003139	PpV	mRNA	0.720451	0.999968	-0.194062	0.542291	4.40185	0.171601	0.215428	0.0314553	0.106221	0.106221
1086	FBtr0331431	PpV-RC	FBgn0003139	PpV	mRNA	0.913544	0.999968	-0.0657177	0.605307	3.784	0.171541	0.26888	-0.169691	0.131866	0.131866
1087	FBtr0331432	PpV-RD	FBgn0003139	PpV	mRNA	0.218098	0.999968	-0.615368	0.499649	4.97012	0.115449	0.195581	-0.135051	0.0774724	0.0774724
1088	FBtr0070924	ND-B16.6-RA	FBgn0029868	ND-B16.6	mRNA	0.422539	0.999968	-0.195403	0.243637	5.59986	0.0329512	0.0139302	0.0265713	0.0509939	0.0509939
1089	FBtr0340026	ND-B16.6-RB	FBgn0029868	ND-B16.6	mRNA	0.447951	0.999968	-0.129074	0.170095	6.74971	0.0233181	0.00218171	0.0290185	0.0294629	0.0294629
1090	FBtr0347282	ND-B16.6-RC	FBgn0029868	ND-B16.6	mRNA	0.423474	0.999968	0.521096	0.651036	2.8482	0.3965	0.296821	0.12535	0.166762	0.166762
1091	FBtr0070925	CG12219-RA	FBgn0043796	CG12219	mRNA	0.717533	0.999968	-0.0739618	0.204451	5.89538	0.0125455	0.00289965	0.0085335	0.0428193	0.0428193
1092	FBtr0305495	Rpt4-RB	FBgn0028685	Rpt4	mRNA	0.849499	0.999968	0.0284429	0.149891	7.97718	0.00588567	0.00035974	0.00407362	0.024214	0.024214
1093	FBtr0070930	Top3beta-RA	FBgn0026015	Top3beta	mRNA	0.752523	0.999968	0.111813	0.354608	5.86753	0.322676	0.0539717	0.0835636	0.0435308	0.0835636
1094	FBtr0340028	Top3beta-RB	FBgn0026015	Top3beta	mRNA	0.916114	0.999968	-0.0215622	0.20471	6.58442	0.0266672	0.0147049	-0.000958688	0.03113	0.03113
1095	FBtr0078008	Nnf1b-RA	FBgn0051658	Nnf1b	mRNA	0.266883	0.999968	-0.384218	0.346059	4.21788	0.062247	0.0163557	0.0453741	0.114628	0.114628
1096	FBtr0078010	Pex12-RA	FBgn0031282	Pex12	mRNA	0.767873	0.999968	-0.104551	0.354219	4.33403	0.0380117	0.0277718	0.0210919	0.109462	0.109462
1097	FBtr0332972	Pex12-RB	FBgn0031282	Pex12	mRNA	0.929078	0.999968	-0.031324	0.351935	4.3395	0.0464285	0.0262607	0.0409244	0.109209	0.109209
1098	FBtr0078011	Clp-RA	FBgn0015621	Clp	mRNA	0.382519	0.999968	-0.189381	0.216866	5.70104	0.0147727	0.00336494	0.00739259	0.0480751	0.0480751
1099	FBtr0078013	dock-RA	FBgn0010583	dock	mRNA	0.601458	0.999968	0.147749	0.282879	7.80627	0.101877	0.00322855	0.0842937	0.0243688	0.0842937
1100	FBtr0078014	dock-RB	FBgn0010583	dock	mRNA	0.636447	0.999968	-0.18174	0.384495	4.87016	0.0764228	0.0796203	-0.00402499	0.082076	0.082076
1101	FBtr0078015	dock-RC	FBgn0010583	dock	mRNA	0.639229	0.999968	0.0799341	0.170516	7.34706	0.026832	0.00615575	0.0252836	0.0256458	0.0256458
1102	FBtr0332973	dock-RD	FBgn0010583	dock	mRNA	0.752156	0.999968	0.285501	0.904063	2.98205	0.887109	0.0121773	0.881776	0.161376	0.881776
1103	FBtr0078016	kraken-RA	FBgn0020545	kraken	mRNA	0.451932	0.999968	0.479131	0.636975	4.40108	0.359855	0.156666	0.287108	0.106259	0.287108
1104	FBtr0334794	kraken-RB	FBgn0020545	kraken	mRNA	0.179674	0.999968	-0.365309	0.272262	5.44147	0.0582658	0.0246212	0.028034	0.0564544	0.0564544
1105	FBtr0078025	Lsp1beta-RA	FBgn0002563	Lsp1beta	mRNA	0.651043	0.999968	0.432258	0.955659	6.07833	0.752055	0.00321166	0.995694	0.0386222	0.995694
1106	FBtr0345738	Lsp1beta-RB	FBgn0002563	Lsp1beta	mRNA	0.365238	0.999968	0.335278	0.370297	3.5807	0.0693932	0.0101957	0.031488	0.13978	0.13978
1107	FBtr0336969	GluRIIC-RD	FBgn0046113	GluRIIC	mRNA	0.495757	0.999968	-0.351861	0.516545	2.39568	0.141857	0.102104	-0.000971405	0.189729	0.189729
1108	FBtr0078030	dbe-RA	FBgn0020305	dbe	mRNA	0.1779	0.999968	-0.266367	0.197712	6.13347	0.061413	0.00227293	0.0404817	0.0375431	0.0404817
1109	FBtr0078033	aru-RA	FBgn0029095	aru	mRNA	0.614078	0.999968	-0.217653	0.431628	3.85443	0.151612	0.0745913	0.106725	0.129177	0.129177
1110	FBtr0078031	aru-RD	FBgn0029095	aru	mRNA	0.298723	0.999968	-0.674882	0.64944	5.37127	0.41098	0.0252291	0.436084	0.0593209	0.436084
1111	FBtr0078032	aru-RC	FBgn0029095	aru	mRNA	0.948275	0.999968	-0.052656	0.811672	4.05277	0.60861	0.0594701	0.661104	0.121465	0.661104
1112	FBtr0078034	CG4291-RA	FBgn0031287	CG4291	mRNA	0.415455	0.999968	-0.252281	0.309802	5.1908	0.0649084	0.0375033	0.0335809	0.0674716	0.0674716
1113	FBtr0334797	CG4291-RB	FBgn0031287	CG4291	mRNA	0.399499	0.999968	0.630013	0.747775	3.61594	0.516126	0.18113	0.43046	0.138385	0.43046
1114	FBtr0078037	drongo-RC	FBgn0020304	drongo	mRNA	0.931786	0.999968	-0.090809	1.06087	5.25597	0.984691	0.0672309	1.16373	0.0644424	1.16373
1115	FBtr0302612	drongo-RH	FBgn0020304	drongo	mRNA	0.965059	0.999968	0.0168291	0.384175	6.96766	0.126386	0.00312943	0.158298	0.0277323	0.158298
1116	FBtr0302120	drongo-RF	FBgn0020304	drongo	mRNA	0.289498	0.999968	0.436803	0.41238	3.28687	0.129314	0.0355181	0.0962244	0.150482	0.150482
1117	FBtr0302121	drongo-RG	FBgn0020304	drongo	mRNA	0.365332	0.999968	0.409741	0.452627	2.44118	0.129858	0.0369188	0.109461	0.187159	0.187159
1118	FBtr0334763	drongo-RI	FBgn0020304	drongo	mRNA	0.380665	0.999968	0.370905	0.423083	4.15271	0.172798	0.0783917	0.0928995	0.117389	0.117389
1119	FBtr0078038	CG3862-RA	FBgn0031286	CG3862	mRNA	0.867296	0.999968	-0.0370133	0.221512	5.63472	0.00671684	0.00368603	0.0028711	0.0499814	0.0499814
1120	FBtr0078039	PGAP2-RA	FBgn0031284	PGAP2	mRNA	0.61006	0.999968	-0.124131	0.2434	5.35498	0.0165395	0.00478023	0.0163514	0.0600173	0.0600173
1121	FBtr0078041	Saf6-RA	FBgn0031281	Saf6	mRNA	0.94006	0.999968	0.0166803	0.221828	5.78459	0.0237535	0.00808113	0.00470845	0.0457396	0.0457396
1122	FBtr0332974	Saf6-RB	FBgn0031281	Saf6	mRNA	0.591386	0.999968	-0.327402	0.609881	3.90207	0.383142	0.111466	0.29536	0.127352	0.29536
1123	FBtr0078042	Pkg21D-RA	FBgn0000442	Pkg21D	mRNA	0.354823	0.999968	0.387901	0.419228	3.68672	0.168902	0.0279464	0.164283	0.135607	0.164283
1124	FBtr0078043	Eaat2-RA	FBgn0026438	Eaat2	mRNA	0.904802	0.999968	-0.139369	1.16532	4.67877	1.25571	0.0858625	1.39942	0.0917829	1.39942
1125	FBtr0301316	Eaat2-RC	FBgn0026438	Eaat2	mRNA	0.388329	0.999968	0.187229	0.217039	7.49664	0.0806539	0.00173612	0.0497862	0.0250878	0.0497862
1126	FBtr0301317	Eaat2-RD	FBgn0026438	Eaat2	mRNA	0.595672	0.999968	-0.232261	0.437705	3.43974	0.159607	0.0263602	0.183187	0.145077	0.183187
1127	FBtr0078049	Plc21C-RC	FBgn0004611	Plc21C	mRNA	0.472555	0.999968	0.129542	0.180338	7.2334	0.0311147	0.00278784	0.0327828	0.0261666	0.0327828
1128	FBtr0078050	Plc21C-RD	FBgn0004611	Plc21C	mRNA	0.235678	0.999968	0.27656	0.233215	6.13274	0.0730967	0.0219316	0.0233182	0.0375568	0.0375568
1129	FBtr0078047	Plc21C-RA	FBgn0004611	Plc21C	mRNA	0.730413	0.999968	0.218884	0.635228	4.8564	0.430499	0.0331943	0.408149	0.0827399	0.408149
1130	FBtr0078048	Plc21C-RB	FBgn0004611	Plc21C	mRNA	0.795384	0.999968	0.174657	0.673505	5.23812	0.493762	0.0271618	0.468973	0.0652662	0.468973
1131	FBtr0330673	Plc21C-RG	FBgn0004611	Plc21C	mRNA	0.459355	0.999968	0.441691	0.596953	3.37057	0.470403	0.0265996	0.363161	0.14755	0.363161
1132	FBtr0330674	Plc21C-RH	FBgn0004611	Plc21C	mRNA	0.530454	0.999968	0.423145	0.674535	3.73293	0.617911	0.0451919	0.452462	0.133823	0.452462
1133	FBtr0078053	al-RA	FBgn0000061	al	mRNA	0.249998	0.999968	-1.22714	1.06675	4.29516	1.60593	0.0308949	1.21373	0.111229	1.21373
1134	FBtr0078054	RpI135-RA	FBgn0003278	RpI135	mRNA	0.871833	0.999968	-0.0292553	0.181337	6.34276	0.0312679	0.00178252	0.0223876	0.0341834	0.0341834
1135	FBtr0078056	RpLP1-RA	FBgn0002593	RpLP1	mRNA	0.465751	0.999968	-0.174941	0.239839	9.8048	0.0613842	6.31377e-05	0.0628524	0.0344843	0.0628524
1136	FBtr0331932	RpLP1-RB	FBgn0002593	RpLP1	mRNA	0.110468	0.999968	0.606825	0.380194	6.18739	0.229153	0.00986139	0.148237	0.0365815	0.148237
1137	FBtr0078057	CG13692-RA	FBgn0031254	CG13692	mRNA	0.635533	0.999968	0.223407	0.471369	2.9992	0.336365	0.0701407	0.172878	0.160725	0.172878
1138	FBtr0078058	BBS8-RA	FBgn0031255	BBS8	mRNA	0.925242	0.999968	-0.0572277	0.60989	2.85699	0.358525	0.0715433	0.335294	0.166389	0.335294
1139	FBtr0078059	ex-RA	FBgn0004583	ex	mRNA	0.645108	0.999968	-0.303367	0.658679	6.80911	0.441667	0.00707942	0.467452	0.0289407	0.467452
1140	FBtr0329832	ex-RB	FBgn0004583	ex	mRNA	0.732538	0.999968	-0.198053	0.579523	5.38569	0.254904	0.0274723	0.339861	0.0587138	0.339861
1141	FBtr0078060	shv-RA	FBgn0031256	shv	mRNA	0.726015	0.999968	0.0559272	0.159596	7.09998	0.00501386	0.000968966	0.00504512	0.0268897	0.0268897
1142	FBtr0078061	CG4133-RA	FBgn0031257	CG4133	mRNA	0.353009	0.999968	-0.302628	0.325838	5.93237	0.111233	0.0262993	0.0898247	0.0419015	0.0898247
1143	FBtr0331230	CG4133-RB	FBgn0031257	CG4133	mRNA	0.0146297	0.999968	0.472937	0.193714	6.42688	0.0849279	0.0080107	0.0234763	0.0330324	0.0330324
1144	FBtr0331231	CG4133-RC	FBgn0031257	CG4133	mRNA	0.239577	0.999968	0.390137	0.331737	4.94473	0.0907222	0.0417637	0.0115598	0.0786026	0.0786026
1145	FBtr0078062	MED15-RA	FBgn0027592	MED15	mRNA	0.740169	0.999968	0.0513156	0.154738	7.37742	0.00512495	0.000667573	0.00516678	0.025521	0.025521
1146	FBtr0078063	ush-RA	FBgn0003963	ush	mRNA	0.781976	0.999968	0.10373	0.374819	4.08606	0.0366727	0.0335342	0.0120412	0.120126	0.120126
1147	FBtr0310027	ush-RB	FBgn0003963	ush	mRNA	0.993401	0.999968	-0.00279236	0.337616	4.94352	0.0726089	0.0460136	0.027708	0.078657	0.078657
1148	FBtr0329895	ush-RC	FBgn0003963	ush	mRNA	0.839672	0.999968	-0.0700617	0.346304	4.7152	0.0837786	0.0412961	0.0782497	0.0898734	0.0898734
1149	FBtr0333012	ush-RD	FBgn0003963	ush	mRNA	0.826248	0.999968	0.109899	0.500643	4.95894	0.205046	0.0430804	0.231061	0.0779665	0.231061
1150	FBtr0333013	ush-RE	FBgn0003963	ush	mRNA	0.133849	0.999968	-0.468395	0.312451	4.96824	0.196392	0.0260891	0.0806891	0.0775547	0.0806891
1151	FBtr0078066	Tspo-RA	FBgn0031263	Tspo	mRNA	0.678647	0.999968	-0.0666342	0.160832	7.02071	0.0250502	0.000912927	0.0267223	0.027379	0.027379
1152	FBtr0078067	CG2794-RA	FBgn0031265	CG2794	mRNA	0.436993	0.999968	-0.158727	0.204208	5.89357	0.0295521	0.00274512	0.0147927	0.0428652	0.0428652
1153	FBtr0078068	Sf3b1-RA	FBgn0031266	Sf3b1	mRNA	0.494778	0.999968	0.156813	0.229686	7.32722	0.104231	0.00972423	0.0479772	0.0257306	0.0479772
1154	FBtr0332340	Sf3b1-RB	FBgn0031266	Sf3b1	mRNA	0.750137	0.999968	-0.0781941	0.245539	6.63245	0.0353684	0.0353294	-0.00648146	0.0306122	0.0306122
1155	FBtr0078069	cold-RA	FBgn0031268	cold	mRNA	0.352303	0.999968	-0.322972	0.347233	6.05681	0.134711	0.0025398	0.129334	0.0390683	0.129334
1156	FBtr0078070	Pph13-RA	FBgn0023489	Pph13	mRNA	0.878403	0.999968	-0.101381	0.662648	1.79884	0.203279	0.251351	0.0127767	0.228917	0.228917
1157	FBtr0343220	Gsc-RC	FBgn0010323	Gsc	mRNA	0.773993	0.999968	0.106868	0.37216	3.93702	0.0456716	0.0254816	0.0403837	0.126006	0.126006
1158	FBtr0333746	Ptth-RE	FBgn0013323	Ptth	mRNA	0.8444	0.999968	0.0700398	0.356857	4.17183	0.0612977	0.0226974	0.059836	0.116589	0.116589
1159	FBtr0346650	Ptth-RF	FBgn0013323	Ptth	mRNA	0.333628	0.999968	0.617928	0.639126	2.66926	0.302744	0.271672	0.0809409	0.175106	0.175106
1160	FBtr0078074	Ipk2-RA	FBgn0031267	Ipk2	mRNA	0.698337	0.999968	-0.0830054	0.214171	5.74295	0.01555	0.00327713	0.0109016	0.0468922	0.0468922
1161	FBtr0078075	Nle-RA	FBgn0021874	Nle	mRNA	0.824188	0.999968	-0.0434224	0.195453	6.04165	0.0272358	0.00239269	0.00925636	0.0393908	0.0393908
1162	FBtr0078076	CG11835-RA	FBgn0031264	CG11835	mRNA	0.787025	0.999968	0.107693	0.398602	4.26149	0.139644	0.0447482	0.12903	0.112728	0.12903
1163	FBtr0332341	CG11835-RB	FBgn0031264	CG11835	mRNA	0.935757	0.999968	0.0412964	0.512341	3.33046	0.345683	0.0533255	0.233776	0.148961	0.233776
1164	FBtr0332342	CG11835-RC	FBgn0031264	CG11835	mRNA	0.882305	0.999968	-0.0635405	0.42919	3.11734	0.178478	0.0450639	0.147836	0.156409	0.156409
1165	FBtr0345577	CG11835-RD	FBgn0031264	CG11835	mRNA	0.832573	0.999968	0.0981513	0.464285	2.76455	0.214394	0.0652839	0.12421	0.170486	0.170486
1166	FBtr0078079	Ets21C-RA	FBgn0005660	Ets21C	mRNA	0.414328	0.999968	0.421547	0.516412	2.48672	0.160024	0.107041	0.0510895	0.184642	0.184642
1167	FBtr0112854	Ets21C-RB	FBgn0005660	Ets21C	mRNA	0.861964	0.999968	-0.0771742	0.44385	3.54928	0.168441	0.0521278	0.163344	0.140997	0.163344
1168	FBtr0344014	Ets21C-RC	FBgn0005660	Ets21C	mRNA	0.370791	0.999968	-0.455545	0.508993	2.53485	0.137747	0.10132	0.0330274	0.182042	0.182042
1169	FBtr0345429	Ets21C-RD	FBgn0005660	Ets21C	mRNA	0.492545	0.999968	0.28094	0.409375	3.69169	0.115579	0.0478848	0.0861533	0.135415	0.135415
1170	FBtr0078080	Spp-RA	FBgn0031260	Spp	mRNA	0.714717	0.999968	-0.0559599	0.153093	7.50155	0.0145854	0.000562979	0.00695515	0.0250719	0.0250719
1171	FBtr0078081	lwr-RA	FBgn0010602	lwr	mRNA	0.445449	0.999968	-0.115006	0.150724	8.38684	0.0205662	0.000316108	0.01856	0.0245315	0.0245315
1172	FBtr0078082	lwr-RB	FBgn0010602	lwr	mRNA	0.0539243	0.999968	-0.553681	0.287262	5.11408	0.0902745	0.0191979	0.0441785	0.0710575	0.0710575
1173	FBtr0310028	lwr-RC	FBgn0010602	lwr	mRNA	0.742484	0.999968	-0.124984	0.380391	4.10972	0.0219161	0.0390988	-0.0117388	0.119164	0.119164
1174	FBtr0310029	lwr-RD	FBgn0010602	lwr	mRNA	0.86517	0.999968	-0.0581878	0.342692	4.77649	0.0869065	0.0417334	0.0556822	0.0867141	0.0867141
1175	FBtr0078084	cbt-RB	FBgn0043364	cbt	mRNA	0.395993	0.999968	-0.404235	0.476243	3.23386	0.083285	0.0957464	-0.0123367	0.152324	0.152324
1176	FBtr0310030	cbt-RC	FBgn0043364	cbt	mRNA	0.704895	0.999968	-0.201327	0.531597	2.68805	0.127494	0.134915	-0.0785392	0.174174	0.174174
1177	FBtr0310034	CG4297-RC	FBgn0031258	CG4297	mRNA	0.372202	0.999968	0.317069	0.355316	4.20343	0.0899443	0.0228375	0.0626036	0.115248	0.115248
1178	FBtr0310035	CG4297-RD	FBgn0031258	CG4297	mRNA	0.50935	0.999968	-0.262667	0.398071	3.64799	0.104898	0.0361969	0.0884687	0.137119	0.137119
1179	FBtr0078087	crq-RA	FBgn0015924	crq	mRNA	0.276519	0.999968	0.260883	0.239744	6.65755	0.0661596	0.00434272	0.058523	0.0303527	0.058523
1180	FBtr0078088	crq-RB	FBgn0015924	crq	mRNA	0.76095	0.999968	-0.124241	0.408374	3.47377	0.11658	0.0385704	0.0728734	0.143834	0.143834
1181	FBtr0331232	crq-RD	FBgn0015924	crq	mRNA	0.920673	0.999968	-0.0601313	0.603809	4.11923	0.324672	0.118683	0.280082	0.118774	0.280082
1182	FBtr0331233	crq-RE	FBgn0015924	crq	mRNA	0.722698	0.999968	-0.207081	0.583565	3.4379	0.355078	0.0884977	0.283977	0.145143	0.283977
1183	FBtr0304741	crq-RC	FBgn0015924	crq	mRNA	0.756683	0.999968	0.174346	0.562698	4.91134	0.373957	0.0939653	0.252348	0.0801308	0.252348
1184	FBtr0078089	CG11885-RA	FBgn0031253	CG11885	mRNA	0.88584	0.999968	-0.0347104	0.241767	5.37722	0.0522085	0.0048619	0.0535595	0.0590693	0.0590693
1185	FBtr0078090	CG13690-RA	FBgn0031252	CG13690	mRNA	0.378179	0.999968	-0.169985	0.192889	6.09395	0.0238652	0.00238755	0.0229069	0.0383069	0.0383069
1186	FBtr0078093	CG4213-RA	FBgn0031251	CG4213	mRNA	0.416122	0.999968	-0.397373	0.488673	2.14973	0.125186	0.0565673	0.0450447	0.204621	0.204621
1187	FBtr0331204	CG4213-RB	FBgn0031251	CG4213	mRNA	0.442343	0.999968	-0.380848	0.495739	2.18941	0.119667	0.0666947	0.0402384	0.202103	0.202103
1188	FBtr0078094	Ent1-RA	FBgn0031250	Ent1	mRNA	0.800334	0.999968	0.0482492	0.190773	6.37224	0.0129864	0.0060373	0.00569514	0.0337688	0.0337688
1189	FBtr0078095	Ent1-RB	FBgn0031250	Ent1	mRNA	0.610411	0.999968	0.372069	0.730282	3.66165	0.460667	0.213146	0.370163	0.136584	0.370163
1190	FBtr0330651	Ent1-RC	FBgn0031250	Ent1	mRNA	0.932668	0.999968	0.0407935	0.482825	4.2327	0.608076	0.140987	0.00313954	0.113987	0.113987
1191	FBtr0078096	CG31921-RA	FBgn0051921	CG31921	mRNA	0.748895	0.999968	-0.326367	1.01959	2.06047	0.963205	0.228364	0.908662	0.210454	0.908662
1192	FBtr0078100	dbr-RB	FBgn0067779	dbr	mRNA	0.630162	0.999968	0.14761	0.306564	6.24563	0.0780833	0.0147955	0.0879965	0.035638	0.0879965
1193	FBtr0306536	dbr-RC	FBgn0067779	dbr	mRNA	0.372437	0.999968	0.449065	0.503483	4.12799	0.288429	0.0393369	0.237923	0.118414	0.237923
1194	FBtr0306537	dbr-RD	FBgn0067779	dbr	mRNA	0.293862	0.999968	-0.495478	0.472024	5.30449	0.238037	0.0519679	0.191727	0.0622378	0.191727
1195	FBtr0306538	dbr-RE	FBgn0067779	dbr	mRNA	0.741423	0.999968	0.165174	0.500575	3.80913	0.211555	0.0447413	0.229325	0.130907	0.229325
1196	FBtr0306539	dbr-RF	FBgn0067779	dbr	mRNA	0.532748	0.999968	-0.263865	0.422985	4.08529	0.103808	0.0755326	0.0501892	0.120157	0.120157
1197	FBtr0078101	galectin-RA	FBgn0031213	galectin	mRNA	0.452456	0.999968	0.154777	0.206005	6.01433	0.0111973	0.00642816	0.00501183	0.0399884	0.0399884
1198	FBtr0301733	galectin-RB	FBgn0031213	galectin	mRNA	0.667039	0.999968	-0.0965163	0.224344	5.78254	0.0294119	0.00925283	0.00876641	0.0457959	0.0457959
1199	FBtr0302164	galectin-RE	FBgn0031213	galectin	mRNA	0.770698	0.999968	-0.0781326	0.268072	5.441	0.0929777	0.0221268	0.0358536	0.0564728	0.0564728
1200	FBtr0306540	galectin-RD	FBgn0031213	galectin	mRNA	0.843388	0.999968	-0.129473	0.655356	3.06977	0.598001	0.311638	-0.000671851	0.158117	0.158117
1201	FBtr0331680	galectin-RF	FBgn0031213	galectin	mRNA	0.317906	0.999968	-0.616303	0.617062	4.30471	0.418348	0.12692	0.289542	0.110799	0.289542
1202	FBtr0306541	CG11374-RC	FBgn0031214	CG11374	mRNA	0.906715	0.999968	0.0515429	0.43985	3.06603	0.116957	0.0533521	0.0489642	0.158253	0.158253
1203	FBtr0078103	Zir-RA	FBgn0031216	Zir	mRNA	0.628337	0.999968	0.0873235	0.180395	8.28175	0.043192	0.000272403	0.0353207	0.0243567	0.0353207
1204	FBtr0078104	CG11377-RA	FBgn0031217	CG11377	mRNA	0.995296	0.999968	0.000976799	0.165669	6.83048	0.00303208	0.00125711	0.00172447	0.0287623	0.0287623
1205	FBtr0330636	CG11377-RB	FBgn0031217	CG11377	mRNA	0.854386	0.999968	-0.121256	0.660709	3.0618	0.324201	0.319054	0.126379	0.158407	0.158407
1206	FBtr0078115	Gs1-RC	FBgn0001142	Gs1	mRNA	0.563023	0.999968	-0.266701	0.461136	3.74182	0.0543352	0.0991008	-0.0374692	0.133481	0.133481
1207	FBtr0078114	Gs1-RB	FBgn0001142	Gs1	mRNA	0.478671	0.999968	0.120881	0.170629	6.86847	0.00976504	0.00338632	0.00632562	0.0284573	0.0284573
1208	FBtr0300568	Gs1-RD	FBgn0001142	Gs1	mRNA	0.553017	0.999968	-0.284515	0.47959	4.73769	0.0997833	0.162865	-0.0795942	0.0887054	0.0887054
1209	FBtr0078116	CG11454-RA	FBgn0031224	CG11454	mRNA	0.763007	0.999968	-0.0609713	0.202203	5.93689	0.0238838	0.00292739	0.0177215	0.0417917	0.0417917
1210	FBtr0078117	ND-15-RA	FBgn0031228	ND-15	mRNA	0.0375468	0.999968	-0.626537	0.301253	5.63685	0.142447	0.00629334	0.0929683	0.0499197	0.0929683
1211	FBtr0078118	ND-15-RB	FBgn0031228	ND-15	mRNA	0.198844	0.999968	0.306065	0.238211	6.33298	0.0956571	0.00263335	0.0594307	0.0343237	0.0594307
1212	FBtr0301887	ND-15-RD	FBgn0031228	ND-15	mRNA	0.454027	0.999968	0.241926	0.323121	4.63864	0.114227	0.0202911	0.0412811	0.0939042	0.0939042
1213	FBtr0306542	ND-15-RF	FBgn0031228	ND-15	mRNA	0.920707	0.999968	0.0833884	0.83771	2.11501	1.16612	0.560686	-0.218071	0.206862	0.206862
1214	FBtr0330640	ND-15-RI	FBgn0031228	ND-15	mRNA	0.440563	0.999968	0.716201	0.928632	1.72321	0.884257	0.354353	0.588851	0.234646	0.588851
1215	FBtr0078119	CG3436-RA	FBgn0031229	CG3436	mRNA	0.862142	0.999968	-0.0282635	0.162763	6.96124	0.0155803	0.00119875	0.0152215	0.0277766	0.0277766
1216	FBtr0340650	CG3436-RC	FBgn0031229	CG3436	mRNA	0.171873	0.999968	0.9523	0.697038	3.15656	0.478655	0.278583	0.252829	0.155023	0.252829
1217	FBtr0078124	mRpL10-RA	FBgn0031231	mRpL10	mRNA	0.726985	0.999968	-0.0798897	0.228819	5.52813	0.0325032	0.00399348	0.0192406	0.0532733	0.0532733
1218	FBtr0078125	Tbc1d15-17-RA	FBgn0031233	Tbc1d15-17	mRNA	0.924892	0.999968	0.0218339	0.231601	5.99012	0.043996	0.0143346	0.0443331	0.0405353	0.0443331
1219	FBtr0332338	Tbc1d15-17-RB	FBgn0031233	Tbc1d15-17	mRNA	0.105495	0.999968	0.742558	0.458714	4.10511	0.314433	0.0994305	0.130715	0.119352	0.130715
1220	FBtr0332339	Tbc1d15-17-RC	FBgn0031233	Tbc1d15-17	mRNA	0.849865	0.999968	-0.0702783	0.371272	4.90903	0.0830787	0.0705274	0.0520477	0.0802382	0.0802382
1221	FBtr0078127	CG3345-RA	FBgn0031240	CG3345	mRNA	0.543226	0.999968	0.285745	0.470021	2.76226	0.0796134	0.0710383	0.015885	0.170592	0.170592
1222	FBtr0078129	smo-RA	FBgn0003444	smo	mRNA	0.805944	0.999968	0.0412781	0.168028	6.73017	0.0231564	0.00123682	0.015995	0.0296434	0.0296434
1223	FBtr0078130	CG11562-RA	FBgn0031247	CG11562	mRNA	0.176166	0.999968	-0.358089	0.264731	5.12195	0.0492099	0.00596085	0.0363526	0.0706919	0.0706919
1224	FBtr0078131	Stip1-RA	FBgn0024352	Stip1	mRNA	0.671153	0.999968	-0.0636747	0.149976	8.27422	0.0172916	0.000254926	0.0077158	0.0243466	0.0243466
1225	FBtr0331205	Pi3K21B-RB	FBgn0020622	Pi3K21B	mRNA	0.826215	0.999968	0.223105	1.01615	3.49487	0.888626	0.0483736	1.081	0.143053	1.081
1226	FBtr0331206	Pi3K21B-RC	FBgn0020622	Pi3K21B	mRNA	0.217031	0.999968	-0.457431	0.370551	4.55254	0.118473	0.0517106	0.075466	0.0984699	0.0984699
1227	FBtr0331207	Pi3K21B-RD	FBgn0020622	Pi3K21B	mRNA	0.424778	0.999968	-0.737645	0.924182	4.83434	0.84779	0.0434567	0.890729	0.0838176	0.890729
1228	FBtr0331208	Pi3K21B-RE	FBgn0020622	Pi3K21B	mRNA	0.628519	0.999968	0.196946	0.407069	6.83997	0.19158	0.00341919	0.177821	0.0286846	0.177821
1229	FBtr0078133	U2af38-RA	FBgn0017457	U2af38	mRNA	0.656924	0.999968	-0.070083	0.157786	7.20319	0.00535382	0.000910952	0.00542324	0.0263196	0.0263196
1230	FBtr0333408	U2af38-RB	FBgn0017457	U2af38	mRNA	0.870776	0.999968	0.061202	0.376228	4.41757	0.0511818	0.0493762	0.00230374	0.105441	0.105441
1231	FBtr0078134	Amnionless-RA	FBgn0025686	Amnionless	mRNA	0.955784	0.999968	-0.0340629	0.614353	2.18383	0.75793	0.193155	0.219659	0.202454	0.219659
1232	FBtr0330647	Amnionless-RB	FBgn0025686	Amnionless	mRNA	0.208208	0.999968	-0.766815	0.609305	2.80915	0.383726	0.139989	0.266068	0.168461	0.266068
1233	FBtr0078135	CG3625-RA	FBgn0031245	CG3625	mRNA	0.2555	0.999968	-0.661949	0.582142	4.34661	0.46049	0.0833556	0.287305	0.108877	0.287305
1234	FBtr0078136	CG3625-RB	FBgn0031245	CG3625	mRNA	0.99315	0.999968	0.00132477	0.154313	7.43923	0.00825541	0.000759718	0.00907289	0.0252852	0.0252852
1235	FBtr0113009	CG3625-RC	FBgn0031245	CG3625	mRNA	0.83015	0.999968	-0.0604014	0.281579	5.17618	0.0656241	0.0185636	0.0409814	0.0681563	0.0681563
1236	FBtr0343778	CG3625-RE	FBgn0031245	CG3625	mRNA	0.768318	0.999968	0.140275	0.476193	4.01734	0.258544	0.125147	-0.0636327	0.122872	0.122872
1237	FBtr0343779	CG11601-RB	FBgn0031244	CG11601	mRNA	0.60139	0.999968	-0.163921	0.313783	4.88332	0.0311625	0.0262426	-0.0151653	0.0814476	0.0814476
1238	FBtr0343780	CG11601-RC	FBgn0031244	CG11601	mRNA	0.427082	0.999968	0.439992	0.554011	3.62153	0.244159	0.197539	0.0274316	0.138163	0.138163
1239	FBtr0078140	CG3645-RA	FBgn0031238	CG3645	mRNA	0.78342	0.999968	0.0723285	0.263141	5.40013	0.0173814	0.0176202	-0.00887333	0.0581148	0.0581148
1240	FBtr0078141	CG3645-RB	FBgn0031238	CG3645	mRNA	0.934362	0.999968	-0.041267	0.501069	3.92237	0.094331	0.148036	-0.0212018	0.126572	0.126572
1241	FBtr0336989	CG3645-RC	FBgn0031238	CG3645	mRNA	0.34058	0.999968	-0.482596	0.506386	3.94202	0.279589	0.151639	0.128828	0.125813	0.128828
1242	FBtr0078142	CG17075-RA	FBgn0031239	CG17075	mRNA	0.418444	0.999968	0.769812	0.951414	2.00647	1.30758	0.0201616	0.969889	0.214095	0.969889
1243	FBtr0308252	CG17075-RB	FBgn0031239	CG17075	mRNA	0.257673	0.999968	0.21392	0.18899	6.85903	0.0590007	0.00106491	0.0380009	0.0285316	0.0380009
1244	FBtr0078147	CG3709-RA	FBgn0031227	CG3709	mRNA	0.891663	0.999968	0.0324872	0.238525	5.40789	0.00999133	0.00443143	0.00347222	0.0577967	0.0577967
1245	FBtr0078160	CG13694-RA	FBgn0031219	CG13694	mRNA	0.722974	0.999968	0.276577	0.780219	1.60827	0.54568	0.37249	0.29332	0.2437	0.29332
1246	FBtr0301452	Nhe1-RB	FBgn0026787	Nhe1	mRNA	0.378047	0.999968	0.162291	0.184107	6.28212	0.0179717	0.00199795	0.0183311	0.0350753	0.0350753
1247	FBtr0290323	net-RB	FBgn0002931	net	mRNA	0.475479	0.999968	-0.214464	0.300541	4.91166	0.0971824	0.0186769	0.0505425	0.0801159	0.0801159
1248	FBtr0330637	net-RC	FBgn0002931	net	mRNA	0.737502	0.999968	0.198647	0.592687	3.03992	0.271503	0.199714	0.184496	0.159208	0.184496
1249	FBtr0078163	Cda5-RA	FBgn0051973	Cda5	mRNA	0.847245	0.999968	0.082588	0.428729	2.98195	0.0485993	0.0396613	0.0191793	0.16138	0.16138
1250	FBtr0078164	Cda5-RB	FBgn0051973	Cda5	mRNA	0.792424	0.999968	0.138395	0.52589	3.9984	0.21131	0.0308518	0.271636	0.123617	0.271636
1251	FBtr0309225	Cda5-RF	FBgn0051973	Cda5	mRNA	0.833447	0.999968	-0.128386	0.610539	2.55083	0.281577	0.054883	0.352821	0.181193	0.352821
1252	FBtr0309226	Cda5-RG	FBgn0051973	Cda5	mRNA	0.853266	0.999968	-0.0854107	0.461798	2.80435	0.104846	0.0645758	0.0531623	0.168674	0.168674
1253	FBtr0309227	Cda5-RH	FBgn0051973	Cda5	mRNA	0.453185	0.999968	0.329017	0.438621	3.55879	0.187357	0.0697939	0.0832907	0.140631	0.140631
1254	FBtr0309228	Cda5-RI	FBgn0051973	Cda5	mRNA	0.730652	0.999968	-0.155115	0.450578	4.04432	0.202996	0.0287122	0.193341	0.121802	0.193341
1255	FBtr0309229	Cda5-RJ	FBgn0051973	Cda5	mRNA	0.987331	0.999968	-0.007115	0.448081	2.28532	0.104415	0.0233981	0.130531	0.196201	0.196201
1256	FBtr0113416	Cda5-RE	FBgn0051973	Cda5	mRNA	0.143296	0.999968	-0.655871	0.448114	3.30514	0.104522	0.0697855	-0.0252845	0.149846	0.149846
1257	FBtr0078166	l(2)gl-RB	FBgn0002121	l(2)gl	mRNA	0.932256	0.999968	-0.0314054	0.369447	5.4378	0.136696	0.0506811	0.0986063	0.0565982	0.0986063
1258	FBtr0078167	l(2)gl-RD	FBgn0002121	l(2)gl	mRNA	0.699027	0.999968	-0.121456	0.314137	4.73301	0.0666187	0.0189861	0.0570001	0.0889474	0.0889474
1259	FBtr0078168	l(2)gl-RE	FBgn0002121	l(2)gl	mRNA	0.750897	0.999968	0.111699	0.351855	4.73023	0.0857559	0.0463169	0.0636945	0.0890917	0.0890917
1260	FBtr0078169	l(2)gl-RF	FBgn0002121	l(2)gl	mRNA	0.645514	0.999968	-0.306471	0.666238	5.12096	0.446372	0.0318	0.453686	0.0707378	0.453686
1261	FBtr0078170	l(2)gl-RC	FBgn0002121	l(2)gl	mRNA	0.701089	0.999968	0.21222	0.552873	7.01496	0.308551	0.0153444	0.31898	0.0274163	0.31898
1262	FBtr0078171	l(2)gl-RA	FBgn0002121	l(2)gl	mRNA	0.419463	0.999968	0.30516	0.377976	5.62244	0.118095	0.0436493	0.11261	0.0503372	0.11261
1263	FBtr0306589	l(2)gl-RG	FBgn0002121	l(2)gl	mRNA	0.50025	0.999968	-0.260902	0.387039	5.19576	0.120056	0.0342283	0.129614	0.0672398	0.129614
1264	FBtr0306590	l(2)gl-RH	FBgn0002121	l(2)gl	mRNA	0.326503	0.999968	-0.461124	0.469968	5.42576	0.191237	0.0455686	0.196008	0.0570755	0.196008
1265	FBtr0306591	l(2)gl-RI	FBgn0002121	l(2)gl	mRNA	0.886712	0.999968	0.0946083	0.664075	6.23794	0.412137	0.0247216	0.457618	0.0357592	0.457618
1266	FBtr0306592	l(2)gl-RJ	FBgn0002121	l(2)gl	mRNA	0.351414	0.999968	0.315092	0.338136	4.69328	0.0545741	0.0340346	0.0166527	0.0910201	0.0910201
1267	FBtr0330655	l(2)gl-RK	FBgn0002121	l(2)gl	mRNA	0.82482	0.999968	-0.0780642	0.352673	4.02314	0.0786902	0.0133966	0.0285212	0.122642	0.122642
1268	FBtr0078173	eRF1-RC	FBgn0036974	eRF1	mRNA	0.152265	0.999968	-1.15319	0.805541	5.78839	0.820246	0.0897483	0.619981	0.0456359	0.619981
1269	FBtr0078174	eRF1-RB	FBgn0036974	eRF1	mRNA	0.160694	0.999968	0.367476	0.26197	6.48056	0.107644	0.0202096	0.0548525	0.0323481	0.0548525
1270	FBtr0078175	eRF1-RE	FBgn0036974	eRF1	mRNA	0.374107	0.999968	-0.27608	0.310619	5.15898	0.0700085	0.0365673	-0.000803771	0.0689623	0.0689623
1271	FBtr0078176	eRF1-RF	FBgn0036974	eRF1	mRNA	0.645543	0.999968	-0.165113	0.358969	5.29532	0.032796	0.0782897	-0.048137	0.0626499	0.0626499
1272	FBtr0078177	eRF1-RA	FBgn0036974	eRF1	mRNA	0.904028	0.999968	-0.0330902	0.274436	5.30236	0.0420221	0.0200429	0.0323039	0.0623332	0.0623332
1273	FBtr0078178	eRF1-RG	FBgn0036974	eRF1	mRNA	0.498926	0.999968	-0.67799	1.00268	3.92873	1.07519	0.0614316	1.03818	0.126326	1.03818
1274	FBtr0331817	eRF1-RH	FBgn0036974	eRF1	mRNA	0.433669	0.999968	0.119506	0.15264	7.72238	0.0209243	0.000976088	0.017145	0.0245072	0.0245072
1275	FBtr0331818	eRF1-RI	FBgn0036974	eRF1	mRNA	0.994702	0.999968	-0.00342761	0.516164	4.58761	0.32407	0.0359502	0.255453	0.096612	0.255453
1276	FBtr0078179	CG5618-RA	FBgn0036975	CG5618	mRNA	0.285851	0.999968	-0.654105	0.612878	4.90214	0.384853	0.0251982	0.385636	0.0805597	0.385636
1277	FBtr0331819	CG5618-RD	FBgn0036975	CG5618	mRNA	0.918158	0.999968	0.0647685	0.630321	3.90081	0.372786	0.0829859	0.351566	0.127401	0.351566
1278	FBtr0331820	CG5618-RE	FBgn0036975	CG5618	mRNA	0.528196	0.999968	-0.397903	0.630828	3.92783	0.366138	0.107781	0.32747	0.126361	0.32747
1279	FBtr0078181	kin17-RA	FBgn0024887	kin17	mRNA	0.24035	0.999968	-0.220365	0.187686	6.19875	0.0297578	0.00213742	0.0246389	0.0363911	0.0363911
1280	FBtr0308655	CG5665-RC	FBgn0036977	CG5665	mRNA	0.930472	0.999968	0.0419338	0.480614	2.95856	0.0522546	0.090365	-0.0437503	0.16228	0.16228
1281	FBtr0078183	in-RA	FBgn0001259	in	mRNA	0.155756	0.999968	-0.692974	0.488185	4.6817	0.414346	0.0113783	0.249289	0.0916286	0.249289
1282	FBtr0078184	CG13247-RA	FBgn0036979	CG13247	mRNA	0.774012	0.999968	-0.18729	0.652282	1.82796	0.312229	0.2386	-0.0453166	0.226759	0.226759
1283	FBtr0078185	RhoBTB-RA	FBgn0036980	RhoBTB	mRNA	0.542681	0.999968	-0.0924093	0.151798	7.78839	0.017474	0.000808049	0.0152581	0.0243949	0.0243949
1284	FBtr0330158	RhoBTB-RC	FBgn0036980	RhoBTB	mRNA	0.969794	0.999968	0.010926	0.288539	6.61541	0.0881428	0.00579236	0.0852678	0.0307927	0.0852678
1285	FBtr0078191	zye-RA	FBgn0036985	zye	mRNA	0.0634367	0.999968	-2.07775	1.11941	1.32016	1.83364	0.243688	1.12686	0.268283	1.12686
1286	FBtr0078194	CG5872-RA	FBgn0036991	CG5872	mRNA	0.51231	0.999968	-0.154503	0.235794	5.56644	0.0172159	0.00879825	-0.000652071	0.0520132	0.0520132
1287	FBtr0344821	CG5872-RB	FBgn0036991	CG5872	mRNA	0.885645	0.999968	-0.061492	0.427573	4.25848	0.0570955	0.0870976	-0.0137541	0.11286	0.11286
1288	FBtr0078195	CG5910-RA	FBgn0036993	CG5910	mRNA	0.941578	0.999968	-0.0157742	0.215238	5.74835	0.0371934	0.0039294	0.0364216	0.0467412	0.0467412
1289	FBtr0300411	CG5910-RB	FBgn0036993	CG5910	mRNA	0.880575	0.999968	0.0841577	0.560153	3.3745	0.0974043	0.195775	-0.0901822	0.147412	0.147412
1290	FBtr0078197	CG5955-RA	FBgn0036997	CG5955	mRNA	0.540309	0.999968	0.315324	0.514945	5.15789	0.27243	0.00762821	0.2824	0.069013	0.2824
1291	FBtr0078198	CG5969-RA	FBgn0036998	CG5969	mRNA	0.991771	0.999968	-0.0021826	0.211631	5.7919	0.0370151	0.00344685	0.0316846	0.0455399	0.0455399
1292	FBtr0078199	isoQC-RB	FBgn0036999	isoQC	mRNA	0.886495	0.999968	0.153935	1.07843	3.07016	1.0956	0.15872	1.11332	0.158103	1.11332
1293	FBtr0078200	isoQC-RA	FBgn0036999	isoQC	mRNA	0.972975	0.999968	0.0102343	0.302104	4.88393	0.05634	0.0184048	0.063618	0.0814182	0.0814182
1294	FBtr0078201	ND-39-RA	FBgn0037001	ND-39	mRNA	0.539829	0.999968	-0.293291	0.478396	2.60493	0.241985	0.0719513	0.0705741	0.178367	0.178367
1295	FBtr0331564	ND-39-RB	FBgn0037001	ND-39	mRNA	0.604164	0.999968	-0.0790984	0.152575	7.55121	0.0171832	0.000542463	0.0187302	0.0249191	0.0249191
1296	FBtr0078202	CG32425-RC	FBgn0052425	CG32425	mRNA	0.980983	0.999968	-0.00447653	0.187798	6.33487	0.0160343	0.00427773	0.00981916	0.0342966	0.0342966
1297	FBtr0078203	CG32425-RE	FBgn0052425	CG32425	mRNA	0.222953	0.999968	-0.402592	0.330342	5.21633	0.103886	0.053077	0.0268518	0.0662791	0.0662791
1298	FBtr0078204	CG32425-RB	FBgn0052425	CG32425	mRNA	0.644789	0.999968	-0.245179	0.531826	4.00355	0.544974	0.0840434	0.225312	0.123415	0.225312
1299	FBtr0078205	CG32425-RA	FBgn0052425	CG32425	mRNA	0.0785984	0.999968	0.618043	0.351385	5.06439	0.141468	0.0617077	0.045005	0.073339	0.073339
1300	FBtr0113436	CG32425-RF	FBgn0052425	CG32425	mRNA	0.52538	0.999968	0.214661	0.338009	5.79715	0.102963	0.0042278	0.120733	0.0453972	0.120733
1301	FBtr0078206	CG18281-RA	FBgn0037003	CG18281	mRNA	0.148662	0.999968	0.889498	0.61588	1.95139	0.188399	0.196968	-0.0789666	0.2179	0.2179
1302	FBtr0078208	CG5078-RA	FBgn0037005	CG5078	mRNA	0.924598	0.999968	-0.0552922	0.584217	2.10228	0.217383	0.165615	0.0949823	0.207693	0.207693
1303	FBtr0078209	CG5104-RB	FBgn0037009	CG5104	mRNA	0.534484	0.999968	-0.147784	0.237911	5.4269	0.0386106	0.00487791	0.037475	0.0570299	0.0570299
1304	FBtr0078210	CG4858-RA	FBgn0037011	CG4858	mRNA	0.457977	0.999968	-0.156905	0.21141	5.79168	0.043734	0.00333854	0.0191968	0.0455459	0.0455459
1305	FBtr0078212	knrl-RA	FBgn0001323	knrl	mRNA	0.249085	0.999968	-0.547462	0.47499	4.24113	0.270336	0.0227146	0.224053	0.113621	0.224053
1306	FBtr0346815	knrl-RB	FBgn0001323	knrl	mRNA	0.893659	0.999968	-0.0707166	0.529018	1.84477	0.280564	0.0805376	0.22556	0.225525	0.22556
1307	FBtr0078213	Rcd2-RA	FBgn0037012	Rcd2	mRNA	0.613175	0.999968	-0.192124	0.380032	3.73129	0.055241	0.024078	0.0314594	0.133886	0.133886
1308	FBtr0078214	CG4825-RA	FBgn0037010	CG4825	mRNA	0.624347	0.999968	0.0858482	0.175308	6.58988	0.012772	0.00254445	0.00236849	0.0310698	0.0310698
1309	FBtr0331566	CG4825-RB	FBgn0037010	CG4825	mRNA	0.424964	0.999968	-0.222742	0.279182	5.27532	0.0325053	0.0216934	0.01292	0.0635564	0.0635564
1310	FBtr0078215	mTerf3-RA	FBgn0037008	mTerf3	mRNA	0.124007	0.999968	-0.402563	0.261715	5.16665	0.0417722	0.00631311	0.0129781	0.0686032	0.0686032
1311	FBtr0078216	CG5059-RA	FBgn0037007	CG5059	mRNA	0.476328	0.999968	0.136453	0.191588	7.48898	0.060149	0.00116817	0.0389788	0.025113	0.0389788
1312	FBtr0078217	CG5059-RC	FBgn0037007	CG5059	mRNA	0.752709	0.999968	0.138121	0.438385	3.77403	0.146872	0.0689664	0.141232	0.132247	0.141232
1313	FBtr0078218	CG5059-RB	FBgn0037007	CG5059	mRNA	0.814245	0.999968	0.319519	1.35992	4.81018	1.59559	0.153521	1.86925	0.0850159	1.86925
1314	FBtr0078219	CG5059-RD	FBgn0037007	CG5059	mRNA	0.0889924	0.999968	-0.673975	0.396284	4.59625	0.163457	0.07561	-0.00299282	0.0961538	0.0961538
1315	FBtr0331567	CG5059-RE	FBgn0037007	CG5059	mRNA	0.454029	0.999968	0.428231	0.571955	1.92754	0.176013	0.138226	0.000356526	0.219576	0.219576
1316	FBtr0078220	ZnT77C-RA	FBgn0037000	ZnT77C	mRNA	0.908054	0.999968	-0.0535499	0.463663	2.7592	0.111813	0.0644026	0.0438412	0.170736	0.170736
1317	FBtr0078221	ZnT77C-RB	FBgn0037000	ZnT77C	mRNA	0.591145	0.999968	-0.143318	0.266799	5.92137	0.105254	0.0032831	0.0745716	0.0421712	0.0745716
1318	FBtr0078222	CG32428-RA	FBgn0052428	CG32428	mRNA	0.726391	0.999968	0.289596	0.827583	4.24076	1.28555	0.134169	0.614933	0.113637	0.614933
1319	FBtr0300452	CG32428-RB	FBgn0052428	CG32428	mRNA	0.952326	0.999968	0.0106367	0.177913	6.4743	0.00791556	0.00219451	0.00870594	0.032426	0.032426
1320	FBtr0303381	CG32428-RC	FBgn0052428	CG32428	mRNA	0.843222	0.999968	-0.0483672	0.244558	5.43644	0.0187634	0.00876383	0.0122456	0.0566519	0.0566519
1321	FBtr0078223	atk-RA	FBgn0036995	atk	mRNA	0.0294662	0.999968	1.24111	0.570051	3.78336	0.452765	0.0326146	0.322809	0.131891	0.322809
1322	FBtr0331569	atk-RB	FBgn0036995	atk	mRNA	0.303539	0.999968	0.400021	0.388795	3.61632	0.116545	0.026963	0.112189	0.13837	0.13837
1323	FBtr0331570	atk-RC	FBgn0036995	atk	mRNA	0.343918	0.999968	0.366306	0.387031	3.40429	0.0803064	0.0174841	0.075757	0.146352	0.146352
1324	FBtr0078224	CG5199-RA	FBgn0036994	CG5199	mRNA	0.768851	0.999968	-0.0618171	0.210349	5.83425	0.00958152	0.00399335	0.00449463	0.0444016	0.0444016
1325	FBtr0331571	CG5199-RB	FBgn0036994	CG5199	mRNA	0.146622	0.999968	-0.841391	0.579643	3.38613	0.113377	0.220486	-0.194516	0.146999	0.146999
1326	FBtr0078226	CG11796-RB	FBgn0036992	CG11796	mRNA	0.784652	0.999968	-0.0884242	0.323587	4.52177	0.0308279	0.0144343	0.0167284	0.100091	0.100091
1327	FBtr0078227	mRpL15-RA	FBgn0036990	mRpL15	mRNA	0.387913	0.999968	-0.176657	0.204603	5.89163	0.0333291	0.00287304	0.0268635	0.0429142	0.0429142
1328	FBtr0290266	Las-RC	FBgn0029158	Las	mRNA	0.790818	0.999968	-0.0665485	0.250891	5.27077	0.0237762	0.00508373	0.0214031	0.0637638	0.0637638
1329	FBtr0078230	CG5262-RA	FBgn0036988	CG5262	mRNA	0.238166	0.999968	0.397823	0.337257	5.16167	0.123654	0.0494933	0.0749126	0.0688363	0.0749126
1330	FBtr0310615	CG5262-RB	FBgn0036988	CG5262	mRNA	0.503163	0.999968	-0.359475	0.536913	4.29493	0.344605	0.204062	0.0546745	0.11124	0.11124
1331	FBtr0078231	CG5274-RB	FBgn0036987	CG5274	mRNA	0.989008	0.999968	-0.00864677	0.627604	3.77872	0.27064	0.298745	0.027484	0.132068	0.132068
1332	FBtr0078232	CG5274-RA	FBgn0036987	CG5274	mRNA	0.527865	0.999968	0.162817	0.257921	5.42121	0.0427626	0.0155023	0.0252451	0.0572576	0.0572576
1333	FBtr0078233	CG5282-RA	FBgn0036986	CG5282	mRNA	0.789584	0.999968	-0.0454347	0.170263	6.65115	0.00980705	0.00128899	0.0106737	0.0304181	0.0304181
1334	FBtr0078234	CG13248-RA	FBgn0036984	CG13248	mRNA	0.871601	0.999968	-0.0280481	0.173538	6.55453	0.0266533	0.00147208	0.0219223	0.0314666	0.0314666
1335	FBtr0078235	trbl-RA	FBgn0028978	trbl	mRNA	0.852808	0.999968	-0.0372329	0.200676	5.98869	0.0349021	0.00254529	0.0415011	0.0405681	0.0415011
1336	FBtr0078238	CG5498-RB	FBgn0027565	CG5498	mRNA	0.354257	0.999968	-0.17692	0.190984	6.12676	0.0317105	0.00222488	0.0270731	0.0376694	0.0376694
1337	FBtr0273273	Ide-RB	FBgn0001247	Ide	mRNA	0.518976	0.999968	0.0981666	0.152214	7.58328	0.00610869	0.000512744	0.00581532	0.0248285	0.0248285
1338	FBtr0078242	Rbbp5-RA	FBgn0036973	Rbbp5	mRNA	0.643789	0.999968	-0.08649	0.187043	6.20343	0.0192937	0.00195095	0.0216792	0.036314	0.036314
1339	FBtr0078245	CG13252-RA	FBgn0037016	CG13252	mRNA	0.169118	0.999968	-0.245598	0.178611	6.41686	0.0294165	0.00172832	0.0204776	0.0331643	0.0331643
1340	FBtr0345810	CG4186-RB	FBgn0040634	CG4186	mRNA	0.853265	0.999968	-0.0866924	0.468723	3.67197	0.148948	0.104117	0.104709	0.136181	0.136181
1341	FBtr0078247	Pitslre-RA	FBgn0016696	Pitslre	mRNA	0.604649	0.999968	0.100779	0.194656	6.76666	0.0266093	0.0121333	0.0197464	0.0293098	0.0293098
1342	FBtr0078250	Pitslre-RC	FBgn0016696	Pitslre	mRNA	0.575447	0.999968	-0.210247	0.37541	5.15089	0.0543491	0.0848039	-0.0127227	0.0693409	0.0693409
1343	FBtr0304935	Pitslre-RE	FBgn0016696	Pitslre	mRNA	0.997174	0.999968	0.000641127	0.181009	7.49153	0.0437196	0.00224885	0.033587	0.0251045	0.033587
1344	FBtr0304936	Pitslre-RF	FBgn0016696	Pitslre	mRNA	0.906113	0.999968	-0.0412959	0.350136	6.87765	0.10272	0.00769819	0.12639	0.028386	0.12639
1345	FBtr0331523	Pitslre-RG	FBgn0016696	Pitslre	mRNA	0.880375	0.999968	-0.0366575	0.243581	6.12233	0.0563308	0.0271404	0.00118139	0.0377535	0.0377535
1346	FBtr0078251	Pex14-RA	FBgn0037020	Pex14	mRNA	0.90289	0.999968	-0.0219739	0.180097	6.38416	0.00781081	0.00187108	0.0078931	0.0336048	0.0336048
1347	FBtr0078252	tzn-RB	FBgn0037024	tzn	mRNA	0.564406	0.999968	-0.124568	0.216148	6.02702	0.0526732	0.00544267	0.0456574	0.0397082	0.0456574
1348	FBtr0078253	tzn-RA	FBgn0037024	tzn	mRNA	0.110143	0.999968	-0.644148	0.40321	4.4153	0.161554	0.0722655	0.0688241	0.105555	0.105555
1349	FBtr0078254	tzn-RC	FBgn0037024	tzn	mRNA	0.120354	0.999968	-0.405114	0.260811	5.34786	0.0773765	0.0140742	0.0555035	0.0603252	0.0603252
1350	FBtr0078255	Spc105R-RA	FBgn0037025	Spc105R	mRNA	0.351317	0.999968	0.446337	0.478883	5.19872	0.292862	0.0373406	0.213488	0.0671012	0.213488
1351	FBtr0321284	Spc105R-RB	FBgn0037025	Spc105R	mRNA	0.391455	0.999968	-0.14491	0.169093	6.86703	0.0239258	0.00280431	0.0166189	0.0284687	0.0284687
1352	FBtr0078256	HIPP1-RA	FBgn0037027	HIPP1	mRNA	0.486244	0.999968	0.110215	0.158287	7.20875	0.0165589	0.00111282	0.0119217	0.0262909	0.0262909
1353	FBtr0331524	HIPP1-RB	FBgn0037027	HIPP1	mRNA	0.146945	0.999968	-0.608972	0.419863	4.14295	0.116217	0.0750167	0.0231852	0.117795	0.117795
1354	FBtr0331525	HIPP1-RC	FBgn0037027	HIPP1	mRNA	0.496605	0.999968	0.28749	0.422877	3.7931	0.154489	0.0564461	0.139144	0.131519	0.139144
1355	FBtr0331526	HIPP1-RD	FBgn0037027	HIPP1	mRNA	0.78583	0.999968	-0.112428	0.413749	3.20274	0.0700078	0.0338291	0.0655508	0.153408	0.153408
1356	FBtr0078263	CG13255-RA	FBgn0040636	CG13255	mRNA	0.843376	0.999968	-0.0792686	0.401202	3.78685	0.0867398	0.0442961	0.0498993	0.131758	0.131758
1357	FBtr0331527	CG13255-RB	FBgn0040636	CG13255	mRNA	0.643735	0.999968	-0.31161	0.673776	2.36908	0.0911233	0.305275	-0.262847	0.191259	0.191259
1358	FBtr0078264	CG11456-RA	FBgn0037031	CG11456	mRNA	0.472535	0.999968	-0.182152	0.253566	5.579	0.0541922	0.0187024	0.0248417	0.051621	0.051621
1359	FBtr0300873	CG11456-RB	FBgn0037031	CG11456	mRNA	0.790311	0.999968	0.0837853	0.315093	5.11617	0.0697165	0.0376312	0.0168934	0.0709605	0.0709605
1360	FBtr0078266	CG10589-RA	FBgn0037035	CG10589	mRNA	0.266034	0.999968	-0.582403	0.52363	2.62365	0.244357	0.122486	-0.0499536	0.177407	0.177407
1361	FBtr0078267	fng-RA	FBgn0011591	fng	mRNA	0.130782	0.999968	-0.359421	0.237865	6.68078	0.0682455	0.00131414	0.06057	0.0301191	0.06057
1362	FBtr0078268	CG32432-RA	FBgn0052432	CG32432	mRNA	0.751883	0.999968	0.116259	0.367725	4.71469	0.146926	0.0538038	0.094095	0.0899	0.094095
1363	FBtr0333372	CG32432-RB	FBgn0052432	CG32432	mRNA	0.99816	0.999968	0.00116588	0.505651	6.40646	0.261151	0.00417139	0.275482	0.0333028	0.275482
1364	FBtr0078269	CSN3-RA	FBgn0027055	CSN3	mRNA	0.770029	0.999968	-0.0464874	0.15902	7.10503	0.0121026	0.000797969	0.0104326	0.02686	0.02686
1365	FBtr0078272	CG3634-RA	FBgn0037026	CG3634	mRNA	0.635144	0.999968	0.125295	0.264058	5.77856	0.091891	0.0303585	0.0432839	0.0459049	0.0459049
1366	FBtr0331528	CG3634-RB	FBgn0037026	CG3634	mRNA	0.509194	0.999968	-0.340724	0.516175	3.86319	0.254034	0.0783736	0.213042	0.128842	0.213042
1367	FBtr0331529	CG3634-RC	FBgn0037026	CG3634	mRNA	0.82022	0.999968	0.0769805	0.33873	6.17338	0.113209	0.0216197	0.103875	0.0368221	0.103875
1368	FBtr0078274	Six4-RA	FBgn0027364	Six4	mRNA	0.749714	0.999968	0.197043	0.617659	3.0365	0.300499	0.106149	0.31112	0.159334	0.31112
1369	FBtr0078275	Six4-RB	FBgn0027364	Six4	mRNA	0.700681	0.999968	-0.267786	0.69663	1.92625	0.443811	0.207948	0.322841	0.219667	0.322841
1370	FBtr0078276	CG11396-RA	FBgn0037022	CG11396	mRNA	0.678814	0.999968	-0.0832417	0.201027	5.94812	0.025518	0.0026799	0.0158504	0.0415207	0.0415207
1371	FBtr0078277	CG11399-RB	FBgn0037021	CG11399	mRNA	0.275585	0.999968	0.177451	0.162756	7.23723	0.0251863	0.000741508	0.0282312	0.0261476	0.0282312
1372	FBtr0078278	Pex16-RA	FBgn0037019	Pex16	mRNA	0.325216	0.999968	-0.199763	0.203054	5.91106	0.0109642	0.00266991	0.00546836	0.0424264	0.0424264
1373	FBtr0078279	CG4042-RA	FBgn0037018	CG4042	mRNA	0.447268	0.999968	-0.190338	0.250452	5.28803	0.0285082	0.00562813	0.0201648	0.0629788	0.0629788
1374	FBtr0078280	CG4074-RA	FBgn0037017	CG4074	mRNA	0.940918	0.999968	-0.0608493	0.821005	3.78534	0.716956	0.338077	0.399164	0.131815	0.399164
1375	FBtr0345811	CG4074-RB	FBgn0037017	CG4074	mRNA	0.503571	0.999968	-0.238935	0.357216	4.89475	0.0964045	0.058659	0.0537789	0.0809067	0.0809067
1376	FBtr0078281	Gr77a-RA	FBgn0045474	Gr77a	mRNA	0.610804	0.999968	0.338083	0.664305	1.73963	0.398244	0.249286	0.107166	0.233388	0.233388
1377	FBtr0113182	cmpy-RB	FBgn0037015	cmpy	mRNA	0.767852	0.999968	-0.0780036	0.264252	5.23271	0.0326492	0.0108586	0.00852442	0.0655173	0.0655173
1378	FBtr0113183	cmpy-RC	FBgn0037015	cmpy	mRNA	0.841011	0.999968	-0.0394983	0.1969	6.2024	0.0213548	0.00607321	0.00841898	0.036331	0.036331
1379	FBtr0305579	cmpy-RD	FBgn0037015	cmpy	mRNA	0.768379	0.999968	0.122125	0.41469	4.85956	0.135513	0.052506	0.135584	0.0825868	0.135584
1380	FBtr0078283	kni-RA	FBgn0001320	kni	mRNA	0.300253	0.999968	-0.479922	0.463294	4.49029	0.210802	0.0210497	0.213714	0.101734	0.213714
1381	FBtr0344836	kni-RB	FBgn0001320	kni	mRNA	0.867063	0.999968	0.0963744	0.575748	2.27275	0.316785	0.165603	0.18669	0.19696	0.19696
1382	FBtr0078287	CG10585-RA	FBgn0037044	CG10585	mRNA	0.858628	0.999968	-0.0446572	0.250713	5.54076	0.0130123	0.0159027	0.00266764	0.0528474	0.0528474
1383	FBtr0345136	CG10585-RB	FBgn0037044	CG10585	mRNA	0.335138	0.999968	-0.69966	0.725927	4.58753	0.469826	0.118926	0.457447	0.0966166	0.457447
1384	FBtr0078288	Sin-RA	FBgn0028402	Sin	mRNA	0.624387	0.999968	0.0929097	0.18975	6.25889	0.0141098	0.0039493	0.0148208	0.0354313	0.0354313
1385	FBtr0304820	Sin-RC	FBgn0028402	Sin	mRNA	0.76218	0.999968	-0.12812	0.423371	4.42713	0.111909	0.0910835	-0.0637287	0.104963	0.104963
1386	FBtr0111038	siz-RC	FBgn0026179	siz	mRNA	0.413992	0.999968	-0.712008	0.87161	5.89454	1.01392	0.0456486	0.785277	0.0428406	0.785277
1387	FBtr0078289	siz-RB	FBgn0026179	siz	mRNA	0.876865	0.999968	0.0728052	0.46988	6.64117	0.195533	0.0105898	0.230896	0.0305212	0.230896
1388	FBtr0078290	siz-RA	FBgn0026179	siz	mRNA	0.631212	0.999968	0.255614	0.532505	4.73342	0.230797	0.033324	0.276822	0.0889264	0.276822
1389	FBtr0301602	siz-RD	FBgn0026179	siz	mRNA	0.306888	0.999968	0.517784	0.50675	7.29146	0.298956	0.00486833	0.276002	0.0258899	0.276002
1390	FBtr0078292	ICA69-RA	FBgn0037050	ICA69	mRNA	0.372592	0.999968	0.567668	0.636665	2.93801	0.504282	0.172958	0.270385	0.163084	0.270385
1391	FBtr0305500	ICA69-RB	FBgn0037050	ICA69	mRNA	0.924156	0.999968	-0.0195182	0.205024	6.06127	0.0372275	0.00307277	0.0429027	0.0389748	0.0429027
1392	FBtr0078297	CG10512-RA	FBgn0037057	CG10512	mRNA	0.773663	0.999968	0.0702132	0.244146	5.56135	0.0461444	0.0127432	0.0524525	0.052175	0.0524525
1393	FBtr0078298	CG10512-RB	FBgn0037057	CG10512	mRNA	0.909908	0.999968	0.0681717	0.602465	2.61738	0.298035	0.219264	0.123974	0.177727	0.177727
1394	FBtr0078299	CG10512-RC	FBgn0037057	CG10512	mRNA	0.332245	0.999968	0.54721	0.564365	4.64065	0.333193	0.10336	0.245008	0.0937975	0.245008
1395	FBtr0078300	CG10512-RD	FBgn0037057	CG10512	mRNA	0.94783	0.999968	-0.0449265	0.686611	3.68847	0.755915	0.217803	0.297829	0.13554	0.297829
1396	FBtr0307385	CG10508-RI	FBgn0037060	CG10508	mRNA	0.833349	0.999968	-0.0547753	0.260329	5.29857	0.0952856	0.010856	0.0632686	0.0625035	0.0632686
1397	FBtr0307386	CG10508-RJ	FBgn0037060	CG10508	mRNA	0.849511	0.999968	-0.0675964	0.356255	5.01533	0.0970285	0.0632969	-0.0238684	0.0755189	0.0755189
1398	FBtr0307387	CG10508-RK	FBgn0037060	CG10508	mRNA	0.484871	0.999968	-0.124207	0.177823	6.96445	0.0385466	0.00260285	0.0319825	0.0277544	0.0319825
1399	FBtr0331854	CG10508-RL	FBgn0037060	CG10508	mRNA	0.207993	0.999968	-0.433048	0.343934	4.68139	0.0794486	0.0377351	0.0274189	0.0916453	0.0916453
1400	FBtr0078305	Ilk-RA	FBgn0028427	Ilk	mRNA	0.487545	0.999968	-0.128804	0.185537	6.25705	0.0213847	0.00219157	0.0199862	0.0354598	0.0354598
1401	FBtr0307160	Ilk-RB	FBgn0028427	Ilk	mRNA	0.444857	0.999968	-0.326738	0.427659	3.25209	0.0378084	0.0483471	-0.0246016	0.151691	0.151691
1402	FBtr0078306	Eip78C-RA	FBgn0004865	Eip78C	mRNA	0.931797	0.999968	0.0389613	0.455243	1.97609	0.0346051	0.0104926	0.0166194	0.216183	0.216183
1403	FBtr0078307	Eip78C-RB	FBgn0004865	Eip78C	mRNA	0.792636	0.999968	-0.146616	0.55771	6.09436	0.26153	0.00266129	0.337539	0.0382988	0.337539
1404	FBtr0306157	Eip78C-RD	FBgn0004865	Eip78C	mRNA	0.824659	0.999968	0.104653	0.472352	1.82304	0.0483554	0.0169121	0.0111575	0.227122	0.227122
1405	FBtr0078309	CG12975-RA	FBgn0037061	CG12975	mRNA	0.386573	0.999968	-0.209718	0.242211	5.38047	0.0471909	0.00523351	0.0246261	0.0589324	0.0589324
1406	FBtr0078312	CG33056-RB	FBgn0053056	CG33056	mRNA	0.387296	0.999968	0.266124	0.307824	5.03355	0.0898421	0.0289192	0.036336	0.0747199	0.0747199
1407	FBtr0078314	CG33056-RD	FBgn0053056	CG33056	mRNA	0.855442	0.999968	-0.0466769	0.256214	5.38831	0.0196378	0.0131955	0.00249293	0.0586042	0.0586042
1408	FBtr0078315	CG33056-RE	FBgn0053056	CG33056	mRNA	0.0845093	0.999968	1.12069	0.649638	2.91812	0.278372	0.297721	-0.175874	0.163874	0.163874
1409	FBtr0078316	CG33054-RB	FBgn0053054	CG33054	mRNA	0.680922	0.999968	0.354694	0.86257	1.49242	0.652211	0.560524	0.190902	0.253256	0.253256
1410	FBtr0078317	CG33054-RA	FBgn0053054	CG33054	mRNA	0.657994	0.999968	-0.12988	0.293392	4.81708	0.0577779	0.00947719	0.0208624	0.0846716	0.0846716
1411	FBtr0078318	park-RB	FBgn0041100	park	mRNA	0.889027	0.999968	-0.0684103	0.490271	3.71794	0.157553	0.1285	0.0985889	0.1344	0.1344
1412	FBtr0078319	park-RC	FBgn0041100	park	mRNA	0.575613	0.999968	-0.204538	0.365374	4.64123	0.0862772	0.0522464	0.0441868	0.0937669	0.0937669
1413	FBtr0330066	Ac78C-RD	FBgn0024150	Ac78C	mRNA	0.205608	0.999968	0.49035	0.387404	3.85955	0.101289	0.0351705	0.0495676	0.128981	0.128981
1414	FBtr0330067	Ac78C-RE	FBgn0024150	Ac78C	mRNA	0.586968	0.999968	0.395762	0.728528	5.29938	0.515337	0.0217756	0.558736	0.0624668	0.558736
1415	FBtr0333358	Ac78C-RF	FBgn0024150	Ac78C	mRNA	0.0981177	0.999968	0.815919	0.493286	4.70691	0.356161	0.0375647	0.228579	0.0903062	0.228579
1416	FBtr0305501	Ac78C-RC	FBgn0024150	Ac78C	mRNA	0.82775	0.999968	-0.0821502	0.377549	5.17209	0.244172	0.033472	0.122434	0.0683483	0.122434
1417	FBtr0078323	CG10565-RA	FBgn0037051	CG10565	mRNA	0.514036	0.999968	-0.0992358	0.15207	7.61096	0.0109943	0.000537975	0.00270991	0.0247553	0.0247553
1418	FBtr0305502	CG10565-RB	FBgn0037051	CG10565	mRNA	0.825796	0.999968	0.0903281	0.410402	2.73014	0.0904947	0.0121023	0.0675491	0.172118	0.172118
1419	FBtr0078324	ko-RA	FBgn0020294	ko	mRNA	0.933651	0.999968	0.0422898	0.507971	5.78561	0.263194	0.0264612	0.255764	0.0457118	0.255764
1420	FBtr0333449	ko-RB	FBgn0020294	ko	mRNA	0.410501	0.999968	-0.313919	0.381427	5.96665	0.199376	0.021811	0.137315	0.0410803	0.137315
1421	FBtr0078327	CG10584-RA	FBgn0037045	CG10584	mRNA	0.641673	0.999968	-0.137894	0.296315	4.76495	0.0471594	0.00873158	0.0457286	0.0873026	0.0873026
1422	FBtr0078329	skd-RC	FBgn0003415	skd	mRNA	0.754175	0.999968	0.066567	0.212579	8.074	0.0367415	0.00077904	0.0486476	0.0242011	0.0486476
1423	FBtr0078328	skd-RD	FBgn0003415	skd	mRNA	0.513058	0.999968	0.46514	0.711132	5.04368	0.557646	0.02075	0.532369	0.07427	0.532369
1424	FBtr0112830	skd-RE	FBgn0003415	skd	mRNA	0.813831	0.999968	0.166402	0.70663	5.73169	0.507563	0.0194144	0.526723	0.0472079	0.526723
1425	FBtr0333284	skd-RF	FBgn0003415	skd	mRNA	0.691004	0.999968	0.341705	0.859651	5.69294	0.746451	0.0228949	0.785385	0.0483058	0.785385
1426	FBtr0078338	Cpr78Cc-RA	FBgn0037069	Cpr78Cc	mRNA	0.242859	0.999968	-0.776643	0.665008	1.7548	0.497357	0.251463	0.120734	0.232232	0.232232
1427	FBtr0078339	CG7632-RA	FBgn0037071	CG7632	mRNA	0.521122	0.999968	-0.167369	0.260856	5.17535	0.0084971	0.00622958	0.000184638	0.0681955	0.0681955
1428	FBtr0078342	Tsr1-RA	FBgn0037073	Tsr1	mRNA	0.877861	0.999968	-0.0249985	0.162664	6.93372	0.0132316	0.000970499	0.0103484	0.0279696	0.0279696
1429	FBtr0078343	CG32436-RA	FBgn0052436	CG32436	mRNA	0.482798	0.999968	0.316666	0.451214	2.88317	0.089494	0.0573862	0.0544456	0.165295	0.165295
1430	FBtr0301013	CG33288-RC	FBgn0053288	CG33288	mRNA	0.39167	0.999968	0.39322	0.45905	2.88667	0.120413	0.065332	0.0771654	0.165151	0.165151
1431	FBtr0078348	Aef1-RA	FBgn0005694	Aef1	mRNA	0.748464	0.999968	-0.0566846	0.176772	6.5416	0.0091555	0.00256207	0.00585063	0.0316157	0.0316157
1432	FBtr0078349	Aef1-RC	FBgn0005694	Aef1	mRNA	0.775039	0.999968	0.136853	0.478861	3.27758	0.134447	0.1	0.0791425	0.150805	0.150805
1433	FBtr0078350	Aef1-RB	FBgn0005694	Aef1	mRNA	0.840438	0.999968	-0.0904155	0.449083	3.96603	0.10573	0.0957014	0.0584765	0.124882	0.124882
1434	FBtr0330156	Aef1-RD	FBgn0005694	Aef1	mRNA	0.723942	0.999968	0.252723	0.715534	3.86141	0.433315	0.0876045	0.472383	0.12891	0.472383
1435	FBtr0078353	CG7519-RA	FBgn0037087	CG7519	mRNA	0.269376	0.999968	-0.219217	0.198476	6.18773	0.0493251	0.00233038	0.0407553	0.0365758	0.0407553
1436	FBtr0078354	Est-Q-RA	FBgn0037090	Est-Q	mRNA	0.612072	0.999968	-0.192221	0.379047	3.75985	0.0705434	0.0243559	0.0592902	0.13279	0.13279
1437	FBtr0078356	M6-RB	FBgn0037092	M6	mRNA	0.840119	0.999968	-0.0693833	0.343922	5.22314	0.147411	0.0221166	0.107255	0.0659617	0.107255
1438	FBtr0339793	M6-RG	FBgn0037092	M6	mRNA	0.286087	0.999968	-0.555935	0.521151	3.44164	0.079783	0.152053	-0.0939453	0.145008	0.145008
1439	FBtr0332712	M6-RC	FBgn0037092	M6	mRNA	0.193533	0.999968	-0.80934	0.622474	3.97994	0.388381	0.0969127	0.326887	0.12434	0.326887
1440	FBtr0332713	M6-RD	FBgn0037092	M6	mRNA	0.959339	0.999968	-0.00966566	0.189588	6.61213	0.0364985	0.00325414	0.036059	0.0308278	0.036059
1441	FBtr0332714	M6-RE	FBgn0037092	M6	mRNA	0.848979	0.999968	0.0858626	0.45091	3.91445	0.0646054	0.0955042	-0.029325	0.126876	0.126876
1442	FBtr0332715	M6-RF	FBgn0037092	M6	mRNA	0.187639	0.999968	0.711113	0.539704	2.26351	0.371266	0.121068	0.109398	0.19752	0.19752
1443	FBtr0078357	Cdk12-RB	FBgn0037093	Cdk12	mRNA	0.483134	0.999968	0.550522	0.785035	5.59231	0.636512	0.031113	0.642943	0.0512174	0.642943
1444	FBtr0078358	Cdk12-RA	FBgn0037093	Cdk12	mRNA	0.485694	0.999968	0.115792	0.166089	7.0567	0.0133296	0.00302034	0.00639261	0.0271512	0.0271512
1445	FBtr0332716	Cdk12-RC	FBgn0037093	Cdk12	mRNA	0.995127	0.999968	0.00458148	0.75011	4.79707	0.558312	0.0457014	0.569714	0.0856729	0.569714
1446	FBtr0078359	CG7611-RE	FBgn0037094	CG7611	mRNA	0.314946	0.999968	-0.170179	0.16935	7.28531	0.0241399	0.00544989	0.0119069	0.0259181	0.0259181
1447	FBtr0078361	CG7611-RG	FBgn0037094	CG7611	mRNA	0.836075	0.999968	0.0675446	0.326433	5.2082	0.144424	0.0498904	0.0624499	0.0666583	0.0666583
1448	FBtr0078362	CG7611-RB	FBgn0037094	CG7611	mRNA	0.458113	0.999968	0.333439	0.449404	4.85646	0.307461	0.0691317	0.151767	0.0827371	0.151767
1449	FBtr0078363	CG7611-RH	FBgn0037094	CG7611	mRNA	0.0751881	0.999968	0.579312	0.325581	5.68051	0.149713	0.0672795	0.00330859	0.0486614	0.0486614
1450	FBtr0078364	CG7611-RC	FBgn0037094	CG7611	mRNA	0.0709941	0.999968	0.68825	0.381193	3.99809	0.110955	0.0353016	0.04054	0.123629	0.123629
1451	FBtr0078365	CG7611-RD	FBgn0037094	CG7611	mRNA	0.267011	0.999968	0.501105	0.451457	4.38226	0.188556	0.0893965	0.133525	0.107178	0.133525
1452	FBtr0078366	CG7611-RA	FBgn0037094	CG7611	mRNA	0.70807	0.999968	0.161781	0.432049	4.16336	0.163385	0.087222	-0.0504426	0.116944	0.116944
1453	FBtr0301197	CG7611-RI	FBgn0037094	CG7611	mRNA	0.555482	0.999968	0.283353	0.480613	5.36095	0.191149	0.0175929	0.235051	0.0597609	0.235051
1454	FBtr0301198	CG7611-RJ	FBgn0037094	CG7611	mRNA	0.551841	0.999968	0.261277	0.439119	4.57763	0.151516	0.0439769	0.166926	0.0971416	0.166926
1455	FBtr0078368	Rpn10-RA	FBgn0015283	Rpn10	mRNA	0.997217	0.999968	0.00275003	0.788422	4.18743	0.565692	0.239688	0.440198	0.115929	0.440198
1456	FBtr0333453	Rpn10-RB	FBgn0015283	Rpn10	mRNA	0.703207	0.999968	-0.0576884	0.151415	7.78537	0.0119747	0.000676457	0.0132542	0.0243994	0.0243994
1457	FBtr0078369	VhaM9.7-b-RA	FBgn0028663	VhaM9.7-b	mRNA	0.595311	0.999968	-0.0899149	0.169282	6.6896	0.0397641	0.00131072	0.0266451	0.0300321	0.0300321
1458	FBtr0333454	VhaM9.7-b-RB	FBgn0028663	VhaM9.7-b	mRNA	0.33908	0.999968	0.348475	0.364519	4.1851	0.0580036	0.0293033	0.0146852	0.116028	0.116028
1459	FBtr0301600	SMC5-RE	FBgn0052438	SMC5	mRNA	0.382804	0.999968	-0.146156	0.167468	6.83549	0.013545	0.00195356	0.0135297	0.0287211	0.0287211
1460	FBtr0301601	SMC5-RF	FBgn0052438	SMC5	mRNA	0.552016	0.999968	0.243341	0.409153	3.31205	0.0996383	0.033496	0.0388868	0.149605	0.149605
1461	FBtr0333455	SMC5-RG	FBgn0052438	SMC5	mRNA	0.0661623	0.999968	0.736583	0.4009	4.37493	0.177389	0.0682562	0.0845987	0.107532	0.107532
1462	FBtr0333456	SMC5-RH	FBgn0052438	SMC5	mRNA	0.773147	0.999968	0.115124	0.399372	3.10527	0.0690318	0.0176113	0.0554677	0.15684	0.15684
1463	FBtr0300057	CG32441-RC	FBgn0052441	CG32441	mRNA	0.462243	0.999968	-0.11865	0.161393	6.99457	0.0278473	0.00093929	0.019461	0.0275505	0.0275505
1464	FBtr0078377	CRIF-RA	FBgn0037102	CRIF	mRNA	0.740007	0.999968	-0.0644741	0.194291	6.06405	0.0233387	0.00237122	0.0246171	0.0389166	0.0389166
1465	FBtr0346817	Wnk-RL	FBgn0037098	Wnk	mRNA	0.674339	0.999968	0.304258	0.724077	5.4302	0.587082	0.0220882	0.551351	0.0568988	0.551351
1466	FBtr0346818	Wnk-RM	FBgn0037098	Wnk	mRNA	0.652324	0.999968	-0.0994631	0.220766	6.75965	0.0385168	0.00932743	0.0439795	0.0293727	0.0439795
1467	FBtr0346819	Wnk-RN	FBgn0037098	Wnk	mRNA	0.646054	0.999968	0.092589	0.201609	6.59208	0.0280859	0.0134109	0.0241224	0.0310456	0.0310456
1468	FBtr0078383	Mkrn1-RA	FBgn0029152	Mkrn1	mRNA	0.451101	0.999968	-0.117473	0.155887	7.34011	0.0117705	0.000903681	0.00740657	0.0256752	0.0256752
1469	FBtr0078384	Mkrn1-RB	FBgn0029152	Mkrn1	mRNA	0.049174	0.999968	1.02112	0.519105	3.71005	0.448937	0.160028	0.0498175	0.134705	0.134705
1470	FBtr0305331	Mkrn1-RC	FBgn0029152	Mkrn1	mRNA	0.0624168	0.999968	0.987852	0.530156	3.39913	0.35318	0.160879	0.0456121	0.146536	0.146536
1471	FBtr0078387	SAK-RA	FBgn0026371	SAK	mRNA	0.96982	0.999968	0.00645934	0.17073	6.66004	0.00632097	0.00155431	0.00637888	0.0303273	0.0303273
1472	FBtr0078390	Hr78-RC	FBgn0015239	Hr78	mRNA	0.700243	0.999968	0.172692	0.448558	5.2459	0.162628	0.0518065	0.16826	0.0649065	0.16826
1473	FBtr0078391	Hr78-RA	FBgn0015239	Hr78	mRNA	0.504063	0.999968	0.204958	0.306773	5.46313	0.0790406	0.0473128	0.0299014	0.0556195	0.0556195
1474	FBtr0078392	Hr78-RD	FBgn0015239	Hr78	mRNA	0.793314	0.999968	-0.110662	0.42236	5.44521	0.178205	0.0679272	0.127184	0.0563085	0.127184
1475	FBtr0078389	Hr78-RB	FBgn0015239	Hr78	mRNA	0.829492	0.999968	-0.0856393	0.397669	4.78904	0.112817	0.0868887	0.0794433	0.086078	0.086078
1476	FBtr0303653	Hr78-RE	FBgn0015239	Hr78	mRNA	0.716601	0.999968	-0.269492	0.742392	4.77189	0.54035	0.114371	0.488445	0.0869485	0.488445
1477	FBtr0303654	Hr78-RF	FBgn0015239	Hr78	mRNA	0.687938	0.999968	0.293224	0.73004	4.46727	0.604164	0.152111	0.430813	0.102923	0.430813
1478	FBtr0078393	CG7202-RA	FBgn0037086	CG7202	mRNA	0.382927	0.999968	-0.591796	0.678264	1.73347	0.296026	0.269313	-0.112059	0.233859	0.233859
1479	FBtr0078395	croc-RA	FBgn0014143	croc	mRNA	0.600702	0.999968	-0.183338	0.350288	4.15279	0.0149751	0.0168189	-0.00161794	0.117386	0.117386
1480	FBtr0078397	CG5664-RA	FBgn0037082	CG5664	mRNA	0.637569	0.999968	0.11741	0.249225	5.56168	0.00786738	0.0157715	-0.00678745	0.0521645	0.0521645
1481	FBtr0331822	CG5664-RB	FBgn0037082	CG5664	mRNA	0.889969	0.999968	0.0473024	0.341919	5.02361	0.107532	0.052711	0.0545616	0.0751576	0.0751576
1482	FBtr0078399	barc-RC	FBgn0037081	barc	mRNA	0.546926	0.999968	-0.126474	0.209959	6.19909	0.0163663	0.01183	0.00934252	0.0363856	0.0363856
1483	FBtr0078400	barc-RA	FBgn0037081	barc	mRNA	0.733841	0.999968	0.0832178	0.244744	5.92637	0.032198	0.0234668	-0.00298937	0.0420482	0.0420482
1484	FBtr0078403	ebd2-RA	FBgn0037076	ebd2	mRNA	0.808298	0.999968	0.0628247	0.25894	5.26741	0.0243627	0.00941845	0.00741594	0.0639175	0.0639175
1485	FBtr0305306	ebd2-RB	FBgn0037076	ebd2	mRNA	0.522263	0.999968	-0.313436	0.48985	3.73095	0.146307	0.128549	0.0461935	0.133899	0.133899
1486	FBtr0078404	CG7324-RA	FBgn0037074	CG7324	mRNA	0.221154	0.999968	0.19137	0.156416	7.32654	0.017268	0.00102613	0.0172372	0.0257335	0.0257335
1487	FBtr0331797	CG7324-RB	FBgn0037074	CG7324	mRNA	0.517693	0.999968	-0.1879	0.29046	5.24197	0.0478276	0.0271885	0.0337816	0.0650882	0.0650882
1488	FBtr0078405	Pc-RA	FBgn0003042	Pc	mRNA	0.865618	0.999968	-0.0291255	0.172108	6.58776	0.00776183	0.00130521	0.0066926	0.0310931	0.0310931
1489	FBtr0078406	CG11309-RB	FBgn0037070	CG11309	mRNA	0.66566	0.999968	0.17894	0.414105	4.54862	0.156396	0.0757521	0.111807	0.0986773	0.111807
1490	FBtr0078407	CG11309-RA	FBgn0037070	CG11309	mRNA	0.480017	0.999968	0.514805	0.728901	2.00641	0.573132	0.182942	0.398164	0.214099	0.398164
1491	FBtr0321282	CG11309-RC	FBgn0037070	CG11309	mRNA	0.937901	0.999968	-0.0430731	0.552866	1.84585	0.202375	0.10887	0.098617	0.225446	0.225446
1492	FBtr0321283	CG11309-RD	FBgn0037070	CG11309	mRNA	0.83369	0.999968	-0.08095	0.385529	4.50304	0.099253	0.0614961	0.0834382	0.101071	0.101071
1493	FBtr0331798	CG11309-RE	FBgn0037070	CG11309	mRNA	0.368546	0.999968	-0.948299	1.0546	2.4991	1.11255	0.246467	0.969988	0.183968	0.969988
1494	FBtr0345883	CG11309-RF	FBgn0037070	CG11309	mRNA	0.851119	0.999968	0.0795647	0.423912	4.12176	0.082294	0.0778782	-0.00320415	0.11867	0.11867
1495	FBtr0078410	CG12974-RA	FBgn0037065	CG12974	mRNA	0.762764	0.999968	0.203402	0.673845	2.17411	0.243063	0.293567	0.0180515	0.203068	0.203068
1496	FBtr0345804	CG12974-RD	FBgn0037065	CG12974	mRNA	0.906988	0.999968	-0.123649	1.05828	2.00275	0.971877	0.124381	1.10058	0.21435	1.10058
1497	FBtr0078412	ppl-RA	FBgn0027945	ppl	mRNA	0.543635	0.999968	-0.125709	0.206988	5.85104	0.0175245	0.00290118	0.00983415	0.0439595	0.0439595
1498	FBtr0078415	CG9389-RA	FBgn0037064	CG9389	mRNA	0.942502	0.999968	0.0492579	0.682951	1.91208	0.372696	0.220352	0.289797	0.220671	0.289797
1499	FBtr0078417	CG9391-RA	FBgn0037063	CG9391	mRNA	0.979606	0.999968	-0.00474263	0.18553	6.24442	0.0271137	0.00199104	0.0240262	0.0356571	0.0356571
1500	FBtr0301160	CG11307-RC	FBgn0037106	CG11307	mRNA	0.626498	0.999968	0.0959592	0.197178	6.07087	0.0350821	0.0037488	0.0237238	0.0387753	0.0387753
1501	FBtr0333391	CG11307-RD	FBgn0037106	CG11307	mRNA	0.172041	0.999968	-0.579518	0.424345	4.1872	0.122403	0.0810111	0.0102336	0.115939	0.115939
1502	FBtr0078422	Alg11-RA	FBgn0037108	Alg11	mRNA	0.344228	0.999968	0.164632	0.174058	6.6913	0.0140065	0.00312101	0.00817232	0.0300154	0.0300154
1503	FBtr0333392	Alg11-RB	FBgn0037108	Alg11	mRNA	0.539277	0.999968	-0.134346	0.218838	5.96751	0.0219078	0.0113194	0.00888894	0.0410602	0.0410602
1504	FBtr0078423	ORMDL-RA	FBgn0037110	ORMDL	mRNA	0.429409	0.999968	-0.197019	0.249328	5.40853	0.0547003	0.00467091	0.0633212	0.0577705	0.0633212
1505	FBtr0078426	Atox1-RA	FBgn0052446	Atox1	mRNA	0.866507	0.999968	0.0281538	0.167486	6.75696	0.058613	0.0012843	0.022233	0.0293971	0.0293971
1506	FBtr0078430	CG11248-RB	FBgn0037117	CG11248	mRNA	0.441287	0.999968	0.474446	0.616145	4.69032	0.402861	0.0759499	0.339276	0.0911756	0.339276
1507	FBtr0078431	CG11248-RA	FBgn0037117	CG11248	mRNA	0.269848	0.999968	0.327198	0.296533	5.49807	0.0762762	0.0418482	-0.0279718	0.0543271	0.0543271
1508	FBtr0333967	CG11248-RC	FBgn0037117	CG11248	mRNA	0.360837	0.999968	-0.272965	0.298724	5.48438	0.0798916	0.0427766	0.0434098	0.0548251	0.0548251
1509	FBtr0078432	Rpb8-RA	FBgn0037121	Rpb8	mRNA	0.324192	0.999968	-0.212763	0.21581	6.45012	0.0497311	0.00162138	0.0493189	0.0327314	0.0493189
1510	FBtr0078434	CG14572-RA	FBgn0037128	CG14572	mRNA	0.698301	0.999968	0.163826	0.42265	3.62666	0.15694	0.0294333	0.165946	0.13796	0.165946
1511	FBtr0078435	CG14564-RA	FBgn0037131	CG14564	mRNA	0.718547	0.999968	-0.276508	0.767223	2.54853	0.647249	0.117104	0.526711	0.181315	0.526711
1512	FBtr0078438	eg-RA	FBgn0000560	eg	mRNA	0.239767	0.999968	-0.734431	0.624745	2.21806	0.501237	0.149849	0.277049	0.200312	0.277049
1513	FBtr0078439	CycH-RA	FBgn0022936	CycH	mRNA	0.757157	0.999968	-0.0582513	0.188384	6.17936	0.0184522	0.00209685	0.0217534	0.0367187	0.0367187
1514	FBtr0078440	CG7407-RA	FBgn0037134	CG7407	mRNA	0.866334	0.999968	-0.0440148	0.261499	5.15574	0.0304183	0.00567836	0.0213853	0.0691139	0.0691139
1515	FBtr0078441	CG7414-RA	FBgn0037135	CG7414	mRNA	0.925974	0.999968	-0.0409972	0.441248	3.21881	0.0922656	0.0601052	0.0687865	0.152848	0.152848
1516	FBtr0303245	CG7414-RC	FBgn0037135	CG7414	mRNA	0.925637	0.999968	-0.0399222	0.427727	3.4543	0.0814143	0.0555553	0.058246	0.144547	0.144547
1517	FBtr0303246	CG7414-RD	FBgn0037135	CG7414	mRNA	0.725231	0.999968	-0.0529355	0.150609	8.3197	0.0112078	0.000397267	0.00702128	0.0244123	0.0244123
1518	FBtr0303247	CG7414-RE	FBgn0037135	CG7414	mRNA	0.453901	0.999968	-0.173227	0.231301	6.6143	0.0562204	0.00614043	0.0523752	0.0308047	0.0523752
1519	FBtr0078445	P5CDh1-RA	FBgn0037138	P5CDh1	mRNA	0.516986	0.999968	0.25048	0.386544	7.41462	0.154786	0.00844398	0.15498	0.0253762	0.15498
1520	FBtr0078446	P5CDh1-RB	FBgn0037138	P5CDh1	mRNA	0.97361	0.999968	0.00866425	0.261908	6.38593	0.0402808	0.0414463	0.00550886	0.0335805	0.0335805
1521	FBtr0078447	P5CDh1-RD	FBgn0037138	P5CDh1	mRNA	0.441434	0.999968	0.349008	0.453391	4.46891	0.089623	0.121995	-0.0370577	0.102839	0.102839
1522	FBtr0332813	P5CDh1-RF	FBgn0037138	P5CDh1	mRNA	0.853724	0.999968	0.0503202	0.272931	5.76623	0.0591462	0.0352304	0.0219669	0.0462447	0.0462447
1523	FBtr0303031	P5CDh1-RE	FBgn0037138	P5CDh1	mRNA	0.414888	0.999968	-0.761773	0.934322	5.36098	0.815818	0.073935	0.880862	0.0597596	0.880862
1524	FBtr0078448	CG7148-RA	FBgn0046301	CG7148	mRNA	0.547842	0.999968	-0.113793	0.189341	6.16898	0.0156456	0.00231173	0.0132544	0.0368991	0.0368991
1525	FBtr0290247	CG32448-RB	FBgn0052448	CG32448	mRNA	0.487021	0.999968	0.592199	0.852018	3.40163	0.266601	0.647545	-0.418003	0.146447	0.146447
1526	FBtr0303248	CG32448-RC	FBgn0052448	CG32448	mRNA	0.333885	0.999968	-0.367479	0.380288	4.06877	0.09399	0.0373531	0.0448846	0.120824	0.120824
1527	FBtr0078450	Syn1-RB	FBgn0037130	Syn1	mRNA	0.333298	0.999968	0.379256	0.391999	5.9604	0.346571	0.0299298	0.13814	0.0412278	0.13814
1528	FBtr0310451	Syn1-RC	FBgn0037130	Syn1	mRNA	0.87084	0.999968	0.0331384	0.203813	7.1836	0.0755767	0.00411479	0.0413194	0.0264221	0.0413194
1529	FBtr0333892	Syn1-RD	FBgn0037130	Syn1	mRNA	0.832011	0.999968	0.0731644	0.344914	5.52772	0.4007	0.0430261	0.0870926	0.0532873	0.0870926
1530	FBtr0333893	Syn1-RE	FBgn0037130	Syn1	mRNA	0.532314	0.999968	0.530661	0.849769	4.48723	1.25371	0.0318868	0.757917	0.101893	0.757917
1531	FBtr0078453	CG14566-RA	FBgn0037127	CG14566	mRNA	0.331838	0.999968	0.318201	0.327901	4.90889	0.172149	0.0118632	0.105736	0.0802447	0.105736
1532	FBtr0332768	CG14566-RB	FBgn0037127	CG14566	mRNA	0.97305	0.999968	-0.0283839	0.840172	2.8257	0.469805	0.604334	0.0124797	0.167733	0.167733
1533	FBtr0078454	CG14567-RA	FBgn0037126	CG14567	mRNA	0.521871	0.999968	0.343007	0.53556	3.40916	0.269206	0.0413067	0.272407	0.146178	0.272407
1534	FBtr0078457	CG14570-RA	FBgn0037122	CG14570	mRNA	0.594783	0.999968	0.370946	0.697375	2.40958	0.495617	0.129495	0.40243	0.188938	0.40243
1535	FBtr0078458	CG11247-RB	FBgn0037120	CG11247	mRNA	0.668507	0.999968	-0.0722214	0.168664	7.10938	0.0396792	0.00427971	0.0161765	0.0268347	0.0268347
1536	FBtr0078459	CG11247-RA	FBgn0037120	CG11247	mRNA	0.275358	0.999968	0.462211	0.423734	4.54747	0.114829	0.0976454	0.0250064	0.0987378	0.0987378
1537	FBtr0113184	CG11247-RC	FBgn0037120	CG11247	mRNA	0.682893	0.999968	0.159761	0.391075	4.98952	0.117677	0.0906498	0.0228723	0.0766283	0.0766283
1538	FBtr0332769	CG11247-RD	FBgn0037120	CG11247	mRNA	0.864566	0.999968	-0.190433	1.11649	4.52822	1.27212	0.0698648	1.29354	0.0997521	1.29354
1539	FBtr0078461	CG32447-RB	FBgn0052447	CG32447	mRNA	0.193879	0.999968	-0.731138	0.562765	5.76832	0.355595	0.00536383	0.341031	0.046187	0.341031
1540	FBtr0333969	CG32447-RC	FBgn0052447	CG32447	mRNA	0.950831	0.999968	0.028046	0.454827	3.47723	0.0667777	0.0825554	-0.0268018	0.143706	0.143706
1541	FBtr0333970	CG32447-RD	FBgn0052447	CG32447	mRNA	0.139082	0.999968	-0.824894	0.557656	4.18348	0.321735	0.0373729	0.302762	0.116097	0.302762
1542	FBtr0078462	Als2-RA	FBgn0037116	Als2	mRNA	0.733582	0.999968	-0.0576455	0.169364	6.67601	0.0168365	0.00120681	0.00897079	0.0301665	0.0301665
1543	FBtr0078463	Cpr78E-RA	FBgn0037114	Cpr78E	mRNA	0.0865907	0.999968	-0.99968	0.583358	3.77196	0.433042	0.0314781	0.340733	0.132327	0.340733
1544	FBtr0078464	MED1-RA	FBgn0037109	MED1	mRNA	0.532742	0.999968	-0.113849	0.182501	6.8772	0.0234986	0.00803963	0.0244925	0.0283895	0.0283895
1545	FBtr0302592	MED1-RB	FBgn0037109	MED1	mRNA	0.553499	0.999968	0.216084	0.364682	5.50154	0.1054	0.0117946	0.133667	0.0542026	0.133667
1546	FBtr0333972	MED1-RC	FBgn0037109	MED1	mRNA	0.256133	0.999968	0.209694	0.184658	6.8373	0.0129607	0.00858907	0.00202946	0.0287064	0.0287064
1547	FBtr0301161	CG7166-RB	FBgn0037107	CG7166	mRNA	0.714428	0.999968	0.0576931	0.157667	7.21475	0.0264253	0.000929251	0.0234184	0.0262603	0.0262603
1548	FBtr0333393	CG7166-RC	FBgn0037107	CG7166	mRNA	0.729166	0.999968	0.370528	1.07016	2.73003	1.12486	0.0944038	1.15821	0.172123	1.15821
1549	FBtr0078466	S1P-RA	FBgn0037105	S1P	mRNA	0.635055	0.999968	0.0978143	0.206088	5.86783	0.0109332	0.00293107	0.00770177	0.0435229	0.0435229
1550	FBtr0078471	SLC22A-RA	FBgn0037140	SLC22A	mRNA	0.894961	0.999968	0.0458146	0.347004	4.18336	0.0457702	0.0155983	0.0186605	0.116102	0.116102
1551	FBtr0078472	CG14562-RA	FBgn0037142	CG14562	mRNA	0.404168	0.999968	0.596511	0.715069	3.90089	0.68149	0.0214626	0.537797	0.127398	0.537797
1552	FBtr0334088	CG14562-RB	FBgn0037142	CG14562	mRNA	0.225811	0.999968	0.2372	0.195836	7.44472	0.0366885	0.000673639	0.0412735	0.0252655	0.0412735
1553	FBtr0078475	CG7458-RA	FBgn0037144	CG7458	mRNA	0.324975	0.999968	0.480206	0.487873	2.78073	0.132996	0.0905941	0.00871749	0.16974	0.16974
1554	FBtr0078477	CG7470-RA	FBgn0037146	CG7470	mRNA	0.656611	0.999968	-0.419339	0.94319	2.92353	1.2209	0.089713	0.883295	0.163658	0.883295
1555	FBtr0309869	CG7470-RB	FBgn0037146	CG7470	mRNA	0.634481	0.999968	-0.283821	0.59698	1.98384	0.496493	0.0620013	0.327794	0.215648	0.327794
1556	FBtr0078479	Oct-TyrR-RA	FBgn0004514	Oct-TyrR	mRNA	0.199315	0.999968	0.389768	0.303675	5.26994	0.0898336	0.0089088	0.091955	0.0638018	0.091955
1557	FBtr0301930	Oct-TyrR-RB	FBgn0004514	Oct-TyrR	mRNA	0.659831	0.999968	-0.180147	0.409289	3.52043	0.118896	0.0411269	0.0955028	0.142095	0.142095
1558	FBtr0078480	CG14561-RA	FBgn0037149	CG14561	mRNA	0.320021	0.999968	-0.382738	0.384887	4.96668	0.0643568	0.0844025	-0.0157562	0.0776238	0.0776238
1559	FBtr0334111	CG14561-RB	FBgn0037149	CG14561	mRNA	0.925394	0.999968	-0.025143	0.268504	5.43846	0.0581851	0.0222806	0.0416196	0.0565725	0.0565725
1560	FBtr0078481	RpLP0-RA	FBgn0000100	RpLP0	mRNA	0.480819	0.999968	-0.133663	0.189597	10.1177	0.0282113	4.49356e-05	0.0296741	0.0392722	0.0392722
1561	FBtr0334113	RpLP0-RB	FBgn0000100	RpLP0	mRNA	0.459181	0.999968	0.205723	0.27793	5.69927	0.038795	0.0363615	-0.00058803	0.0481255	0.0481255
1562	FBtr0078484	CG7130-RA	FBgn0037151	CG7130	mRNA	0.491209	0.999968	-0.250209	0.363471	3.97804	0.0624778	0.0200825	0.0487137	0.124414	0.124414
1563	FBtr0078485	CG7133-RA	FBgn0037150	CG7133	mRNA	0.545959	0.999968	-0.10949	0.181328	6.3524	0.0228627	0.00191559	0.0234393	0.0340466	0.0340466
1564	FBtr0078486	CG7139-RA	FBgn0027532	CG7139	mRNA	0.772852	0.999968	0.0468722	0.162386	6.94288	0.0120774	0.000936674	0.00941378	0.0279047	0.0279047
1565	FBtr0078489	DNApol-eta-RA	FBgn0037141	DNApol-eta	mRNA	0.733197	0.999968	-0.0743165	0.218016	5.68335	0.0147692	0.00340696	0.0162286	0.0485802	0.0485802
1566	FBtr0078492	Ddx1-RA	FBgn0015075	Ddx1	mRNA	0.849164	0.999968	0.0296857	0.156088	7.28103	0.00353506	0.000709687	0.00419804	0.0259379	0.0259379
1567	FBtr0078493	Csp-RA	FBgn0004179	Csp	mRNA	0.697228	0.999968	0.172539	0.44347	6.66724	0.361755	0.0279448	0.187159	0.0302544	0.187159
1568	FBtr0078494	Csp-RB	FBgn0004179	Csp	mRNA	0.826047	0.999968	0.156959	0.714184	5.76389	0.946055	0.0445426	0.513334	0.0463093	0.513334
1569	FBtr0078495	Csp-RC	FBgn0004179	Csp	mRNA	0.333335	0.999968	-0.221585	0.229048	6.86188	0.0820106	0.0107178	0.0466637	0.0285092	0.0466637
1570	FBtr0344983	Csp-RF	FBgn0004179	Csp	mRNA	0.0483911	0.999968	0.92562	0.468925	4.31681	0.287332	0.130255	0.0756208	0.11025	0.11025
1571	FBtr0334746	Csp-RD	FBgn0004179	Csp	mRNA	0.259866	0.999968	0.574918	0.510263	1.779	0.503408	0.0223964	0.262382	0.230403	0.262382
1572	FBtr0334747	Csp-RE	FBgn0004179	Csp	mRNA	0.27228	0.999968	0.182843	0.16655	7.48862	0.0162394	0.00522514	0.0116367	0.0251142	0.0251142
1573	FBtr0078496	Srpk79D-RB	FBgn0025702	Srpk79D	mRNA	0.864889	0.999968	-0.0819684	0.481732	2.88634	0.23238	0.0132069	0.240615	0.165164	0.240615
1574	FBtr0304724	Srpk79D-RH	FBgn0025702	Srpk79D	mRNA	0.213386	0.999968	0.4553	0.365906	4.78882	0.146626	0.0446365	0.101802	0.0860893	0.101802
1575	FBtr0303599	Srpk79D-RE	FBgn0025702	Srpk79D	mRNA	0.889646	0.999968	-0.0737921	0.531829	3.01741	0.265872	0.0119026	0.297456	0.160042	0.297456
1576	FBtr0303600	Srpk79D-RF	FBgn0025702	Srpk79D	mRNA	0.310867	0.999968	0.346964	0.342374	4.82418	0.090569	0.0438901	0.0219483	0.0843191	0.0843191
1577	FBtr0306594	Srpk79D-RI	FBgn0025702	Srpk79D	mRNA	0.706697	0.999968	0.165848	0.440738	2.14852	0.0387466	0.00776244	-0.00141912	0.204699	0.204699
1578	FBtr0306595	Srpk79D-RJ	FBgn0025702	Srpk79D	mRNA	0.348747	0.999968	0.178199	0.190176	7.26728	0.0449578	0.00173753	0.0378201	0.0260024	0.0378201
1579	FBtr0306596	Srpk79D-RK	FBgn0025702	Srpk79D	mRNA	0.640214	0.999968	0.420527	0.899717	5.07044	1.34942	0.0202323	0.865148	0.0730643	0.865148
1580	FBtr0306597	Srpk79D-RL	FBgn0025702	Srpk79D	mRNA	0.622195	0.999968	-0.28514	0.57868	3.68862	0.346804	0.0367526	0.329512	0.135534	0.329512
1581	FBtr0334748	Srpk79D-RM	FBgn0025702	Srpk79D	mRNA	0.991018	0.999968	-0.00379789	0.337359	4.7788	0.0963499	0.0360405	0.0884402	0.0865967	0.0884402
1582	FBtr0334749	Srpk79D-RN	FBgn0025702	Srpk79D	mRNA	0.915693	0.999968	-0.055232	0.521744	2.99626	0.247425	0.0112244	0.286513	0.160837	0.286513
1583	FBtr0334750	Srpk79D-RO	FBgn0025702	Srpk79D	mRNA	0.892247	0.999968	-0.0643411	0.474978	2.86676	0.215921	0.0123734	0.234382	0.165978	0.234382
1584	FBtr0078498	IleRS-RA	FBgn0027086	IleRS	mRNA	0.952268	0.999968	-0.0261307	0.436533	6.46213	0.351403	0.0313461	0.17708	0.0325787	0.17708
1585	FBtr0078499	IleRS-RC	FBgn0027086	IleRS	mRNA	0.67572	0.999968	-0.295239	0.705789	5.47821	0.609382	0.038987	0.505851	0.0550531	0.505851
1586	FBtr0078500	IleRS-RD	FBgn0027086	IleRS	mRNA	0.259965	0.999968	0.316703	0.281145	6.95703	0.0956195	0.0225226	0.0639303	0.0278057	0.0639303
1587	FBtr0078504	CG11438-RA	FBgn0037164	CG11438	mRNA	0.466937	0.999968	-0.58617	0.805763	4.14104	0.724993	0.0237578	0.686364	0.117874	0.686364
1588	FBtr0078506	CG11426-RA	FBgn0037166	CG11426	mRNA	0.212258	0.999968	0.227234	0.182169	6.6503	0.037126	0.00134667	0.0349501	0.0304268	0.0349501
1589	FBtr0078507	CG11425-RA	FBgn0037167	CG11425	mRNA	0.586782	0.999968	0.148451	0.273137	6.45262	0.0656392	0.00166715	0.0799307	0.0326995	0.0799307
1590	FBtr0078508	laza-RA	FBgn0037163	laza	mRNA	0.299837	0.999968	0.694387	0.669751	1.70728	0.249996	0.254743	-0.0786063	0.235877	0.235877
1591	FBtr0078509	Ten-m-RB	FBgn0004449	Ten-m	mRNA	0.680223	0.999968	0.105691	0.256431	8.85926	0.0684442	0.000160744	0.071761	0.0261582	0.071761
1592	FBtr0330159	Ten-m-RE	FBgn0004449	Ten-m	mRNA	0.555648	0.999968	0.66422	1.1271	5.29695	1.39697	0.0167625	1.37268	0.0625763	1.37268
1593	FBtr0078510	Hem-RA	FBgn0011771	Hem	mRNA	0.446593	0.999968	0.115203	0.151363	7.67125	0.0285236	0.00044665	0.0222454	0.0246118	0.0246118
1594	FBtr0078511	CG11523-RA	FBgn0037156	CG11523	mRNA	0.0274056	0.999968	-0.519775	0.235652	5.45854	0.0769613	0.00494362	0.0447691	0.0557943	0.0557943
1595	FBtr0078512	Rich-RA	FBgn0028500	Rich	mRNA	0.539101	0.999968	0.110123	0.179302	6.60683	0.0238753	0.00427831	0.0208675	0.030885	0.030885
1596	FBtr0334751	Rich-RB	FBgn0028500	Rich	mRNA	0.859739	0.999968	-0.0609786	0.345085	4.90199	0.0808781	0.0496812	0.036294	0.0805666	0.0805666
1597	FBtr0078522	CG11370-RA	FBgn0037181	CG11370	mRNA	0.914445	0.999968	-0.0279764	0.260408	5.48741	0.0433268	0.0194557	0.0137655	0.0547138	0.0547138
1598	FBtr0330172	CG11370-RB	FBgn0037181	CG11370	mRNA	0.570872	0.999968	-0.190626	0.336339	5.25165	0.107522	0.0339345	0.0897951	0.0646414	0.0897951
1599	FBtr0078523	CG32452-RA	FBgn0052452	CG32452	mRNA	0.667672	0.999968	0.173962	0.40518	4.31796	0.14962	0.0644291	0.115133	0.110198	0.115133
1600	FBtr0078524	CG32452-RB	FBgn0052452	CG32452	mRNA	0.998522	0.999968	-0.000887144	0.478884	3.18483	0.224525	0.0967972	0.0172192	0.154032	0.154032
1601	FBtr0345591	CG32452-RC	FBgn0052452	CG32452	mRNA	0.149213	0.999968	-0.363679	0.252149	5.45666	0.0521365	0.0136736	0.00780907	0.0558662	0.0558662
1602	FBtr0078528	CG11367-RA	FBgn0037185	CG11367	mRNA	0.559928	0.999968	0.138011	0.236746	5.43946	0.012085	0.00477031	0.00358642	0.056533	0.056533
1603	FBtr0078529	CG32454-RA	FBgn0260481	CG32454	mRNA	0.847781	0.999968	0.0836752	0.43592	3.16062	0.134239	0.0529609	0.131589	0.154881	0.154881
1604	FBtr0078530	CG7369-RA	FBgn0037188	CG7369	mRNA	0.549486	0.999968	0.0929256	0.155256	7.39709	0.0207159	0.00060533	0.025759	0.0254434	0.025759
1605	FBtr0078531	SPoCk-RA	FBgn0052451	SPoCk	mRNA	0.287017	0.999968	0.434128	0.407752	5.96812	0.217246	0.0197102	0.162138	0.0410457	0.162138
1606	FBtr0078532	SPoCk-RC	FBgn0052451	SPoCk	mRNA	0.901016	0.999968	-0.0496738	0.399378	4.30552	0.0639969	0.0636939	0.0271251	0.110762	0.110762
1607	FBtr0078533	SPoCk-RB	FBgn0052451	SPoCk	mRNA	0.819415	0.999968	0.0344496	0.150898	7.80039	0.0177034	0.000527568	0.0187247	0.0243772	0.0243772
1608	FBtr0113437	SPoCk-RD	FBgn0052451	SPoCk	mRNA	0.537739	0.999968	0.234213	0.380071	3.67453	0.0652164	0.0219153	0.0310127	0.136081	0.136081
1609	FBtr0302134	SPoCk-RE	FBgn0052451	SPoCk	mRNA	0.595948	0.999968	0.222515	0.419652	5.33944	0.209057	0.0304897	0.162129	0.0606915	0.162129
1610	FBtr0306600	SPoCk-RF	FBgn0052451	SPoCk	mRNA	0.900374	0.999968	0.0783061	0.625507	5.26882	0.342072	0.0418497	0.38609	0.063853	0.38609
1611	FBtr0332105	SPoCk-RG	FBgn0052451	SPoCk	mRNA	0.636328	0.999968	-0.218539	0.462184	3.39174	0.109871	0.0868408	0.0609425	0.1468	0.1468
1612	FBtr0078534	CG14448-RA	FBgn0037191	CG14448	mRNA	0.388237	0.999968	0.550272	0.637761	1.84058	0.349241	0.21904	0.162457	0.225832	0.225832
1613	FBtr0078535	l(3)04053-RA	FBgn0010830	l(3)04053	mRNA	0.876855	0.999968	-0.0277945	0.179368	6.39855	0.0017335	0.00178003	-0.000434871	0.0334091	0.0334091
1614	FBtr0078536	CG11241-RA	FBgn0037186	CG11241	mRNA	0.714148	0.999968	-0.115397	0.315041	4.6269	0.0353141	0.0140288	0.031711	0.0945266	0.0945266
1615	FBtr0113188	CG11241-RB	FBgn0037186	CG11241	mRNA	0.074423	0.999968	0.989198	0.554482	2.3625	0.297552	0.144634	0.00922432	0.191639	0.191639
1616	FBtr0347061	CG11241-RC	FBgn0037186	CG11241	mRNA	0.708338	0.999968	-0.175141	0.468181	3.20705	0.167872	0.0864855	0.0401436	0.153257	0.153257
1617	FBtr0078537	CG14450-RA	FBgn0037184	CG14450	mRNA	0.890355	0.999968	-0.0384049	0.278588	5.10863	0.0259166	0.0135771	0.0161495	0.0713103	0.0713103
1618	FBtr0310503	CG14450-RB	FBgn0037184	CG14450	mRNA	0.777002	0.999968	0.147505	0.520798	3.69978	0.141641	0.161557	-0.0214383	0.135101	0.135101
1619	FBtr0078538	CG14451-RA	FBgn0037183	CG14451	mRNA	0.373152	0.999968	0.577224	0.648141	2.14936	0.475471	0.166107	0.293362	0.204645	0.293362
1620	FBtr0078539	ArfGAP3-RA	FBgn0037182	ArfGAP3	mRNA	0.80442	0.999968	-0.0425947	0.172009	6.86553	0.00156472	0.00388035	-0.00294404	0.0284804	0.0284804
1621	FBtr0078540	ArfGAP3-RB	FBgn0037182	ArfGAP3	mRNA	0.886824	0.999968	-0.0605293	0.425292	5.14403	0.160755	0.0823198	0.11551	0.0696618	0.11551
1622	FBtr0113186	ArfGAP3-RC	FBgn0037182	ArfGAP3	mRNA	0.724607	0.999968	0.170553	0.484102	3.63278	0.278945	0.0397435	0.216582	0.137718	0.216582
1623	FBtr0331775	ArfGAP3-RH	FBgn0037182	ArfGAP3	mRNA	0.590546	0.999968	-0.197762	0.367557	4.97944	0.154916	0.0525775	0.0951859	0.0770647	0.0951859
1624	FBtr0330173	ArfGAP3-RE	FBgn0037182	ArfGAP3	mRNA	0.661932	0.999968	0.273763	0.626106	3.57324	0.523928	0.0970544	0.331705	0.140071	0.331705
1625	FBtr0330174	ArfGAP3-RF	FBgn0037182	ArfGAP3	mRNA	0.752486	0.999968	-0.218045	0.69141	3.28516	0.36185	0.0723772	0.450487	0.150542	0.450487
1626	FBtr0330175	ArfGAP3-RG	FBgn0037182	ArfGAP3	mRNA	0.703788	0.999968	-0.189359	0.498035	3.28538	0.111356	0.120759	0.0129007	0.150534	0.150534
1627	FBtr0331779	CG14459-RC	FBgn0037171	CG14459	mRNA	0.520798	0.999968	0.52929	0.82429	4.05485	0.811631	0.027356	0.715797	0.121382	0.715797
1628	FBtr0078549	CG33169-RA	FBgn0053169	CG33169	mRNA	0.910658	0.999968	0.0880589	0.784775	1.95765	0.121618	0.456147	-0.306966	0.217463	0.217463
1629	FBtr0299876	CG33169-RC	FBgn0053169	CG33169	mRNA	0.916614	0.999968	-0.0890455	0.850482	2.96155	0.829937	0.43824	0.35289	0.162164	0.35289
1630	FBtr0078552	CG11109-RB	FBgn0037200	CG11109	mRNA	0.44121	0.999968	-0.197219	0.256079	5.40027	0.0139909	0.0136151	-0.00743154	0.058109	0.058109
1631	FBtr0078553	CG11109-RA	FBgn0037200	CG11109	mRNA	0.678202	0.999968	-0.143697	0.346325	4.7402	0.0592855	0.0426101	0.035649	0.0885756	0.0885756
1632	FBtr0078554	Ssl1-RA	FBgn0037202	Ssl1	mRNA	0.435344	0.999968	0.537278	0.688748	3.64638	0.464009	0.218261	0.300586	0.137182	0.300586
1633	FBtr0332051	Ssl1-RB	FBgn0037202	Ssl1	mRNA	0.422406	0.999968	-0.138896	0.173132	6.6427	0.0141709	0.0022796	0.0142665	0.0305053	0.0305053
1634	FBtr0078555	slif-RA	FBgn0037203	slif	mRNA	0.829747	0.999968	0.0741883	0.34502	4.2427	0.0681835	0.0166463	0.0435625	0.113552	0.113552
1635	FBtr0078559	BoYb-RA	FBgn0037205	BoYb	mRNA	0.735671	0.999968	0.203689	0.603358	1.9587	0.210814	0.180779	0.0285062	0.21739	0.21739
1636	FBtr0078560	CG12768-RA	FBgn0037206	CG12768	mRNA	0.203114	0.999968	-0.415307	0.326312	5.00051	0.0854341	0.0403042	0.0364507	0.0761577	0.0761577
1637	FBtr0331396	CG12768-RB	FBgn0037206	CG12768	mRNA	0.685429	0.999968	0.114463	0.282578	5.40266	0.0467558	0.0293256	0.010989	0.0580109	0.0580109
1638	FBtr0331397	CG12768-RC	FBgn0037206	CG12768	mRNA	0.80943	0.999968	0.052714	0.218584	5.89157	0.0361216	0.00934247	0.0134752	0.0429158	0.0429158
1639	FBtr0331398	CG12768-RD	FBgn0037206	CG12768	mRNA	0.42957	0.999968	0.226432	0.286649	5.21311	0.0908653	0.0234417	0.0488143	0.066429	0.066429
1640	FBtr0078561	Mes2-RB	FBgn0037207	Mes2	mRNA	0.632463	0.999968	0.0749209	0.156652	7.25227	0.0133705	0.000766285	0.0123596	0.0260742	0.0260742
1641	FBtr0078563	Mes2-RC	FBgn0037207	Mes2	mRNA	0.873359	0.999968	0.0831248	0.521508	3.51829	0.151336	0.155292	-0.0457594	0.142176	0.142176
1642	FBtr0078568	Chro-RB	FBgn0044324	Chro	mRNA	0.605247	0.999968	0.116819	0.226013	8.05899	0.0704371	0.00402851	0.0518425	0.0241996	0.0518425
1643	FBtr0078569	Chro-RC	FBgn0044324	Chro	mRNA	0.597796	0.999968	-0.473873	0.898214	5.57451	1.02926	0.0387089	0.843715	0.05176	0.843715
1644	FBtr0078570	Chro-RA	FBgn0044324	Chro	mRNA	0.63449	0.999968	0.125225	0.2634	6.18699	0.0308138	0.0392957	-0.00265888	0.0365883	0.0365883
1645	FBtr0332053	Chro-RD	FBgn0044324	Chro	mRNA	0.166289	0.999968	0.486603	0.351534	5.06665	0.129612	0.0619251	-0.0215042	0.0732365	0.0732365
1646	FBtr0346095	Chro-RE	FBgn0044324	Chro	mRNA	0.793684	0.999968	-0.0944126	0.361001	4.86551	0.17452	0.0602394	0.0649823	0.0822998	0.0822998
1647	FBtr0078571	Arf79F-RA	FBgn0010348	Arf79F	mRNA	0.975317	0.999968	0.00472937	0.152854	8.58438	0.00440292	0.000514852	0.00353531	0.02504	0.02504
1648	FBtr0078573	Arf79F-RB	FBgn0010348	Arf79F	mRNA	0.814835	0.999968	-0.0356188	0.152091	8.05461	0.00399324	0.00110093	0.00287206	0.0241994	0.0241994
1649	FBtr0078574	Arf79F-RE	FBgn0010348	Arf79F	mRNA	0.249301	0.999968	-0.260901	0.226467	5.82985	0.0226707	0.0115772	-0.00327768	0.0445185	0.0445185
1650	FBtr0078575	Arf79F-RC	FBgn0010348	Arf79F	mRNA	0.626988	0.999968	-0.134679	0.277135	5.34886	0.0590167	0.0237223	0.00141219	0.0602817	0.0602817
1651	FBtr0112858	Arf79F-RF	FBgn0010348	Arf79F	mRNA	0.749396	0.999968	0.0991054	0.310251	5.10388	0.0641282	0.0337497	0.010736	0.07153	0.07153
1652	FBtr0299906	Arf79F-RH	FBgn0010348	Arf79F	mRNA	0.284689	0.999968	-0.188189	0.175903	6.94413	0.0446997	0.00375606	0.0300865	0.0278959	0.0300865
1653	FBtr0299907	Arf79F-RI	FBgn0010348	Arf79F	mRNA	0.925225	0.999968	0.0480626	0.5121	3.80985	0.166963	0.155953	0.0478365	0.130879	0.130879
1654	FBtr0332054	Arf79F-RJ	FBgn0010348	Arf79F	mRNA	0.629866	0.999968	-0.168202	0.349027	4.68569	0.0313475	0.0418218	-0.0336688	0.0914189	0.0914189
1655	FBtr0078577	CG11137-RA	FBgn0037199	CG11137	mRNA	0.967997	0.999968	-0.00726167	0.180997	6.37381	0.0436813	0.00208386	0.0121201	0.0337472	0.0337472
1656	FBtr0347060	CG11137-RB	FBgn0037199	CG11137	mRNA	0.653105	0.999968	0.200884	0.446952	3.77065	0.114165	0.0861177	0.043377	0.132377	0.132377
1657	FBtr0078590	NPFR-RA	FBgn0037408	NPFR	mRNA	0.506416	0.999968	0.231933	0.349071	4.94191	0.0981012	0.0151386	0.118135	0.0787295	0.118135
1658	FBtr0308316	NPFR-RB	FBgn0037408	NPFR	mRNA	0.479073	0.999968	0.327244	0.462344	3.49337	0.108197	0.0906931	0.0265404	0.143109	0.143109
1659	FBtr0308317	NPFR-RC	FBgn0037408	NPFR	mRNA	0.662901	0.999968	-0.219309	0.503105	2.32069	0.0699937	0.0827543	-0.0386649	0.19409	0.19409
1660	FBtr0308318	NPFR-RD	FBgn0037408	NPFR	mRNA	0.499843	0.999968	-0.334902	0.496345	3.27407	0.186013	0.118527	0.11561	0.150927	0.150927
1661	FBtr0078591	Osi24-RA	FBgn0037409	Osi24	mRNA	0.405345	0.999968	-0.433258	0.520672	3.41194	0.456814	0.0484649	0.24805	0.146078	0.24805
1662	FBtr0310413	Osi2-RC	FBgn0037410	Osi2	mRNA	0.974811	0.999968	-0.0278957	0.883484	1.55396	0.88029	0.177	0.676721	0.248125	0.676721
1663	FBtr0078597	Osi7-RA	FBgn0037414	Osi7	mRNA	0.670523	0.999968	0.628064	1.4763	1.78361	2.52715	0.130012	2.25379	0.230057	2.25379
1664	FBtr0078599	Osi9-RA	FBgn0037416	Osi9	mRNA	0.760626	0.999968	0.369952	1.21432	1.9493	1.14037	0.121102	1.49171	0.218046	1.49171
1665	FBtr0078615	Osi4-RA	FBgn0037412	Osi4	mRNA	0.449662	0.999968	-0.671055	0.887664	1.22252	0.856957	0.176182	0.685637	0.277244	0.685637
1666	FBtr0334866	Osi4-RB	FBgn0037412	Osi4	mRNA	0.636027	0.999968	-0.433114	0.915168	1.44924	1.21506	0.157438	0.758613	0.25693	0.758613
1667	FBtr0078616	CG31559-RA	FBgn0051559	CG31559	mRNA	0.620911	0.999968	-0.388448	0.785442	2.73198	0.646022	0.104523	0.570232	0.172029	0.570232
1668	FBtr0078617	Obp83g-RA	FBgn0046875	Obp83g	mRNA	0.464248	0.999968	-0.803836	1.09833	3.03015	1.29771	0.120589	1.19883	0.159569	1.19883
1669	FBtr0078619	Gasp-RA	FBgn0026077	Gasp	mRNA	0.813294	0.999968	-0.130279	0.551611	6.69771	0.331068	0.00162892	0.331172	0.0299529	0.331172
1670	FBtr0112922	Gasp-RB	FBgn0026077	Gasp	mRNA	0.261137	0.999968	-0.402244	0.357961	4.23183	0.131633	0.0261239	0.101187	0.114025	0.114025
1671	FBtr0078624	jagn-RB	FBgn0037374	jagn	mRNA	0.913401	0.999968	0.0187884	0.172768	6.5941	0.0213544	0.00162365	0.013413	0.0310234	0.0310234
1672	FBtr0078627	kat-60L1-RA	FBgn0037375	kat-60L1	mRNA	0.727246	0.999968	0.100228	0.287358	5.41422	0.0938298	0.0327766	0.0406192	0.0575396	0.0575396
1673	FBtr0078628	kat-60L1-RB	FBgn0037375	kat-60L1	mRNA	0.84034	0.999968	0.0758346	0.376428	4.43962	0.0854161	0.0506488	0.0292679	0.104333	0.104333
1674	FBtr0300736	kat-60L1-RC	FBgn0037375	kat-60L1	mRNA	0.523747	0.999968	0.246381	0.386431	3.8876	0.11569	0.0354211	0.106814	0.127908	0.127908
1675	FBtr0300737	kat-60L1-RD	FBgn0037375	kat-60L1	mRNA	0.658711	0.999968	0.185118	0.419109	4.00801	0.140769	0.0437312	0.148388	0.12324	0.148388
1676	FBtr0300738	kat-60L1-RE	FBgn0037375	kat-60L1	mRNA	0.651543	0.999968	0.17922	0.396837	3.58382	0.0451258	0.0325863	0.00884434	0.139657	0.139657
1677	FBtr0300739	kat-60L1-RF	FBgn0037375	kat-60L1	mRNA	0.396893	0.999968	0.361941	0.427228	4.35565	0.175464	0.0635803	0.136055	0.108452	0.136055
1678	FBtr0300740	kat-60L1-RG	FBgn0037375	kat-60L1	mRNA	0.996081	0.999968	-0.00194042	0.395017	4.01756	0.0612648	0.0478038	0.0169659	0.122863	0.122863
1679	FBtr0300741	kat-60L1-RH	FBgn0037375	kat-60L1	mRNA	0.765253	0.999968	0.110041	0.368535	4.6601	0.0476742	0.0557828	-0.0193634	0.0927681	0.0927681
1680	FBtr0078629	Rpn5-RA	FBgn0028690	Rpn5	mRNA	0.808611	0.999968	0.0362766	0.149769	8.19697	0.00292566	0.000270604	0.00380197	0.0242629	0.0242629
1681	FBtr0078630	CG1218-RA	FBgn0037377	CG1218	mRNA	0.674191	0.999968	-0.0753748	0.179292	6.4041	0.0119595	0.00182472	0.00641918	0.0333345	0.0333345
1682	FBtr0078631	CG10979-RA	FBgn0037379	CG10979	mRNA	0.534102	0.999968	0.580396	0.933479	4.12896	1.04026	0.0523535	0.900721	0.118374	0.900721
1683	FBtr0335518	CG10979-RB	FBgn0037379	CG10979	mRNA	0.513363	0.999968	-0.131934	0.201853	6.04661	0.0174025	0.00528008	0.0125689	0.0392845	0.0392845
1684	FBtr0344116	dgrn-RD	FBgn0037384	dgrn	mRNA	0.605342	0.999968	-0.15526	0.300463	5.09271	0.0196186	0.0266965	-0.00711184	0.0720453	0.0720453
1685	FBtr0078638	dgrn-RA	FBgn0037384	dgrn	mRNA	0.990085	0.999968	0.00346115	0.27851	5.28649	0.0705801	0.021697	0.0631429	0.0630487	0.0631429
1686	FBtr0078639	dgrn-RB	FBgn0037384	dgrn	mRNA	0.79151	0.999968	0.116187	0.43952	4.19742	0.130235	0.0957838	0.0383832	0.115505	0.115505
1687	FBtr0078643	CG1213-RA	FBgn0037387	CG1213	mRNA	0.457311	0.999968	-0.427339	0.574935	2.11471	0.428424	0.154658	0.181839	0.206882	0.206882
1688	FBtr0078642	CG1213-RB	FBgn0037387	CG1213	mRNA	0.564777	0.999968	0.526113	0.91377	3.84152	0.661748	0.077136	0.83612	0.12967	0.83612
1689	FBtr0078647	ECSIT-RA	FBgn0028436	ECSIT	mRNA	0.467365	0.999968	-0.169581	0.233334	5.47741	0.0324662	0.00446607	0.0227037	0.0550829	0.0550829
1690	FBtr0078649	Rm62-RC	FBgn0003261	Rm62	mRNA	0.292294	0.999968	0.546185	0.518644	6.06314	0.234531	0.029734	0.264475	0.0389355	0.264475
1691	FBtr0078650	Rm62-RD	FBgn0003261	Rm62	mRNA	0.953664	0.999968	-0.00965328	0.166132	9.37609	0.0250767	0.000457126	0.0167804	0.0297301	0.0297301
1692	FBtr0078651	Rm62-RB	FBgn0003261	Rm62	mRNA	0.108591	0.999968	0.572929	0.357064	4.40911	0.0955971	0.033585	0.0146245	0.105862	0.105862
1693	FBtr0078652	Rm62-RA	FBgn0003261	Rm62	mRNA	0.662353	0.999968	0.259127	0.593419	5.75038	0.30686	0.0583464	0.326814	0.0466847	0.326814
1694	FBtr0078653	Rm62-RE	FBgn0003261	Rm62	mRNA	0.34501	0.999968	0.311106	0.329453	5.13952	0.168715	0.048842	0.0539624	0.0698724	0.0698724
1695	FBtr0078654	Rm62-RF	FBgn0003261	Rm62	mRNA	0.24525	0.999968	-0.345009	0.296919	5.48757	0.117091	0.0417178	0.0438306	0.0547083	0.0547083
1696	FBtr0309319	Rm62-RJ	FBgn0003261	Rm62	mRNA	0.155274	0.999968	-0.310951	0.218802	7.92174	0.0490546	0.00133425	0.0510285	0.0242457	0.0510285
1697	FBtr0309320	Rm62-RK	FBgn0003261	Rm62	mRNA	0.353875	0.999968	-0.410614	0.442902	7.09077	0.177887	0.0031928	0.211359	0.0269442	0.211359
1698	FBtr0309321	Rm62-RL	FBgn0003261	Rm62	mRNA	0.956428	0.999968	0.017867	0.327014	6.6234	0.14172	0.0198938	0.0970696	0.0307077	0.0970696
1699	FBtr0309322	Rm62-RM	FBgn0003261	Rm62	mRNA	0.773993	0.999968	-0.126606	0.440897	3.09035	0.0380325	0.0552399	-0.0130337	0.157374	0.157374
1700	FBtr0302597	Rm62-RI	FBgn0003261	Rm62	mRNA	0.843259	0.999968	0.0549561	0.277939	6.20369	0.104047	0.0198084	0.0646838	0.0363097	0.0646838
1701	FBtr0301947	Rm62-RH	FBgn0003261	Rm62	mRNA	0.579978	0.999968	0.115432	0.208581	7.19706	0.043372	0.0212333	0.014825	0.0263513	0.0263513
1702	FBtr0078661	CG2017-RA	FBgn0037391	CG2017	mRNA	0.786905	0.999968	0.0702594	0.259901	5.51903	0.0475951	0.0202946	0.0387401	0.0535865	0.0535865
1703	FBtr0078662	CG2017-RD	FBgn0037391	CG2017	mRNA	0.953981	0.999968	0.046547	0.806593	3.82785	0.556418	0.124126	0.587459	0.130192	0.587459
1704	FBtr0078663	CG2017-RC	FBgn0037391	CG2017	mRNA	0.795334	0.999968	0.074624	0.287691	5.35387	0.0651384	0.0304601	0.0485225	0.0600651	0.0600651
1705	FBtr0078664	CG2017-RB	FBgn0037391	CG2017	mRNA	0.850465	0.999968	-0.0585956	0.31081	5.06811	0.059513	0.0324895	0.0362965	0.0731702	0.0731702
1706	FBtr0114518	CG2017-RE	FBgn0037391	CG2017	mRNA	0.189156	0.999968	0.649263	0.494458	3.69837	0.42455	0.132254	-0.0245534	0.135156	0.135156
1707	FBtr0078665	disp-RA	FBgn0029088	disp	mRNA	0.104009	0.999968	-0.274981	0.169144	6.68556	0.0463994	0.00121985	0.0128771	0.0300719	0.0300719
1708	FBtr0344117	CG2023-RB	FBgn0037383	CG2023	mRNA	0.61193	0.999968	-0.337862	0.665972	2.41638	0.121431	0.296546	-0.189262	0.188553	0.188553
1709	FBtr0078666	CG2023-RA	FBgn0037383	CG2023	mRNA	0.805538	0.999968	-0.0478181	0.194235	6.07908	0.0150513	0.00265733	0.0181997	0.0386068	0.0386068
1710	FBtr0078667	Hpr1-RA	FBgn0037382	Hpr1	mRNA	0.897118	0.999968	-0.022203	0.171712	6.5963	0.00279999	0.00125007	0.00232479	0.0309993	0.0309993
1711	FBtr0078668	CG2046-RA	FBgn0037378	CG2046	mRNA	0.290799	0.999968	-0.192813	0.182524	6.31965	0.0362913	0.00192104	0.0257955	0.0345172	0.0345172
1712	FBtr0078669	Hat1-RB	FBgn0037376	Hat1	mRNA	0.170235	0.999968	-1.02891	0.750239	2.88029	0.621367	0.138266	0.47736	0.165414	0.47736
1713	FBtr0078670	Hat1-RA	FBgn0037376	Hat1	mRNA	0.836004	0.999968	-0.0326193	0.157576	7.22635	0.00506139	0.000956246	0.00283965	0.0262018	0.0262018
1714	FBtr0078678	CG2091-RA	FBgn0037372	CG2091	mRNA	0.221982	0.999968	-0.209352	0.171421	6.62105	0.0160293	0.00140725	0.0116371	0.0307326	0.0307326
1715	FBtr0078680	POLDIP2-RA	FBgn0037329	POLDIP2	mRNA	0.448428	0.999968	-0.157831	0.208209	5.88539	0.0293487	0.00434266	0.0144252	0.0430727	0.0430727
1716	FBtr0078681	POLDIP2-RB	FBgn0037329	POLDIP2	mRNA	0.505115	0.999968	-0.287897	0.431978	4.12796	0.0742427	0.085684	0.00721767	0.118415	0.118415
1717	FBtr0078682	Snr1-RA	FBgn0011715	Snr1	mRNA	0.359382	0.999968	-0.140519	0.153314	7.48094	0.0220296	0.000569028	0.0161869	0.0251398	0.0251398
1718	FBtr0078683	Hcs-RA	FBgn0037332	Hcs	mRNA	0.60901	0.999968	-0.14285	0.279283	5.42903	0.0500725	0.0283662	0.0187568	0.0569452	0.0569452
1719	FBtr0336769	Hcs-RB	FBgn0037332	Hcs	mRNA	0.237509	0.999968	-0.412857	0.349513	4.68072	0.0725941	0.0419315	0.0146692	0.0916802	0.0916802
1720	FBtr0345253	Hcs-RC	FBgn0037332	Hcs	mRNA	0.207213	0.999968	0.397753	0.315359	5.10966	0.084596	0.0375124	0.0358066	0.0712627	0.0712627
1721	FBtr0345254	Hcs-RD	FBgn0037332	Hcs	mRNA	0.796379	0.999968	-0.0917234	0.355467	4.47305	0.0190438	0.0355763	-0.0194382	0.102626	0.102626
1722	FBtr0078684	CG31550-RB	FBgn0051550	CG31550	mRNA	0.404695	0.999968	0.481379	0.577702	4.11673	0.273543	0.0869505	0.278078	0.118877	0.278078
1723	FBtr0113409	CG31550-RC	FBgn0051550	CG31550	mRNA	0.0908117	0.999968	-0.417765	0.247033	5.79881	0.0611066	0.0213943	0.00978888	0.045352	0.045352
1724	FBtr0392903	CG31550-RE	FBgn0051550	CG31550	mRNA	0.869951	0.999968	0.0366079	0.223599	6.49071	0.0628159	0.0055429	0.0491408	0.0322229	0.0491408
1725	FBtr0336770	CG31550-RD	FBgn0051550	CG31550	mRNA	0.133209	0.999968	0.302897	0.201721	6.51015	0.0472696	0.00877607	0.0357299	0.031987	0.0357299
1726	FBtr0078686	Itp-r83A-RA	FBgn0010051	Itp-r83A	mRNA	0.768297	0.999968	-0.140364	0.476451	5.03106	0.220263	0.0165028	0.231785	0.0748298	0.231785
1727	FBtr0078687	Itp-r83A-RB	FBgn0010051	Itp-r83A	mRNA	0.765835	0.999968	0.135329	0.454388	5.28963	0.188725	0.0200203	0.205805	0.0629065	0.205805
1728	FBtr0344265	Itp-r83A-RC	FBgn0010051	Itp-r83A	mRNA	0.50045	0.999968	-0.147487	0.218895	5.94611	0.0705833	0.0108383	0.0402894	0.0415689	0.0415689
1729	FBtr0078688	Snm1-RA	FBgn0037338	Snm1	mRNA	0.556143	0.999968	-0.13385	0.227411	5.55813	0.016918	0.00428593	0.00910589	0.0522783	0.0522783
1730	FBtr0078689	CG12746-RB	FBgn0037341	CG12746	mRNA	0.179461	0.999968	-0.673276	0.50154	3.78107	0.20335	0.143146	0.0342368	0.131978	0.131978
1731	FBtr0078692	CG12746-RD	FBgn0037341	CG12746	mRNA	0.722721	0.999968	0.120585	0.339843	4.67484	0.0443086	0.0343311	-0.0148703	0.0919901	0.0919901
1732	FBtr0290215	CG12746-RE	FBgn0037341	CG12746	mRNA	0.661823	0.999968	0.134362	0.307185	4.87753	0.039575	0.0214861	0.00467397	0.0817232	0.0817232
1733	FBtr0078693	Rheb-RA	FBgn0041191	Rheb	mRNA	0.526825	0.999968	-0.104456	0.165053	6.92207	0.012603	0.0017431	0.00509031	0.0280534	0.0280534
1734	FBtr0078694	Rheb-RB	FBgn0041191	Rheb	mRNA	0.654471	0.999968	-0.461961	1.03218	3.64179	0.946481	0.420606	0.744664	0.137363	0.744664
1735	FBtr0078699	rev7-RA	FBgn0037345	rev7	mRNA	0.827333	0.999968	0.0719855	0.330023	4.39525	0.0297134	0.0125809	0.0217799	0.106545	0.106545
1736	FBtr0333278	CG1427-RD	FBgn0037347	CG1427	mRNA	0.406888	0.999968	-0.533179	0.642862	3.55044	0.122575	0.311063	-0.259193	0.140953	0.140953
1737	FBtr0333279	CG1427-RE	FBgn0037347	CG1427	mRNA	0.263671	0.999968	-0.722077	0.646005	3.17022	0.300113	0.301903	0.028645	0.154544	0.154544
1738	FBtr0273377	CG1427-RC	FBgn0037347	CG1427	mRNA	0.78369	0.999968	-0.046743	0.170276	6.70786	0.0279987	0.00185717	0.0271512	0.0298548	0.0298548
1739	FBtr0078704	Atu-RA	FBgn0019637	Atu	mRNA	0.818766	0.999968	-0.035964	0.156958	7.22264	0.00543754	0.000724981	0.00122594	0.0262203	0.0262203
1740	FBtr0078705	RpL13A-RB	FBgn0037351	RpL13A	mRNA	0.482247	0.999968	-0.127412	0.18132	9.90649	0.0297104	5.49839e-05	0.0322676	0.0359041	0.0359041
1741	FBtr0335214	RpL13A-RC	FBgn0037351	RpL13A	mRNA	0.273283	0.999968	-0.366235	0.334298	4.44111	0.133114	0.0179741	0.0772658	0.104258	0.104258
1742	FBtr0078707	CG31549-RA	FBgn0051549	CG31549	mRNA	0.978872	0.999968	-0.0191891	0.724579	2.81765	0.177144	0.40615	-0.173358	0.168085	0.168085
1743	FBtr0335215	CG31549-RB	FBgn0051549	CG31549	mRNA	0.217253	0.999968	0.271321	0.219895	5.6845	0.0798229	0.00433967	0.00786546	0.0485473	0.0485473
1744	FBtr0078708	CG12171-RA	FBgn0037354	CG12171	mRNA	0.498057	0.999968	-0.13553	0.20003	5.96546	0.0432162	0.00265486	0.027917	0.0411083	0.0411083
1745	FBtr0078709	CG12170-RA	FBgn0037356	CG12170	mRNA	0.455148	0.999968	-0.173939	0.232894	5.48505	0.0244634	0.004524	0.0160769	0.0548006	0.0548006
1746	FBtr0078712	MED27-RA	FBgn0037359	MED27	mRNA	0.632651	0.999968	-0.0979047	0.204822	5.88555	0.0265484	0.00281636	0.0218042	0.0430686	0.0430686
1747	FBtr0078713	Wdr33-RA	FBgn0046222	Wdr33	mRNA	0.915387	0.999968	0.0170392	0.160375	7.05278	0.00617612	0.000955765	0.00665948	0.0271756	0.0271756
1748	FBtr0078714	Wdr33-RB	FBgn0046222	Wdr33	mRNA	0.395834	0.999968	-0.395398	0.465675	3.36252	0.166126	0.0893485	0.0850346	0.147834	0.147834
1749	FBtr0078716	Atg17-RB	FBgn0037363	Atg17	mRNA	0.523727	0.999968	0.20185	0.316573	6.87286	0.0854475	0.00212914	0.107485	0.0284231	0.107485
1750	FBtr0334946	Atg17-RC	FBgn0037363	Atg17	mRNA	0.999166	0.999968	-0.000299682	0.28681	5.06694	0.0742825	0.0167484	0.0418873	0.0732235	0.0732235
1751	FBtr0078720	CG1239-RA	FBgn0037368	CG1239	mRNA	0.305711	0.999968	0.381747	0.372704	4.49418	0.103176	0.0503988	0.0768862	0.101532	0.101532
1752	FBtr0343988	CG1239-RB	FBgn0037368	CG1239	mRNA	0.490863	0.999968	-0.351296	0.50991	3.78148	0.177403	0.152421	0.0849911	0.131963	0.131963
1753	FBtr0343989	CG1239-RC	FBgn0037368	CG1239	mRNA	0.192766	0.999968	-0.883688	0.678487	3.18159	0.262547	0.349356	-0.146832	0.154146	0.154146
1754	FBtr0078721	CG1236-RA	FBgn0037370	CG1236	mRNA	0.705432	0.999968	0.0867109	0.229395	6.49435	0.0485835	0.0016767	0.0558789	0.0321784	0.0558789
1755	FBtr0078722	Madm-RA	FBgn0027497	Madm	mRNA	0.0731549	0.999968	0.312585	0.174447	6.92376	0.0299508	0.00524353	0.0172221	0.0280411	0.0280411
1756	FBtr0078723	Sym-RA	FBgn0037371	Sym	mRNA	0.961925	0.999968	-0.0078729	0.164917	6.84498	0.00505682	0.00110337	0.00427986	0.0286441	0.0286441
1757	FBtr0078724	CG2100-RA	FBgn0037369	CG2100	mRNA	0.670423	0.999968	0.214571	0.504199	4.29371	0.382428	0.166755	0.0276483	0.111294	0.111294
1758	FBtr0301574	CG2100-RB	FBgn0037369	CG2100	mRNA	0.420215	0.999968	-0.224352	0.278336	5.84341	0.0500567	0.0405741	-0.0209992	0.0441598	0.0441598
1759	FBtr0078725	cas-RA	FBgn0004878	cas	mRNA	0.511857	0.999968	-0.151802	0.231423	7.23809	0.0544914	0.00171706	0.0568607	0.0261434	0.0568607
1760	FBtr0078727	Rab23-RA	FBgn0037364	Rab23	mRNA	0.338535	0.999968	-0.578025	0.603956	5.02843	0.432127	0.00754026	0.39142	0.0749459	0.39142
1761	FBtr0078728	Xe7-RA	FBgn0010772	Xe7	mRNA	0.777194	0.999968	-0.0428797	0.15153	7.79514	0.0132724	0.000729173	0.00708668	0.0243848	0.0243848
1762	FBtr0334951	Xe7-RD	FBgn0010772	Xe7	mRNA	0.810807	0.999968	0.0930912	0.388876	3.05515	0.0232553	0.00675279	0.0082126	0.158649	0.158649
1763	FBtr0334952	Xe7-RE	FBgn0010772	Xe7	mRNA	0.162865	0.999968	0.258819	0.185467	6.50997	0.0335463	0.00563348	0.0101934	0.0319892	0.0319892
1764	FBtr0078730	CG2182-RA	FBgn0037360	CG2182	mRNA	0.91365	0.999968	0.0166377	0.153434	7.46221	0.00624687	0.00054528	0.00515657	0.0252037	0.0252037
1765	FBtr0078732	elm-RA	FBgn0037358	elm	mRNA	0.508072	0.999968	-0.196599	0.297048	5.67387	0.0717475	0.0238567	0.0726534	0.0488518	0.0726534
1766	FBtr0334953	elm-RB	FBgn0037358	elm	mRNA	0.31685	0.999968	0.238907	0.23868	5.76984	0.0290402	0.0161639	0.0153284	0.0461448	0.0461448
1767	FBtr0078733	MTA1-like-RA	FBgn0027951	MTA1-like	mRNA	0.515276	0.999968	0.288608	0.443572	7.60432	0.278419	0.001907	0.213295	0.0247724	0.213295
1768	FBtr0078734	MTA1-like-RB	FBgn0027951	MTA1-like	mRNA	0.826615	0.999968	0.15668	0.715286	5.34928	0.521277	0.0506576	0.508942	0.0602636	0.508942
1769	FBtr0290206	MTA1-like-RC	FBgn0027951	MTA1-like	mRNA	0.887135	0.999968	-0.0366647	0.258329	7.34208	0.083495	0.00198226	0.0710077	0.0256669	0.0710077
1770	FBtr0078736	CG31548-RA	FBgn0051548	CG31548	mRNA	0.813498	0.999968	-0.0513818	0.217797	5.68588	0.0428299	0.00337489	0.0255198	0.0485076	0.0485076
1771	FBtr0078737	CG31546-RA	FBgn0051546	CG31546	mRNA	0.813717	0.999968	0.232967	0.988683	1.34948	0.74399	0.258935	0.810199	0.265655	0.810199
1772	FBtr0078739	Spec2-RA	FBgn0044823	Spec2	mRNA	0.637859	0.999968	-0.0926734	0.196887	6.01934	0.00500868	0.00252129	0.00155439	0.0398773	0.0398773
1773	FBtr0078740	CG2911-RA	FBgn0037350	CG2911	mRNA	0.875678	0.999968	-0.0649332	0.415039	3.58601	0.0722616	0.0488355	0.0505827	0.139571	0.139571
1774	FBtr0113194	CG2911-RB	FBgn0037350	CG2911	mRNA	0.969142	0.999968	0.0134047	0.346512	4.3145	0.0180324	0.0209722	0.00384937	0.110355	0.110355
1775	FBtr0078741	Rga-RA	FBgn0017550	Rga	mRNA	0.606702	0.999968	0.0847752	0.16468	7.31815	0.0183455	0.00389183	0.0190207	0.0257702	0.0257702
1776	FBtr0078742	Rga-RB	FBgn0017550	Rga	mRNA	0.42797	0.999968	0.872968	1.1013	6.16446	1.31784	0.0355204	1.29104	0.0369787	1.29104
1777	FBtr0345140	Rga-RC	FBgn0017550	Rga	mRNA	0.437441	0.999968	-0.64259	0.827524	6.00408	0.815137	0.0672674	0.681728	0.0402181	0.681728
1778	FBtr0078751	noi-RA	FBgn0014366	noi	mRNA	0.796476	0.999968	-0.0410598	0.159202	7.10868	0.00119416	0.000882482	8.88574e-05	0.0268388	0.0268388
1779	FBtr0078752	CG2926-RA	FBgn0037344	CG2926	mRNA	0.738585	0.999968	0.0734187	0.219996	8.32689	0.0443824	0.000705992	0.0522295	0.0244237	0.0522295
1780	FBtr0336762	CG2926-RB	FBgn0037344	CG2926	mRNA	0.807314	0.999968	0.0851056	0.348948	6.08673	0.105603	0.0234433	0.109737	0.0384517	0.109737
1781	FBtr0078753	CG2931-RA	FBgn0037342	CG2931	mRNA	0.534813	0.999968	-0.108398	0.174645	6.5179	0.0130133	0.00146594	0.0113058	0.0318943	0.0318943
1782	FBtr0078754	CG14671-RA	FBgn0037340	CG14671	mRNA	0.980266	0.999968	0.00640087	0.25877	5.24217	0.0483763	0.00816069	0.047325	0.0650788	0.0650788
1783	FBtr0336763	CG14671-RB	FBgn0037340	CG14671	mRNA	0.288233	0.999968	-0.916363	0.86286	2.70581	0.610874	0.641027	-0.178986	0.173301	0.173301
1784	FBtr0078755	Pi4KIIalpha-RB	FBgn0037339	Pi4KIIalpha	mRNA	0.420373	0.999968	-0.619834	0.76924	4.12986	0.49021	0.0826258	0.56458	0.118337	0.56458
1785	FBtr0078756	Pi4KIIalpha-RA	FBgn0037339	Pi4KIIalpha	mRNA	0.322752	0.999968	-0.356855	0.36089	5.12803	0.0825638	0.0720429	-0.0394331	0.0704087	0.0704087
1786	FBtr0078757	Pi4KIIalpha-RC	FBgn0037339	Pi4KIIalpha	mRNA	0.143144	0.999968	0.410942	0.280663	6.10292	0.0847907	0.0170112	0.0691456	0.0381293	0.0691456
1787	FBtr0078762	CG2519-RB	FBgn0037336	CG2519	mRNA	0.585107	0.999968	0.109426	0.200435	7.30652	0.0593462	0.0181189	0.0207909	0.0258218	0.0258218
1788	FBtr0078761	CG2519-RA	FBgn0037336	CG2519	mRNA	0.685264	0.999968	0.151174	0.373003	7.95404	0.208953	0.00809161	0.144083	0.024225	0.144083
1789	FBtr0336771	CG2519-RC	FBgn0037336	CG2519	mRNA	0.978842	0.999968	0.00944764	0.356238	4.5038	0.0318029	0.037772	0.00601882	0.101031	0.101031
1790	FBtr0078763	Nmdar1-RA	FBgn0010399	Nmdar1	mRNA	0.355512	0.999968	0.198486	0.214823	6.53607	0.0435281	0.00150905	0.0489665	0.0316801	0.0489665
1791	FBtr0078764	NKCC-RB	FBgn0051547	NKCC	mRNA	0.70256	0.999968	0.283036	0.741191	6.09208	0.50043	0.0123756	0.588492	0.0383444	0.588492
1792	FBtr0078765	NKCC-RA	FBgn0051547	NKCC	mRNA	0.986494	0.999968	-0.00594147	0.350974	5.80859	0.14907	0.0277194	0.107012	0.0450876	0.107012
1793	FBtr0078766	ksr-RA	FBgn0015402	ksr	mRNA	0.453754	0.999968	0.139858	0.186684	6.39037	0.0276051	0.00459828	0.0331757	0.0335199	0.0335199
1794	FBtr0344272	ksr-RB	FBgn0015402	ksr	mRNA	0.0939488	0.999968	0.712877	0.425617	3.76609	0.145856	0.0655817	0.0311075	0.132551	0.132551
1795	FBtr0344274	ksr-RD	FBgn0015402	ksr	mRNA	0.759206	0.999968	0.171742	0.560289	3.90634	0.282794	0.0375099	0.305844	0.127188	0.305844
1796	FBtr0078767	HDAC3-RA	FBgn0025825	HDAC3	mRNA	0.51094	0.999968	-0.108999	0.165809	6.80586	0.00848077	0.0011018	0.0073902	0.0289682	0.0289682
1797	FBtr0078768	mRpL44-RA	FBgn0037330	mRpL44	mRNA	0.752382	0.999968	-0.0543508	0.172269	6.5928	0.0243346	0.00142103	0.0182835	0.0310376	0.0310376
1798	FBtr0078769	RpL35A-RA	FBgn0037328	RpL35A	mRNA	0.523303	0.999968	-0.138974	0.217739	9.2867	0.0694771	0.000100513	0.0517544	0.0289595	0.0517544
1799	FBtr0078770	PEK-RA	FBgn0037327	PEK	mRNA	0.486298	0.999968	0.352107	0.50575	6.28642	0.344858	0.0141521	0.26561	0.0350104	0.26561
1800	FBtr0330026	PEK-RB	FBgn0037327	PEK	mRNA	0.359611	0.999968	-0.323865	0.353523	4.68393	0.0756396	0.0451837	0.0405564	0.0915115	0.0915115
1801	FBtr0330027	PEK-RC	FBgn0037327	PEK	mRNA	0.0622172	0.999968	-0.454315	0.243634	6.06894	0.0990128	0.0212167	0.0437055	0.0388151	0.0437055
1802	FBtr0110950	dpr16-RB	FBgn0037295	dpr16	mRNA	0.905165	0.999968	0.0730802	0.613401	3.40102	0.351192	0.129704	0.281831	0.146469	0.281831
1803	FBtr0339315	dpr16-RC	FBgn0037295	dpr16	mRNA	0.602801	0.999968	-0.15136	0.290866	4.91602	0.0404289	0.0126207	0.0129701	0.0799138	0.0799138
1804	FBtr0078773	CG12590-RA	FBgn0037294	CG12590	mRNA	0.773028	0.999968	0.180599	0.626176	1.86294	0.269347	0.204654	0.180106	0.224201	0.224201
1805	FBtr0078774	CG1116-RB	FBgn0037297	CG1116	mRNA	0.637933	0.999968	-0.146537	0.311389	4.94645	0.0570818	0.0275287	-0.0026666	0.0785247	0.0785247
1806	FBtr0078775	CG1116-RA	FBgn0037297	CG1116	mRNA	0.982616	0.999968	0.00666375	0.305826	5.04092	0.00856246	0.0279049	-0.0204419	0.0743928	0.0743928
1807	FBtr0334907	CG1116-RD	FBgn0037297	CG1116	mRNA	0.400799	0.999968	0.205	0.243991	5.53722	0.0554027	0.0121468	0.0486288	0.0529658	0.0529658
1808	FBtr0078777	Vps37B-RA	FBgn0037299	Vps37B	mRNA	0.73859	0.999968	-0.0860891	0.257967	5.45243	0.0536721	0.0167575	0.0491485	0.0560285	0.0560285
1809	FBtr0305001	Vps37B-RB	FBgn0037299	Vps37B	mRNA	0.169147	0.999968	1.03885	0.755554	2.75399	0.24428	0.4534	-0.314158	0.17098	0.17098
1810	FBtr0305002	Vps37B-RC	FBgn0037299	Vps37B	mRNA	0.350382	0.999968	-0.216886	0.23225	5.68502	0.0226773	0.0104647	0.00693788	0.0485323	0.0485323
1811	FBtr0078778	Mms19-RB	FBgn0037301	Mms19	mRNA	0.960912	0.999968	0.00841659	0.171735	6.60713	0.00889663	0.00137611	0.0105117	0.0308817	0.0308817
1812	FBtr0078779	CG1113-RA	FBgn0037304	CG1113	mRNA	0.959428	0.999968	0.0254619	0.500512	2.68963	0.150518	0.0999027	0.0141246	0.174095	0.174095
1813	FBtr0332428	CG1113-RB	FBgn0037304	CG1113	mRNA	0.153144	0.999968	-0.816883	0.571841	1.8313	0.24833	0.131145	0.0796554	0.226513	0.226513
1814	FBtr0078784	Tim17b1-RA	FBgn0037310	Tim17b1	mRNA	0.326103	0.999968	-0.671302	0.683611	1.64982	0.268823	0.270756	-0.0439795	0.240379	0.240379
1815	FBtr0078787	RpII18-RA	FBgn0003275	RpII18	mRNA	0.400924	0.999968	-0.149875	0.178429	6.73947	0.0476412	0.00127982	0.0335416	0.029557	0.0335416
1816	FBtr0078794	Orco-RA	FBgn0037324	Orco	mRNA	0.465601	0.999968	-0.393505	0.539302	2.38844	0.260565	0.12797	0.145454	0.190144	0.190144
1817	FBtr0078795	CG2663-RA	FBgn0037323	CG2663	mRNA	0.730828	0.999968	0.11829	0.343843	4.26413	0.192401	0.016701	0.0967753	0.112611	0.112611
1818	FBtr0078798	kkv-RA	FBgn0001311	kkv	mRNA	0.539657	0.999968	0.290558	0.473738	3.77717	0.241079	0.0176151	0.227853	0.132128	0.227853
1819	FBtr0078800	kkv-RC	FBgn0001311	kkv	mRNA	0.647396	0.999968	-0.337816	0.738585	6.20903	0.575871	0.00563496	0.591015	0.0362227	0.591015
1820	FBtr0301398	kkv-RD	FBgn0001311	kkv	mRNA	0.211277	0.999968	-0.470125	0.376082	4.38464	0.139766	0.0476344	0.0598638	0.107063	0.107063
1821	FBtr0078803	Cerk-RA	FBgn0037315	Cerk	mRNA	0.589658	0.999968	0.134122	0.248681	5.86492	0.0490897	0.00918155	0.0584587	0.0435983	0.0584587
1822	FBtr0078804	Cerk-RB	FBgn0037315	Cerk	mRNA	0.197611	0.999968	-0.770722	0.598206	4.60841	0.412862	0.0945345	0.296865	0.0955079	0.296865
1823	FBtr0078807	CG11999-RA	FBgn0037312	CG11999	mRNA	0.705179	0.999968	-0.0711495	0.188058	6.42594	0.0318523	0.00160517	0.0370762	0.0330447	0.0370762
1824	FBtr0078819	CG31538-RA	FBgn0051538	CG31538	mRNA	0.947068	0.999968	0.0280528	0.422551	3.22689	0.186553	0.0427216	0.136786	0.152567	0.152567
1825	FBtr0078821	CG12173-RA	FBgn0037305	CG12173	mRNA	0.399705	0.999968	-0.151486	0.17988	6.37908	0.0338242	0.00171583	0.026344	0.0336745	0.0336745
1826	FBtr0078822	CG12163-RB	FBgn0260462	CG12163	mRNA	0.542273	0.999968	0.0914092	0.150004	8.24516	0.00458876	0.000299537	0.00478642	0.024311	0.024311
1827	FBtr0078823	CG12163-RA	FBgn0260462	CG12163	mRNA	0.898759	0.999968	0.0881947	0.693197	3.80543	0.366378	0.125376	0.400195	0.131048	0.400195
1828	FBtr0303994	CG12163-RC	FBgn0260462	CG12163	mRNA	0.964089	0.999968	-0.016049	0.356463	4.14759	0.030191	0.0213759	-0.00481775	0.117602	0.117602
1829	FBtr0078824	CG33293-RA	FBgn0053293	CG33293	mRNA	0.344182	0.999968	-0.629362	0.665334	1.70184	0.346795	0.247873	0.0999215	0.236298	0.236298
1830	FBtr0078827	Kat60-RA	FBgn0040208	Kat60	mRNA	0.820959	0.999968	-0.0380697	0.168218	6.92531	0.00350703	0.00292033	0.000398927	0.0280299	0.0280299
1831	FBtr0334909	Kat60-RB	FBgn0040208	Kat60	mRNA	0.990712	0.999968	0.0032263	0.27714	5.56921	0.109736	0.0320812	0.00234018	0.0519258	0.0519258
1832	FBtr0078828	CG2604-RA	FBgn0037298	CG2604	mRNA	0.946701	0.999968	0.0165743	0.247934	5.62186	0.0154009	0.0168797	-0.00223215	0.0503542	0.0503542
1833	FBtr0078829	CG2604-RC	FBgn0037298	CG2604	mRNA	0.495043	0.999968	-0.176013	0.257966	5.62959	0.0663789	0.0226553	0.0355586	0.05013	0.05013
1834	FBtr0078830	CG2604-RB	FBgn0037298	CG2604	mRNA	0.986552	0.999968	0.00593703	0.352229	5.16061	0.0561325	0.0668104	-0.00519282	0.0688858	0.0688858
1835	FBtr0078837	Gnf1-RA	FBgn0004913	Gnf1	mRNA	0.604405	0.999968	-0.0838672	0.161882	7.01486	0.0185005	0.00124559	0.0106695	0.027417	0.027417
1836	FBtr0100159	Gnf1-RB	FBgn0004913	Gnf1	mRNA	0.442477	0.999968	0.32924	0.428689	4.09376	0.164388	0.0785148	0.122488	0.119814	0.122488
1837	FBtr0078841	CG1124-RA	FBgn0037290	CG1124	mRNA	0.715596	0.999968	0.0818238	0.224574	5.57659	0.0115979	0.00346601	0.00835693	0.0516955	0.0516955
1838	FBtr0078842	CG12007-RA	FBgn0037293	CG12007	mRNA	0.936999	0.999968	0.0153352	0.194014	6.06587	0.00313257	0.00229173	0.00226268	0.0388787	0.0388787
1839	FBtr0078844	corto-RA	FBgn0010313	corto	mRNA	0.969705	0.999968	-0.0241659	0.636312	4.98475	0.472581	0.0590577	0.383794	0.0768342	0.383794
1840	FBtr0345141	corto-RE	FBgn0010313	corto	mRNA	0.950894	0.999968	-0.0216971	0.352318	6.84809	0.122342	0.0230144	0.112751	0.028619	0.112751
1841	FBtr0308118	corto-RB	FBgn0010313	corto	mRNA	0.98037	0.999968	0.00795011	0.323113	6.61094	0.129378	0.0113368	0.102853	0.0308407	0.102853
1842	FBtr0308120	corto-RD	FBgn0010313	corto	mRNA	0.672747	0.999968	0.232268	0.549901	7.1039	0.233891	0.0128075	0.317932	0.0268667	0.317932
1843	FBtr0078846	CG14662-RA	FBgn0037291	CG14662	mRNA	0.530805	0.999968	0.378796	0.604354	1.98883	0.422138	0.184182	-0.0444385	0.215304	0.215304
1844	FBtr0078849	Ubc6-RA	FBgn0004436	Ubc6	mRNA	0.805878	0.999968	0.0370865	0.150914	7.78833	0.00710859	0.000515181	0.0056406	0.024395	0.024395
1845	FBtr0306106	Ubc6-RC	FBgn0004436	Ubc6	mRNA	0.883505	0.999968	-0.218888	1.49384	2.61505	2.01708	0.173695	2.26706	0.177847	2.26706
1846	FBtr0078856	MED31-RA	FBgn0037262	MED31	mRNA	0.271249	0.999968	-0.275159	0.250101	5.76128	0.0676142	0.00824685	0.0601679	0.0463818	0.0601679
1847	FBtr0078857	MED31-RB	FBgn0037262	MED31	mRNA	0.678806	0.999968	0.0949112	0.229203	5.76064	0.05198	0.0110593	0.0017607	0.0463995	0.0463995
1848	FBtr0336456	MED31-RD	FBgn0037262	MED31	mRNA	0.927739	0.999968	-0.0948317	1.04567	2.93277	0.957937	0.246371	0.949571	0.163291	0.949571
1849	FBtr0305312	MED31-RC	FBgn0037262	MED31	mRNA	0.814565	0.999968	0.145872	0.621946	3.54518	0.120666	0.281926	-0.151554	0.141155	0.141155
1850	FBtr0345249	MED31-RE	FBgn0037262	MED31	mRNA	0.927043	0.999968	-0.0412079	0.450035	5.60978	0.194011	0.0124131	0.209105	0.0507049	0.209105
1851	FBtr0301296	slx1-RB	FBgn0037263	slx1	mRNA	0.175423	0.999968	-0.524518	0.387103	3.65161	0.107127	0.0269199	0.0814435	0.136977	0.136977
1852	FBtr0078859	rpk-RA	FBgn0022981	rpk	mRNA	0.0456731	0.999968	0.659487	0.330007	4.5	0.151349	0.017885	0.0791183	0.10123	0.10123
1853	FBtr0305313	rpk-RB	FBgn0022981	rpk	mRNA	0.720116	0.999968	0.175949	0.491062	2.63787	0.0962763	0.0870654	-0.0145935	0.176684	0.176684
1854	FBtr0078861	spartin-RA	FBgn0037265	spartin	mRNA	0.694623	0.999968	0.113498	0.289102	5.07633	0.0879301	0.0186197	0.0380106	0.0727961	0.0727961
1855	FBtr0308820	spartin-RB	FBgn0037265	spartin	mRNA	0.920631	0.999968	0.0898028	0.901282	3.47587	0.751756	0.144932	0.743531	0.143757	0.743531
1856	FBtr0078868	atms-RA	FBgn0010750	atms	mRNA	0.922118	0.999968	0.0157895	0.161503	7.01637	0.00475647	0.00112139	9.67088e-05	0.0274071	0.0274071
1857	FBtr0334899	atms-RB	FBgn0010750	atms	mRNA	0.540591	0.999968	-0.391624	0.639993	3.80299	0.376277	0.136312	0.311677	0.131141	0.311677
1858	FBtr0078870	CG1129-RB	FBgn0037279	CG1129	mRNA	0.341256	0.999968	0.258833	0.271973	5.75764	0.0661928	0.00833152	0.0725724	0.0464827	0.0725724
1859	FBtr0078871	CG1129-RA	FBgn0037279	CG1129	mRNA	0.507191	0.999968	0.34789	0.524548	3.95217	0.3521	0.166083	0.134863	0.12542	0.134863
1860	FBtr0345174	CG1129-RD	FBgn0037279	CG1129	mRNA	0.741487	0.999968	-0.0790107	0.23951	5.77987	0.04061	0.0168743	0.037134	0.0458689	0.0458689
1861	FBtr0345175	CG1129-RE	FBgn0037279	CG1129	mRNA	0.303366	0.999968	0.577199	0.5608	2.37085	0.38791	0.152825	-0.0559748	0.191156	0.191156
1862	FBtr0078875	CG14657-RB	FBgn0037282	CG14657	mRNA	0.984272	0.999968	0.0187787	0.952602	3.7944	0.68879	0.0772479	0.915276	0.131469	0.915276
1863	FBtr0334900	CG14657-RC	FBgn0037282	CG14657	mRNA	0.810941	0.999968	-0.0376234	0.15728	7.32	0.00749348	0.00129409	0.00864333	0.025762	0.025762
1864	FBtr0334901	CG14657-RD	FBgn0037282	CG14657	mRNA	0.08843	0.999968	-0.621719	0.364915	4.79317	0.127377	0.0597769	0.0169755	0.0858697	0.0858697
1865	FBtr0078876	Hus1-like-RA	FBgn0026417	Hus1-like	mRNA	0.369067	0.999968	-0.271003	0.301711	4.73297	0.0499615	0.0106136	0.0343063	0.0889497	0.0889497
1866	FBtr0334904	Hus1-like-RB	FBgn0026417	Hus1-like	mRNA	0.751276	0.999968	0.310161	0.978558	1.68322	0.864877	0.383471	0.663876	0.237749	0.663876
1867	FBtr0078880	CG17387-RA	FBgn0037276	CG17387	mRNA	0.594901	0.999968	0.284416	0.534871	2.41519	0.182112	0.124287	0.127031	0.18862	0.18862
1868	FBtr0078881	CG14655-RA	FBgn0037275	CG14655	mRNA	0.836512	0.999968	-0.0967115	0.468662	2.77718	0.0844451	0.0703336	0.0034254	0.169902	0.169902
1869	FBtr0078891	Nep2-RA	FBgn0027570	Nep2	mRNA	0.336981	0.999968	-0.539173	0.561553	5.0331	0.43983	0.0340684	0.310836	0.0747399	0.310836
1870	FBtr0305133	Nep2-RB	FBgn0027570	Nep2	mRNA	0.343634	0.999968	-0.439422	0.46401	3.48402	0.105533	0.0920351	-0.059445	0.143455	0.143455
1871	FBtr0333922	Nep2-RC	FBgn0027570	Nep2	mRNA	0.297048	0.999968	-0.759476	0.728315	4.51774	0.534543	0.0710543	0.509118	0.100302	0.509118
1872	FBtr0078892	eIF3f1-RA	FBgn0037270	eIF3f1	mRNA	0.639856	0.999968	-0.0701056	0.14983	8.23939	0.0125866	0.00024905	0.00980294	0.0243046	0.0243046
1873	FBtr0078893	Dlip2-RA	FBgn0040466	Dlip2	mRNA	0.0787333	0.999968	-0.378482	0.215281	5.78377	0.0541965	0.00332449	0.0473665	0.0457619	0.0473665
1874	FBtr0301297	CG9775-RD	FBgn0037261	CG9775	mRNA	0.851271	0.999968	0.0312076	0.166443	6.89965	0.0244751	0.00208187	0.0118267	0.0282187	0.0282187
1875	FBtr0078894	CG9775-RA	FBgn0037261	CG9775	mRNA	0.937529	0.999968	-0.0126981	0.162017	7.4182	0.0140969	0.00334764	0.0150867	0.0253627	0.0253627
1876	FBtr0078895	CG9775-RC	FBgn0037261	CG9775	mRNA	0.43717	0.999968	-1.31598	1.69371	3.90067	2.88518	0.0666956	3.07088	0.127406	3.07088
1877	FBtr0336457	CG9775-RE	FBgn0037261	CG9775	mRNA	0.19241	0.999968	0.598246	0.458959	4.23984	0.18952	0.116715	-0.0457291	0.113677	0.113677
1878	FBtr0078903	MP1-RA	FBgn0027930	MP1	mRNA	0.75579	0.999968	0.0980579	0.315284	5.8665	0.142671	0.00374947	0.104974	0.0435573	0.104974
1879	FBtr0445313	MP1-RE	FBgn0027930	MP1	mRNA	0.616535	0.999968	-0.335871	0.670711	2.52914	0.255862	0.30968	-0.0166399	0.182347	0.182347
1880	FBtr0273009	Suv3-RC	FBgn0037232	Suv3	mRNA	0.481128	0.999968	-0.191986	0.272518	5.26963	0.0659189	0.0146203	0.0666081	0.0638159	0.0666081
1881	FBtr0347365	Suv3-RD	FBgn0037232	Suv3	mRNA	0.78307	0.999968	-0.122568	0.445183	4.78925	0.158012	0.0327027	0.184066	0.0860675	0.184066
1882	FBtr0078909	CG1103-RA	FBgn0037235	CG1103	mRNA	0.883745	0.999968	-0.0263772	0.18039	6.51114	0.0188474	0.00361596	0.0218598	0.0319752	0.0319752
1883	FBtr0111220	CG1103-RB	FBgn0037235	CG1103	mRNA	0.408671	0.999968	-0.955082	1.15595	3.57428	1.30725	0.368245	1.09324	0.14003	1.09324
1884	FBtr0332449	CG1090-RE	FBgn0037238	CG1090	mRNA	0.784761	0.999968	0.0918695	0.33637	4.64834	0.0688524	0.0303622	0.0513915	0.0933901	0.0933901
1885	FBtr0335201	CG1090-RG	FBgn0037238	CG1090	mRNA	0.767579	0.999968	0.242532	0.820631	5.08904	0.92323	0.0305459	0.706024	0.0722142	0.706024
1886	FBtr0335202	CG1090-RH	FBgn0037238	CG1090	mRNA	0.381311	0.999968	0.375161	0.428518	4.22839	0.117128	0.0866685	0.0542187	0.114174	0.114174
1887	FBtr0335203	CG1090-RI	FBgn0037238	CG1090	mRNA	0.606045	0.999968	0.265661	0.515119	3.62402	0.339788	0.0853629	0.204861	0.138065	0.204861
1888	FBtr0078915	Sfxn1-3-RD	FBgn0037239	Sfxn1-3	mRNA	0.739029	0.999968	0.0687096	0.206249	5.92132	0.0206323	0.00435423	0.0164393	0.0421723	0.0421723
1889	FBtr0078916	Sfxn1-3-RB	FBgn0037239	Sfxn1-3	mRNA	0.690064	0.999968	-0.280997	0.704663	3.59295	0.384136	0.163627	0.379474	0.139298	0.379474
1890	FBtr0078917	Cont-RA	FBgn0037240	Cont	mRNA	0.623863	0.999968	-0.123031	0.250887	7.80223	0.0607466	0.00045967	0.0683859	0.0243746	0.0683859
1891	FBtr0302338	tub-RC	FBgn0003882	tub	mRNA	0.88946	0.999968	-0.0231746	0.16674	6.77637	0.00283111	0.00118483	0.00185793	0.0292237	0.0292237
1892	FBtr0078919	CG14646-RA	FBgn0037241	CG14646	mRNA	0.622497	0.999968	0.102013	0.207211	6.21379	0.0158512	0.010816	0.00590789	0.0361455	0.0361455
1893	FBtr0302339	CG14646-RB	FBgn0037241	CG14646	mRNA	0.418104	0.999968	-0.455541	0.562594	4.06936	0.255941	0.225386	-0.00575838	0.1208	0.1208
1894	FBtr0290222	CG14647-RB	FBgn0037244	CG14647	mRNA	0.610006	0.999968	-0.101035	0.198081	5.9968	0.0260722	0.00253189	0.0270724	0.0403828	0.0403828
1895	FBtr0078923	CG31528-RA	FBgn0051528	CG31528	mRNA	0.706333	0.999968	0.114642	0.304264	4.67267	0.112254	0.00915091	0.0905494	0.0921048	0.0921048
1896	FBtr0078924	CG31525-RA	FBgn0051525	CG31525	mRNA	0.262431	0.999968	0.575592	0.513618	2.41499	0.159663	0.0999032	0.0535867	0.188631	0.188631
1897	FBtr0078925	CG1074-RA	FBgn0037250	CG1074	mRNA	0.596008	0.999968	-0.113979	0.214994	5.7318	0.0301012	0.00335098	0.025119	0.0472048	0.0472048
1898	FBtr0078926	CG14650-RA	FBgn0037252	CG14650	mRNA	0.813163	0.999968	0.0362992	0.153584	7.46612	0.00789721	0.000609267	0.0103049	0.0251902	0.0251902
1899	FBtr0078928	Fip1-RA	FBgn0037255	Fip1	mRNA	0.628319	0.999968	-0.0752794	0.155506	7.30695	0.00864286	0.000629263	0.0082488	0.0258199	0.0258199
1900	FBtr0078935	CG31523-RC	FBgn0051523	CG31523	mRNA	0.80384	0.999968	0.0804107	0.32374	6.08399	0.0781673	0.0171528	0.0974804	0.0385071	0.0974804
1901	FBtr0078936	CG31523-RB	FBgn0051523	CG31523	mRNA	0.182497	0.999968	-0.480281	0.360273	5.00672	0.213114	0.0660738	0.0377788	0.0758911	0.0758911
1902	FBtr0078937	CG31523-RA	FBgn0051523	CG31523	mRNA	0.295497	0.999968	-0.462897	0.442482	4.15569	0.238421	0.0968803	0.111837	0.117265	0.117265
1903	FBtr0078938	CG31523-RD	FBgn0051523	CG31523	mRNA	0.778987	0.999968	-0.26449	0.942455	4.83585	0.780196	0.0898373	0.881655	0.0837435	0.881655
1904	FBtr0345142	CG31523-RG	FBgn0051523	CG31523	mRNA	0.993134	0.999968	0.00446256	0.518561	3.74907	0.213346	0.106356	0.187759	0.133203	0.187759
1905	FBtr0335429	CG31523-RE	FBgn0051523	CG31523	mRNA	0.584498	0.999968	0.177561	0.324711	5.13585	0.115726	0.0194991	0.0958232	0.0700439	0.0958232
1906	FBtr0335430	CG31523-RF	FBgn0051523	CG31523	mRNA	0.906408	0.999968	0.0577271	0.491001	3.65033	0.230866	0.115228	0.148455	0.137027	0.148455
1907	FBtr0078941	CG31522-RD	FBgn0051522	CG31522	mRNA	0.986708	0.999968	-0.00423179	0.254007	6.38678	0.0605853	0.00744233	0.0631257	0.0335689	0.0631257
1908	FBtr0078942	CG31522-RA	FBgn0051522	CG31522	mRNA	0.59897	0.999968	-0.2955	0.561913	4.08065	0.283251	0.0580673	0.287281	0.120345	0.287281
1909	FBtr0078939	CG31522-RB	FBgn0051522	CG31522	mRNA	0.617174	0.999968	0.316752	0.633683	5.56791	0.435753	0.0306787	0.408521	0.0519665	0.408521
1910	FBtr0306343	CG31522-RF	FBgn0051522	CG31522	mRNA	0.947426	0.999968	0.0324226	0.491702	4.15947	0.212467	0.0517429	0.212694	0.117107	0.212694
1911	FBtr0306344	CG31522-RG	FBgn0051522	CG31522	mRNA	0.913088	0.999968	0.0574678	0.526531	2.12316	0.176338	0.096893	0.130678	0.206333	0.206333
1912	FBtr0335431	CG31522-RH	FBgn0051522	CG31522	mRNA	0.100312	0.999968	0.752913	0.45816	4.11982	0.235028	0.110051	0.119539	0.11875	0.119539
1913	FBtr0335432	CG31522-RI	FBgn0051522	CG31522	mRNA	0.696958	0.999968	-0.168842	0.433562	3.98344	0.0641052	0.0813955	-0.0240275	0.124203	0.124203
1914	FBtr0078943	CG9804-RA	FBgn0037251	CG9804	mRNA	0.489334	0.999968	-0.250994	0.363039	4.54168	0.0488919	0.0451105	0.0146658	0.0990431	0.0990431
1915	FBtr0346735	CG9804-RB	FBgn0037251	CG9804	mRNA	0.422975	0.999968	-0.208783	0.260565	5.31931	0.0513342	0.0126824	0.0510216	0.0615769	0.0615769
1916	FBtr0078944	eIF3a-RA	FBgn0037249	eIF3a	mRNA	0.431849	0.999968	-0.212768	0.270686	8.10634	0.0838995	0.0160875	0.0640526	0.0242089	0.0640526
1917	FBtr0346646	eIF3a-RD	FBgn0037249	eIF3a	mRNA	0.253758	0.999968	0.207085	0.181451	8.23457	0.0174156	0.011712	0.00533205	0.0242993	0.0242993
1918	FBtr0078946	srl-RB	FBgn0037248	srl	mRNA	0.995596	0.999968	-0.000911024	0.165057	7.02941	0.0170438	0.00247487	0.0125664	0.0273231	0.0273231
1919	FBtr0301244	srl-RD	FBgn0037248	srl	mRNA	0.643745	0.999968	-0.188732	0.408097	4.43515	0.415084	0.0775971	0.0525376	0.10456	0.10456
1920	FBtr0336458	srl-RE	FBgn0037248	srl	mRNA	0.744145	0.999968	0.279299	0.855777	5.17105	0.666479	0.0444091	0.756603	0.0683969	0.756603
1921	FBtr0339973	CG32944-RG	FBgn0052944	CG32944	mRNA	0.327627	0.999968	0.267327	0.273087	5.28182	0.100206	0.0183079	0.0609067	0.0632605	0.0632605
1922	FBtr0290249	CG32944-RE	FBgn0052944	CG32944	mRNA	0.92796	0.999968	0.021111	0.233498	6.55738	0.0634079	0.00299342	0.0566391	0.031434	0.0566391
1923	FBtr0290250	CG32944-RF	FBgn0052944	CG32944	mRNA	0.733045	0.999968	-0.268228	0.786412	3.53191	0.575239	0.126992	0.549431	0.141661	0.549431
1924	FBtr0078950	CG9855-RA	FBgn0037242	CG9855	mRNA	0.559076	0.999968	-0.321896	0.55099	3.2574	0.239762	0.180545	0.0868225	0.151507	0.151507
1925	FBtr0339552	CG9855-RC	FBgn0037242	CG9855	mRNA	0.888807	0.999968	-0.0246773	0.176502	6.54377	0.00772734	0.00248296	0.00332814	0.0315905	0.0315905
1926	FBtr0078953	Skp2-RA	FBgn0037236	Skp2	mRNA	0.773139	0.999968	-0.071926	0.249508	5.59743	0.0440723	0.0170255	0.0176455	0.0510653	0.0510653
1927	FBtr0344740	Skp2-RE	FBgn0037236	Skp2	mRNA	0.489283	0.999968	-0.161245	0.233198	5.76739	0.0175278	0.0132669	0.00535301	0.0462125	0.0462125
1928	FBtr0078958	Vps24-RA	FBgn0037231	Vps24	mRNA	0.834558	0.999968	-0.035222	0.16864	6.71392	0.0204665	0.00130893	0.00661158	0.0297968	0.0297968
1929	FBtr0347550	Vps24-RB	FBgn0037231	Vps24	mRNA	0.290815	0.999968	0.360162	0.340955	4.49609	0.129013	0.0196425	0.107506	0.101433	0.107506
1930	FBtr0078959	CG9780-RA	FBgn0037230	CG9780	mRNA	0.901337	0.999968	0.0441614	0.35622	4.07586	0.15365	0.0182505	0.0564731	0.120538	0.120538
1931	FBtr0078961	CG12581-RB	FBgn0037213	CG12581	mRNA	0.430517	0.999968	-0.40533	0.514178	6.1863	0.272403	0.00448882	0.284676	0.0366	0.284676
1932	FBtr0078962	CG12581-RA	FBgn0037213	CG12581	mRNA	0.0982475	0.999968	-0.67405	0.407673	6.37667	0.271903	0.00384328	0.177935	0.0337076	0.177935
1933	FBtr0078964	beta-Man-RA	FBgn0037215	beta-Man	mRNA	0.185331	0.999968	0.608833	0.459664	5.64615	0.296582	0.0564777	0.174622	0.0496507	0.174622
1934	FBtr0336702	beta-Man-RF	FBgn0037215	beta-Man	mRNA	0.481231	0.999968	0.289159	0.410548	4.45494	0.0959112	0.0807958	0.0165451	0.103555	0.103555
1935	FBtr0336703	beta-Man-RG	FBgn0037215	beta-Man	mRNA	0.719345	0.999968	-0.121536	0.338226	5.21637	0.0540001	0.0588445	0.00598983	0.0662772	0.0662772
1936	FBtr0336704	beta-Man-RH	FBgn0037215	beta-Man	mRNA	0.450081	0.999968	-0.339754	0.449839	4.04849	0.0948061	0.0996905	-0.0339083	0.121636	0.121636
1937	FBtr0306022	beta-Man-RD	FBgn0037215	beta-Man	mRNA	0.313148	0.999968	-0.344141	0.341194	5.89579	0.17248	0.0418982	0.0854288	0.042809	0.0854288
1938	FBtr0078965	aux-RA	FBgn0037218	aux	mRNA	0.922477	0.999968	-0.0346716	0.356287	3.95415	0.037779	0.0134984	0.0289028	0.125343	0.125343
1939	FBtr0078966	aux-RB	FBgn0037218	aux	mRNA	0.834961	0.999968	-0.0416019	0.199679	6.90987	0.0373651	0.00259219	0.0410176	0.0281427	0.0410176
1940	FBtr0336705	aux-RC	FBgn0037218	aux	mRNA	0.741267	0.999968	0.131127	0.397141	4.1024	0.0358782	0.0530453	-0.024057	0.119462	0.119462
1941	FBtr0336706	aux-RD	FBgn0037218	aux	mRNA	0.763994	0.999968	0.108716	0.362096	4.7546	0.0789481	0.0555725	0.0405329	0.0878333	0.0878333
1942	FBtr0078967	abs-RA	FBgn0015331	abs	mRNA	0.757011	0.999968	0.0759189	0.245368	6.40196	0.0558664	0.00180207	0.0640479	0.0333632	0.0640479
1943	FBtr0078968	Gel-RB	FBgn0010225	Gel	mRNA	0.356963	0.999968	0.159451	0.173096	6.86896	0.0295068	0.00431785	0.0222923	0.0284535	0.0284535
1944	FBtr0078969	Gel-RD	FBgn0010225	Gel	mRNA	0.375121	0.999968	0.420847	0.474503	3.09732	0.112491	0.0891374	0.0311476	0.157124	0.157124
1945	FBtr0078971	Gel-RA	FBgn0010225	Gel	mRNA	0.181196	0.999968	-0.559491	0.418442	4.64705	0.273583	0.0853751	0.106134	0.0934587	0.106134
1946	FBtr0078973	Gel-RF	FBgn0010225	Gel	mRNA	0.679148	0.999968	-0.163193	0.394543	3.39436	0.0936381	0.0235512	0.0302546	0.146706	0.146706
1947	FBtr0309256	Gel-RJ	FBgn0010225	Gel	mRNA	0.364588	0.999968	0.384412	0.423988	3.19841	0.0513199	0.0430606	0.000808942	0.153558	0.153558
1948	FBtr0309257	Gel-RK	FBgn0010225	Gel	mRNA	0.991442	0.999968	-0.00479208	0.446772	4.02625	0.127113	0.0957983	0.0738588	0.12252	0.12252
1949	FBtr0336707	Gel-RL	FBgn0010225	Gel	mRNA	0.5579	0.999968	-0.468409	0.799381	4.78294	1.10683	0.101142	0.597776	0.0863867	0.597776
1950	FBtr0078976	TwdlV-RA	FBgn0037227	TwdlV	mRNA	0.0925086	0.999968	-1.22144	0.726049	1.85041	0.701571	0.230814	0.345753	0.225113	0.345753
1951	FBtr0336480	CG1092-RC	FBgn0037228	CG1092	mRNA	0.416053	0.999968	-0.567501	0.697787	1.85915	0.50497	0.214416	0.318138	0.224476	0.318138
1952	FBtr0336481	CG1092-RD	FBgn0037228	CG1092	mRNA	0.583256	0.999968	-0.421198	0.76772	3.44313	1.31661	0.0858205	0.558829	0.144954	0.558829
1953	FBtr0113191	CG9766-RC	FBgn0037229	CG9766	mRNA	0.773795	0.999968	0.116402	0.404997	3.43629	0.0661435	0.0341983	0.0505911	0.145201	0.145201
1954	FBtr0078985	CG14641-RA	FBgn0037220	CG14641	mRNA	0.898235	0.999968	-0.0201896	0.157865	7.17344	0.00446015	0.000781585	0.0046808	0.0264763	0.0264763
1955	FBtr0078988	CG14636-RA	FBgn0037217	CG14636	mRNA	0.0459245	0.999968	-1.10234	0.552251	3.0287	0.392397	0.173951	0.0445191	0.159622	0.159622
1956	FBtr0111206	CG14636-RB	FBgn0037217	CG14636	mRNA	0.251221	0.999968	0.79129	0.689644	2.89367	0.529687	0.167585	0.352612	0.164864	0.352612
1957	FBtr0078989	Dsk-RA	FBgn0000500	Dsk	mRNA	0.136259	0.999968	-0.441455	0.296305	5.09841	0.0964365	0.00619322	0.0898346	0.0717826	0.0898346
1958	FBtr0079000	SelT-RA	FBgn0031670	SelT	mRNA	0.510932	0.999968	-0.102516	0.155944	7.29928	0.0175341	0.000744194	0.0114079	0.0258543	0.0258543
1959	FBtr0332411	SelT-RB	FBgn0031670	SelT	mRNA	0.934372	0.999968	-0.0773008	0.938732	3.03461	0.432017	0.804428	-0.341786	0.159404	0.159404
1960	FBtr0332412	SelT-RC	FBgn0031670	SelT	mRNA	0.186049	0.999968	0.750737	0.567726	3.49781	0.243092	0.209586	0.0343834	0.142944	0.142944
1961	FBtr0079001	Col4a1-RC	FBgn0000299	Col4a1	mRNA	0.860502	0.999968	0.200301	1.13979	5.08109	1.51993	0.0250048	1.39591	0.0725788	1.39591
1962	FBtr0079002	Col4a1-RB	FBgn0000299	Col4a1	mRNA	0.979527	0.999968	0.0105425	0.410823	6.03747	0.507298	0.0184106	0.166188	0.0394809	0.166188
1963	FBtr0079003	Col4a1-RA	FBgn0000299	Col4a1	mRNA	0.789391	0.999968	-0.158322	0.592741	5.49599	0.340262	0.0299116	0.354368	0.054402	0.354368
1964	FBtr0079004	SP555-RA	FBgn0260470	SP555	mRNA	0.712114	0.999968	-0.159927	0.433384	4.35793	0.177406	0.097086	-0.053195	0.108344	0.108344
1965	FBtr0079005	SP555-RB	FBgn0260470	SP555	mRNA	0.972991	0.999968	-0.00581738	0.171823	6.96289	0.0156426	0.00452587	0.0124079	0.0277652	0.0277652
1966	FBtr0333534	SP555-RC	FBgn0260470	SP555	mRNA	0.382661	0.999968	-0.467632	0.535659	1.91565	0.13035	0.093413	-0.032619	0.220417	0.220417
1967	FBtr0333535	SP555-RD	FBgn0260470	SP555	mRNA	0.802681	0.999968	-0.0541566	0.216732	6.42971	0.0451045	0.00487917	0.0464971	0.0329954	0.0464971
1968	FBtr0079009	senju-RA	FBgn0031676	senju	mRNA	0.726566	0.999968	0.0906532	0.259234	5.1923	0.00974508	0.00610057	0.00697195	0.0674018	0.0674018
1969	FBtr0079018	CG5828-RA	FBgn0031682	CG5828	mRNA	0.890877	0.999968	-0.0317822	0.231659	5.5414	0.0465715	0.00587106	0.0368789	0.0528259	0.0528259
1970	FBtr0329981	CG5828-RB	FBgn0031682	CG5828	mRNA	0.988874	0.999968	0.0067224	0.482065	3.55869	0.164337	0.113537	0.119104	0.140635	0.140635
1971	FBtr0079019	CG4230-RA	FBgn0031683	CG4230	mRNA	0.950417	0.999968	0.0486443	0.78228	2.13413	0.894315	0.0982843	0.57105	0.205624	0.57105
1972	FBtr0329982	CG4230-RB	FBgn0031683	CG4230	mRNA	0.412268	0.999968	-0.403683	0.49235	3.93737	0.202903	0.139142	-0.0217148	0.125993	0.125993
1973	FBtr0329983	CG4230-RC	FBgn0031683	CG4230	mRNA	0.372706	0.999968	0.143828	0.161348	7.04143	0.0103098	0.00122701	0.00830125	0.0272467	0.0272467
1974	FBtr0079025	ND-13A-RA	FBgn0031684	ND-13A	mRNA	0.671227	0.999968	-0.117828	0.277593	5.88404	0.0855439	0.00429409	0.0799879	0.0431071	0.0799879
1975	FBtr0345333	ND-13A-RB	FBgn0031684	ND-13A	mRNA	0.961557	0.999968	-0.0147127	0.305245	4.82461	0.0221444	0.0176118	0.00196071	0.0842981	0.0842981
1976	FBtr0111024	Pgant5-RB	FBgn0031681	Pgant5	mRNA	0.417671	0.999968	0.156051	0.192544	6.46142	0.0151613	0.00796116	0.00190232	0.0325877	0.0325877
1977	FBtr0079026	Pgant5-RA	FBgn0031681	Pgant5	mRNA	0.908632	0.999968	-0.0269121	0.234499	7.0747	0.0588531	0.00277478	0.0573704	0.0270408	0.0573704
1978	FBtr0079027	Rpn11-RA	FBgn0028694	Rpn11	mRNA	0.779573	0.999968	-0.0419144	0.149761	8.00661	0.0179485	0.00032655	0.0116722	0.0242043	0.0242043
1979	FBtr0079029	CG14036-RA	FBgn0031677	CG14036	mRNA	0.612994	0.999968	-0.2483	0.490902	2.60285	0.0958748	0.0851027	0.0450301	0.178474	0.178474
1980	FBtr0079030	eIF3h-RA	FBgn0022023	eIF3h	mRNA	0.754605	0.999968	-0.177374	0.567465	3.18615	0.145857	0.198219	0.000980013	0.153986	0.153986
1981	FBtr0079031	eIF3h-RB	FBgn0022023	eIF3h	mRNA	0.550822	0.999968	-0.0898465	0.150615	8.40833	0.0193488	0.000236355	0.0149562	0.0245754	0.0245754
1982	FBtr0079032	CG9121-RA	FBgn0031675	CG9121	mRNA	0.0744699	0.999968	0.626696	0.351343	5.37308	0.168253	0.038923	0.0960915	0.0592441	0.0960915
1983	FBtr0301206	CG9121-RB	FBgn0031675	CG9121	mRNA	0.999914	0.999968	7.13311e-05	0.65806	4.67324	0.33361	0.0999261	0.373715	0.0920744	0.373715
1984	FBtr0345751	CG9121-RD	FBgn0031675	CG9121	mRNA	0.181244	0.999968	0.706974	0.528803	3.71351	0.100242	0.171277	-0.115806	0.134571	0.134571
1985	FBtr0333538	CG9121-RC	FBgn0031675	CG9121	mRNA	0.751096	0.999968	0.0962394	0.303408	5.2694	0.105015	0.033056	0.0676304	0.0638265	0.0676304
1986	FBtr0079033	CG31650-RA	FBgn0031673	CG31650	mRNA	0.811845	0.999968	0.109432	0.459707	4.05972	0.108576	0.109956	-0.027193	0.121187	0.121187
1987	FBtr0079034	CG31650-RB	FBgn0031673	CG31650	mRNA	0.605671	0.999968	-0.107928	0.209057	6.20735	0.108694	0.0115519	0.0110689	0.0362501	0.0362501
1988	FBtr0079035	CG31650-RC	FBgn0031673	CG31650	mRNA	0.34802	0.999968	0.193513	0.206207	6.24754	0.0160968	0.0108997	0.000897958	0.0356082	0.0356082
1989	FBtr0301905	CG31650-RD	FBgn0031673	CG31650	mRNA	0.0419141	0.999968	0.742537	0.364996	4.88327	0.131026	0.0642614	0.0203294	0.08145	0.08145
1990	FBtr0301906	CG31650-RE	FBgn0031673	CG31650	mRNA	0.719266	0.999968	-0.166777	0.463991	2.47414	0.148784	0.0501398	0.106744	0.185331	0.185331
1991	FBtr0301907	CG31650-RF	FBgn0031673	CG31650	mRNA	0.717181	0.999968	0.217312	0.59993	2.37435	0.0795929	0.202704	-0.120611	0.190954	0.190954
1992	FBtr0333539	CG31650-RG	FBgn0031673	CG31650	mRNA	0.841861	0.999968	0.0988744	0.495577	3.54614	0.0952069	0.127503	-0.0603948	0.141118	0.141118
1993	FBtr0079036	vkg-RA	FBgn0016075	vkg	mRNA	0.629	0.999968	-0.351334	0.727198	5.51368	0.954977	0.00899581	0.569397	0.0537732	0.569397
1994	FBtr0333540	vkg-RB	FBgn0016075	vkg	mRNA	0.725498	0.999968	-0.119174	0.33941	5.1122	0.274447	0.0117407	0.114258	0.0711446	0.114258
1995	FBtr0333541	vkg-RC	FBgn0016075	vkg	mRNA	0.785838	0.999968	-0.0878464	0.323298	4.77055	0.152881	0.0055169	0.108804	0.0870166	0.108804
1996	FBtr0079037	CG31917-RA	FBgn0031668	CG31917	mRNA	0.306851	0.999968	-0.189718	0.185661	6.57371	0.0339248	0.00141431	0.0362873	0.0312493	0.0362873
1997	FBtr0079040	Rtnl1-RE	FBgn0053113	Rtnl1	mRNA	0.394176	0.999968	0.159604	0.187314	6.50453	0.0459206	0.0063212	0.0293736	0.0320547	0.0320547
1998	FBtr0079041	Rtnl1-RD	FBgn0053113	Rtnl1	mRNA	0.276779	0.999968	-0.369972	0.340178	5.24121	0.108309	0.0181511	0.108419	0.0651232	0.108419
[truncated: 32,175 more rows]

## Sheet: CHMP2B Vehicle VS CHMP2B UDCA
test_table-in5
	target_id	transcript_name	gene_id	gene_name	transcript_type	pval	qval	b	se_b	mean_obs	var_obs	tech_var	sigma_sq	smooth_sigma_sq	final_sigma_sq
1	FBtr0340139	Gclc-RD	FBgn0040319	Gclc	mRNA	3.39165e-11	8.06773e-07	1.44716	0.218324	4.80359	0.750518	0.0466689	0.0327533	0.0667748	0.0667748
2	FBtr0100557	Adar-RC	FBgn0026086	Adar	mRNA	3.71146e-10	4.41422e-06	1.62999	0.260144	4.04606	1.0811	0.0640781	0.0771519	0.0969882	0.0969882
3	FBtr0077447	ine-RA	FBgn0011603	ine	mRNA	7.65021e-08	0.000606585	-1.7144	0.318948	3.10135	0.877541	0.114733	-0.0582211	0.127378	0.127378
4	FBtr0079177	eIF4A-RB	FBgn0001942	eIF4A	mRNA	2.06293e-06	0.0122677	0.629954	0.132701	7.07369	0.171482	0.0239593	0.00221368	0.0179516	0.0179516
5	FBtr0085369	CG11876-RD	FBgn0039635	CG11876	mRNA	4.56157e-06	0.0217012	-1.46969	0.320612	5.29362	0.821218	0.194105	0.0505403	0.0478672	0.0505403
6	FBtr0340024	CG15706-RB	FBgn0034093	CG15706	mRNA	2.24126e-05	0.0888549	-1.49272	0.352106	3.68836	0.934154	0.151224	0.143846	0.109015	0.143846
7	FBtr0307033	Nlg2-RB	FBgn0031866	Nlg2	mRNA	4.37871e-05	0.0953919	0.433511	0.106083	6.73808	0.141048	0.0060073	0.0207762	0.0200228	0.0207762
8	FBtr0290030	Axn-RD	FBgn0026597	Axn	mRNA	4.41128e-05	0.0953919	0.516437	0.126429	6.98101	0.156483	0.00709779	0.0309446	0.0184479	0.0309446
9	FBtr0086887	CG6424-RB	FBgn0028494	CG6424	mRNA	3.45041e-05	0.0953919	-0.655468	0.158268	6.27102	0.305327	0.0310177	0.0285986	0.0245853	0.0285986
10	FBtr0333330	CG15743-RB	FBgn0030465	CG15743	mRNA	3.2885e-05	0.0953919	-1.47484	0.355168	3.81819	0.868539	0.167465	0.132759	0.104619	0.132759
11	FBtr0306647	pbl-RF	FBgn0003041	pbl	mRNA	3.99572e-05	0.0953919	-0.929577	0.2263	5.0251	0.534597	0.0642305	0.0515476	0.0576529	0.0576529
12	FBtr0305346	CG5937-RD	FBgn0029834	CG5937	mRNA	8.43864e-05	0.13382	0.402047	0.102261	6.83876	0.116403	0.00528503	0.0196032	0.0193176	0.0196032
13	FBtr0332640	tral-RG	FBgn0041775	tral	mRNA	7.72573e-05	0.13382	0.926863	0.234485	4.96862	0.390275	0.0454189	0.0854416	0.0598305	0.0854416
14	FBtr0330136	Abl-RI	FBgn0000017	Abl	mRNA	8.10951e-05	0.13382	2.14216	0.543537	4.50206	2.51861	0.0110945	0.692035	0.0801832	0.692035
15	FBtr0333574	CG17032-RB	FBgn0036547	CG17032	mRNA	7.8667e-05	0.13382	-0.484724	0.122764	6.07113	0.184635	0.00359264	0.0322763	0.0276189	0.0322763
16	FBtr0309110	hts-RM	FBgn0263391	hts	mRNA	9.27972e-05	0.13796	0.767556	0.196372	6.17658	0.416152	0.0303376	0.0614395	0.0259134	0.0614395
17	FBtr0072954	Pxn-RE	FBgn0011828	Pxn	mRNA	0.000107558	0.150499	-1.17788	0.304135	5.50669	0.615408	0.0362857	0.183859	0.040387	0.183859
18	FBtr0343358	CG43867-RJ	FBgn0264449	CG43867	mRNA	0.000130333	0.172235	0.934821	0.244345	5.6839	0.485208	0.0200238	0.122072	0.0354508	0.122072
19	FBtr0303874	Apoltp-RC	FBgn0032136	Apoltp	mRNA	0.000159086	0.187766	0.439285	0.116322	5.96623	0.117727	0.00267753	0.0274128	0.029526	0.029526
20	FBtr0084497	CG31140-RA	FBgn0051140	CG31140	mRNA	0.000189448	0.187766	0.551916	0.14786	6.75494	0.197943	0.0135193	0.0385138	0.0198991	0.0385138
21	FBtr0308584	ZAP3-RF	FBgn0052685	ZAP3	mRNA	0.000187606	0.187766	0.391049	0.104694	6.66059	0.0757487	0.00451666	0.0215703	0.0206227	0.0215703
22	FBtr0273326	mtt-RE	FBgn0050361	mtt	mRNA	0.000155232	0.187766	0.823106	0.217606	5.22842	0.500806	0.0180065	0.0946924	0.050301	0.0946924
23	FBtr0307368	CG43373-RC	FBgn0263131	CG43373	mRNA	0.000184258	0.187766	0.524269	0.140191	5.47048	0.183065	0.00520943	0.0339577	0.0415661	0.0415661
24	FBtr0113118	CG2765-RC	FBgn0035087	CG2765	mRNA	0.000171838	0.187766	-1.24904	0.33244	3.20052	0.548545	0.138689	-0.0643841	0.12434	0.12434
25	FBtr0299899	DIP-beta-RD	FBgn0259245	DIP-beta	mRNA	0.000211752	0.201478	1.1883	0.320766	2.63105	0.759936	0.100156	0.0192754	0.144723	0.144723
26	FBtr0085132	gb-RA	FBgn0039487	gb	mRNA	0.000266759	0.211445	0.515018	0.141271	6.54777	0.103594	0.0259039	-0.000438128	0.0215948	0.0215948
27	FBtr0089800	Gss2-RB	FBgn0052495	Gss2	mRNA	0.000290985	0.211445	-1.23625	0.341204	4.08753	1.00995	0.0614063	0.215674	0.0955761	0.215674
28	FBtr0333102	CG33671-RB	FBgn0061359	CG33671	mRNA	0.000238109	0.211445	-1.16065	0.315847	4.8876	1.72063	0.117313	0.120115	0.0631468	0.120115
29	FBtr0347562	CG34355-RG	FBgn0085384	CG34355	mRNA	0.000243277	0.211445	0.575032	0.156717	6.30747	0.202628	0.0200645	0.038389	0.0241265	0.038389
30	FBtr0330211	Dscam3-RE	FBgn0261046	Dscam3	mRNA	0.000311118	0.211445	0.360412	0.0999518	7.34238	0.0899474	0.00260901	0.021168	0.0167405	0.021168
31	FBtr0302227	uex-RF	FBgn0262124	uex	mRNA	0.000271914	0.211445	0.570707	0.156758	5.98835	0.126471	0.017326	0.0411581	0.0291078	0.0411581
32	FBtr0345086	Svil-RN	FBgn0266696	Svil	mRNA	0.000306745	0.211445	1.2002	0.332507	5.24499	0.786421	0.0235648	0.239571	0.0496824	0.239571
33	FBtr0300339	Sema5c-RB	FBgn0284221	Sema5c	mRNA	0.000291149	0.211445	-1.14413	0.315793	4.83497	0.6796	0.0487781	0.188568	0.0654013	0.188568
34	FBtr0303102	CG7991-RB	FBgn0035260	CG7991	mRNA	0.000295198	0.211445	-0.952774	0.263235	4.10534	0.562885	0.0642799	0.100637	0.0949654	0.100637
35	FBtr0110921	Eip63E-RG	FBgn0005640	Eip63E	mRNA	0.000249004	0.211445	0.855253	0.233466	4.74536	0.364818	0.0603595	0.0422683	0.0693661	0.0693661
36	FBtr0310146	CG8080-RE	FBgn0033373	CG8080	mRNA	0.000334503	0.221023	-1.20265	0.33528	3.98554	0.652514	0.168514	0.0576556	0.0990287	0.0990287
37	FBtr0333526	PsGEF-RA	FBgn0264598	PsGEF	mRNA	0.000351067	0.221101	0.538161	0.150561	5.51783	0.129397	0.0139169	0.0147364	0.0400344	0.0400344
38	FBtr0343364	goe-RC	FBgn0027528	goe	mRNA	0.000353211	0.221101	-0.66064	0.184909	5.67437	0.292211	0.0456993	0.0251433	0.0356763	0.0356763
39	FBtr0333590	Dscam4-RJ	FBgn0263219	Dscam4	mRNA	0.000377031	0.22996	0.591095	0.16624	5.80664	0.266127	0.0142644	0.051509	0.0327597	0.051509
40	FBtr0075333	sina-RB	FBgn0003410	sina	mRNA	0.000403677	0.240057	-0.57802	0.16339	5.95301	0.153992	0.0337573	0.00778086	0.0297799	0.0297799
41	FBtr0089473	cher-RB	FBgn0014141	cher	mRNA	0.000420371	0.243887	-1.13165	0.320858	4.44202	1.18229	0.0371632	0.207857	0.0826575	0.207857
42	FBtr0300979	Gss2-RH	FBgn0052495	Gss2	mRNA	0.000452703	0.244737	-1.42232	0.405533	4.58989	1.37818	0.0695806	0.321828	0.0763612	0.321828
43	FBtr0302387	Slmap-RD	FBgn0040011	Slmap	mRNA	0.000439146	0.244737	-0.457248	0.130071	6.88545	0.120766	0.0191356	0.0211304	0.0190167	0.0211304
44	FBtr0075357	Abl-RA	FBgn0000017	Abl	mRNA	0.000443402	0.244737	1.94101	0.552554	4.31924	2.11707	0.00767481	0.718977	0.0873472	0.718977
45	FBtr0346063	Rrp6-RC	FBgn0038269	Rrp6	mRNA	0.000479579	0.247995	0.862543	0.247012	5.51468	0.323515	0.0401133	0.105102	0.0401336	0.105102
46	FBtr0075943	CG10960-RA	FBgn0036316	CG10960	mRNA	0.000475894	0.247995	-1.29134	0.369592	5.87182	1.01953	0.0865656	0.238537	0.0313972	0.238537
47	FBtr0089901	Pten-RE	FBgn0026379	Pten	mRNA	0.000508613	0.252367	-0.897518	0.258191	4.46877	0.298965	0.0770845	0.0446669	0.0815727	0.0815727
48	FBtr0333500	Glut1-RO	FBgn0264574	Glut1	mRNA	0.000509254	0.252367	0.66697	0.191887	5.28704	0.24587	0.0160306	0.0716027	0.0481121	0.0716027
49	FBtr0333531	PsGEF-RG	FBgn0264598	PsGEF	mRNA	0.000554292	0.26908	0.492722	0.142692	5.62728	0.180733	0.0115982	0.0170574	0.036861	0.036861
50	FBtr0076201	CG7888-RB	FBgn0036116	CG7888	mRNA	0.000578539	0.275234	-1.09929	0.319424	3.87697	0.474542	0.14018	0.0519631	0.102655	0.102655
51	FBtr0332016	ham-RE	FBgn0045852	ham	mRNA	0.000671028	0.278832	-0.982402	0.288844	5.45339	0.529818	0.0628719	0.135693	0.042139	0.135693
52	FBtr0083555	wrd-RA	FBgn0042693	wrd	mRNA	0.000706394	0.278832	0.354951	0.104796	7.58515	0.0919433	0.00122432	0.0249131	0.015898	0.0249131
53	FBtr0334942	mask-RD	FBgn0043884	mask	mRNA	0.000702221	0.278832	-0.316733	0.0934673	7.45489	0.0562308	0.00447007	0.00863702	0.0163219	0.0163219
54	FBtr0345261	mask-RF	FBgn0043884	mask	mRNA	0.000692253	0.278832	-0.407467	0.120104	7.63017	0.108263	0.00478099	0.0295502	0.0157661	0.0295502
55	FBtr0071269	Moe-RD	FBgn0011661	Moe	mRNA	0.000692054	0.278832	-0.309903	0.091344	8.01574	0.0993651	0.00493195	0.00425889	0.0149261	0.0149261
56	FBtr0340063	Cdk4-RD	FBgn0016131	Cdk4	mRNA	0.0006024	0.278832	-1.35931	0.396239	3.85949	0.782605	0.209867	0.163807	0.103239	0.163807
57	FBtr0339956	mam-RD	FBgn0002643	mam	mRNA	0.000637381	0.278832	0.690975	0.202324	6.56404	0.268808	0.0247786	0.0726468	0.0214469	0.0726468
58	FBtr0306770	Dscam1-RCA	FBgn0033159	Dscam1	mRNA	0.000683977	0.278832	0.813245	0.239477	3.48688	0.418074	0.0208313	0.111195	0.11566	0.11566
59	FBtr0091717	Pif1B-RB	FBgn0046874	Pif1B	mRNA	0.0006975	0.278832	-1.01728	0.300032	5.6247	0.913725	0.0355284	0.178718	0.0369293	0.178718
60	FBtr0308620	scrib-RA	FBgn0263289	scrib	mRNA	0.000706383	0.278832	0.767095	0.226476	5.77903	0.308497	0.0161553	0.105918	0.033351	0.105918
61	FBtr0334068	CG13875-RB	FBgn0035104	CG13875	mRNA	0.000715043	0.278832	-1.24988	0.369376	2.56612	0.531927	0.177189	-0.0334407	0.147535	0.147535
62	FBtr0089983	Fur1-RB	FBgn0004509	Fur1	mRNA	0.000737877	0.283095	1.25625	0.372212	4.63093	1.18093	0.0476962	0.282033	0.0745252	0.282033
63	FBtr0100671	norpA-RD	FBgn0262738	norpA	mRNA	0.000770958	0.291092	0.562915	0.167384	6.63239	0.179366	0.0133144	0.0533669	0.0208542	0.0533669
64	FBtr0081185	Swip-1-RA	FBgn0032731	Swip-1	mRNA	0.000801748	0.293403	1.62519	0.484814	5.18909	3.03624	0.0762466	0.48316	0.0517617	0.48316
65	FBtr0310285	CG42492-RD	FBgn0259994	CG42492	mRNA	0.000798479	0.293403	0.575861	0.171728	6.45164	0.227496	0.0113	0.0588877	0.0225259	0.0588877
66	FBtr0078216	CG5059-RA	FBgn0037007	CG5059	mRNA	0.000896926	0.309573	0.302617	0.0911219	7.65492	0.0595783	0.000984111	0.0187775	0.0156967	0.0187775
67	FBtr0113391	ClC-a-RF	FBgn0051116	ClC-a	mRNA	0.000905236	0.309573	0.344783	0.103899	6.42526	0.0702815	0.00289268	0.0161543	0.0227996	0.0227996
68	FBtr0301964	shot-RQ	FBgn0013733	shot	mRNA	0.00092402	0.309573	-0.586552	0.177062	6.84185	0.263873	0.00800797	0.0666073	0.0192972	0.0666073
69	FBtr0304695	stj-RD	FBgn0261041	stj	mRNA	0.000921687	0.309573	0.581202	0.175409	5.26095	0.167882	0.0202584	0.0529706	0.0490859	0.0529706
70	FBtr0333165	ttv-RC	FBgn0265974	ttv	mRNA	0.000879789	0.309573	-0.806282	0.242389	4.75277	0.229371	0.0707973	0.0120781	0.069034	0.069034
71	FBtr0333276	GlyS-RD	FBgn0266064	GlyS	mRNA	0.000913554	0.309573	-0.900533	0.271582	4.16314	0.325771	0.0825791	-0.00222102	0.0929621	0.0929621
72	FBtr0082470	HisCl1-RA	FBgn0037950	HisCl1	mRNA	0.00104187	0.323735	-1.21853	0.37162	2.28182	0.638457	0.167875	0.0785088	0.160807	0.160807
73	FBtr0084448	CG10365-RA	FBgn0039109	CG10365	mRNA	0.00103299	0.323735	-1.35904	0.414168	2.74401	0.988531	0.184591	0.223663	0.140019	0.223663
74	FBtr0302172	Bili-RG	FBgn0039282	Bili	mRNA	0.0010562	0.323735	0.458688	0.140053	5.97101	0.125149	0.0172481	0.00953018	0.029435	0.029435
75	FBtr0074680	nAChRalpha7-RA	FBgn0086778	nAChRalpha7	mRNA	0.00107517	0.323735	0.733264	0.224234	4.93826	0.234779	0.0465642	0.0731045	0.0610484	0.0731045
76	FBtr0070091	elav-RA	FBgn0260400	elav	mRNA	0.00102894	0.323735	0.905224	0.275773	2.80924	0.752596	0.0176574	0.163344	0.137418	0.163344
77	FBtr0304720	NimA-RE	FBgn0261514	NimA	mRNA	0.00105831	0.323735	0.42219	0.128931	6.55169	0.0875166	0.015334	0.024229	0.0215589	0.024229
78	FBtr0333759	Vav-RD	FBgn0040068	Vav	mRNA	0.00107479	0.323735	0.619686	0.189496	5.19089	0.237419	0.0197394	0.0657234	0.0516953	0.0657234
79	FBtr0077418	CG15630-RA	FBgn0031627	CG15630	mRNA	0.000984237	0.323735	0.375032	0.113819	6.86664	0.0904145	0.00102642	0.0298057	0.019136	0.0298057
80	FBtr0079800	Eaat1-RB	FBgn0026439	Eaat1	mRNA	0.00124007	0.331949	-1.37598	0.426067	5.12126	1.12971	0.0604625	0.371586	0.0542197	0.371586
81	FBtr0290321	wrd-RI	FBgn0042693	wrd	mRNA	0.00119197	0.331949	-2.06779	0.638051	3.85945	3.3415	0.0983146	0.870605	0.10324	0.870605
82	FBtr0087980	Drep3-RA	FBgn0028407	Drep3	mRNA	0.00115751	0.331949	0.374401	0.115231	6.31136	0.131054	0.00752262	0.0234628	0.0240793	0.0240793
83	FBtr0332020	Ca-alpha1D-RE	FBgn0001991	Ca-alpha1D	mRNA	0.00126365	0.331949	0.732696	0.227255	4.41302	0.307414	0.025273	0.097642	0.0837968	0.097642
84	FBtr0087006	GstS1-RA	FBgn0010226	GstS1	mRNA	0.00127095	0.331949	-1.03866	0.32232	5.56158	0.506855	0.143105	0.104153	0.0387001	0.104153
85	FBtr0308806	unc-13-RE	FBgn0025726	unc-13	mRNA	0.00129782	0.331949	0.369268	0.114806	8.42914	0.107072	0.00171015	0.029659	0.0145659	0.029659
86	FBtr0330206	CG3638-RH	FBgn0261444	CG3638	mRNA	0.00118053	0.331949	0.313612	0.0966881	7.41273	0.0645423	0.0042358	0.0180139	0.0164729	0.0180139
87	FBtr0306634	CG42668-RN	FBgn0261550	CG42668	mRNA	0.00116391	0.331949	-0.714983	0.220159	5.10825	0.302337	0.0606812	0.0358518	0.054677	0.054677
88	FBtr0305551	Vha68-2-RD	FBgn0263598	Vha68-2	mRNA	0.00127156	0.331949	-1.09127	0.33866	4.81481	0.597658	0.0775493	0.195414	0.0662814	0.195414
89	FBtr0345029	CG2162-RF	FBgn0035388	CG2162	mRNA	0.00114414	0.331949	-0.718228	0.220827	5.3402	0.479977	0.0699142	0.034443	0.0461449	0.0461449
90	FBtr0073541	Kmn1-RA	FBgn0027259	Kmn1	mRNA	0.00129157	0.331949	-0.484511	0.15057	5.5221	0.0908655	0.014057	0.00340041	0.0399009	0.0399009
91	FBtr0332149	Usp32-RC	FBgn0036913	Usp32	mRNA	0.00121846	0.331949	0.387744	0.119877	6.57914	0.107216	0.0122792	0.0219224	0.021312	0.0219224
92	FBtr0330133	Abl-RF	FBgn0000017	Abl	mRNA	0.00128964	0.331949	1.43033	0.44444	4.4001	1.22065	0.00995677	0.460158	0.0842948	0.460158
93	FBtr0076356	CG6707-RA	FBgn0036058	CG6707	mRNA	0.00123971	0.331949	0.291417	0.0902335	7.58106	0.0398386	0.00256938	0.0168088	0.0159104	0.0168088
94	FBtr0078414	AcCoAS-RB	FBgn0012034	AcCoAS	mRNA	0.0013736	0.347593	-1.14629	0.3582	3.97685	0.655184	0.0973161	0.208056	0.0993199	0.208056
95	FBtr0077705	CG31689-RC	FBgn0031449	CG31689	mRNA	0.00141903	0.355311	1.10195	0.345359	1.92957	0.387084	0.104378	-0.0655405	0.179491	0.179491
96	FBtr0078956	CG9776-RB	FBgn0027866	CG9776	mRNA	0.00147256	0.362833	-0.6303	0.198205	6.02027	0.246734	0.0155587	0.0779403	0.0285191	0.0779403
97	FBtr0334137	Pde1c-RC	FBgn0264815	Pde1c	mRNA	0.00147958	0.362833	-0.605942	0.190628	5.72424	0.228385	0.0144076	0.0720796	0.0345453	0.0720796
98	FBtr0301458	Mondo-RG	FBgn0032940	Mondo	mRNA	0.0015179	0.366189	0.68231	0.215155	4.81584	0.199813	0.0439382	0.0238092	0.0662364	0.0662364
99	FBtr0071111	CG2258-RC	FBgn0029997	CG2258	mRNA	0.00164721	0.366189	0.908103	0.288523	3.25053	0.31105	0.0752895	0.0293153	0.122835	0.122835
100	FBtr0300751	CG12065-RF	FBgn0030052	CG12065	mRNA	0.00163439	0.366189	0.413888	0.131406	6.36918	0.0945703	0.0176876	0.0120992	0.0234089	0.0234089
101	FBtr0089442	ewg-RA	FBgn0005427	ewg	mRNA	0.00156535	0.366189	0.496773	0.157093	6.05901	0.169398	0.0072412	0.051493	0.027829	0.051493
102	FBtr0331176	fax-RF	FBgn0014163	fax	mRNA	0.00153077	0.366189	-1.15199	0.363543	5.95095	0.97705	0.0394654	0.275084	0.0298197	0.275084
103	FBtr0308094	Mp-RP	FBgn0260660	Mp	mRNA	0.00164263	0.366189	-1.16045	0.368605	3.58702	0.459492	0.210921	-0.116386	0.112448	0.112448
104	FBtr0345096	Svil-RA	FBgn0266696	Svil	mRNA	0.00155716	0.366189	-1.11334	0.351897	2.3167	0.599582	0.122431	0.172287	0.159093	0.172287
105	FBtr0073205	dib-RA	FBgn0000449	dib	mRNA	0.00160408	0.366189	0.488894	0.15495	5.34893	0.144526	0.00516979	0.0519731	0.0458256	0.0519731
106	FBtr0075323	Nrt-RA	FBgn0004108	Nrt	mRNA	0.00162131	0.366189	-0.844904	0.268049	6.08416	1.23794	0.0539933	0.117011	0.0273962	0.117011
107	FBtr0345083	lncRNA:CR45184-RC	FBgn0266694	lncRNA:CR45184	ncRNA	0.00158382	0.366189	-0.32022	0.101372	7.32151	0.0367957	0.00763366	0.00221994	0.0168237	0.0168237
108	FBtr0302034	mim-RC	FBgn0053558	mim	mRNA	0.00169404	0.36969	0.621426	0.197956	6.26498	0.277697	0.0211637	0.0721005	0.0246644	0.0721005
109	FBtr0300763	CG12851-RB	FBgn0035086	CG12851	mRNA	0.00168723	0.36969	0.310509	0.0988758	6.65892	0.0912857	0.00263172	0.0158334	0.0206362	0.0206362
110	FBtr0079783	CG13101-RA	FBgn0032084	CG13101	mRNA	0.00179547	0.36992	1.33823	0.428628	3.11593	0.828351	0.203533	0.233725	0.126925	0.233725
111	FBtr0302586	RpL3-RG	FBgn0020910	RpL3	mRNA	0.00176368	0.36992	-0.282428	0.0903081	7.25145	0.0329651	0.00229424	-0.00060243	0.017116	0.017116
112	FBtr0086946	MESR4-RA	FBgn0034240	MESR4	mRNA	0.00174812	0.36992	-0.403903	0.129043	6.63052	0.102207	0.0187622	0.000196182	0.0208699	0.0208699
113	FBtr0334142	Pde1c-RK	FBgn0264815	Pde1c	mRNA	0.00179322	0.36992	0.902663	0.289084	4.9511	0.513831	0.0316702	0.167225	0.0605297	0.167225
114	FBtr0073288	mRpS6-RA	FBgn0035534	mRpS6	mRNA	0.00173685	0.36992	-0.633743	0.202352	4.72455	0.125693	0.0271503	0.00046225	0.0703015	0.0703015
115	FBtr0074246	kat80-RB	FBgn0040207	kat80	mRNA	0.00180395	0.36992	-0.741903	0.237733	4.24375	0.246165	0.041516	0.0929941	0.0901042	0.0929941
116	FBtr0273237	CG10948-RD	FBgn0036317	CG10948	mRNA	0.00177139	0.36992	-0.791236	0.253106	5.33633	0.304047	0.0890848	0.0633846	0.0462869	0.0633846
117	FBtr0305060	brp-RJ	FBgn0259246	brp	mRNA	0.00183713	0.373502	0.406768	0.130568	8.00563	0.133439	0.00150862	0.0390656	0.0149418	0.0390656
118	FBtr0301699	UGP-RE	FBgn0035978	UGP	mRNA	0.00185654	0.374251	-0.574546	0.184607	4.99403	0.139957	0.0222737	0.0310594	0.0588358	0.0588358
119	FBtr0084121	InR-RA	FBgn0283499	InR	mRNA	0.00190185	0.376994	0.648582	0.208873	6.56283	0.375289	0.0143906	0.0894443	0.0214578	0.0894443
120	FBtr0310015	eag-RF	FBgn0000535	eag	mRNA	0.00188621	0.376994	1.5161	0.48787	1.80218	1.13509	0.106697	0.459785	0.186879	0.459785
121	FBtr0334903	ctrip-RJ	FBgn0260794	ctrip	mRNA	0.00192051	0.377547	0.978991	0.315574	6.84158	0.557187	0.0158269	0.22119	0.0192989	0.22119
122	FBtr0332322	kon-RC	FBgn0032683	kon	mRNA	0.00193695	0.377658	0.601608	0.194084	4.79274	0.224619	0.0223975	0.0659882	0.0672537	0.0672537
123	FBtr0333670	CaMKI-RI	FBgn0016126	CaMKI	mRNA	0.00196695	0.38039	0.28964	0.0935779	7.2513	0.0523244	0.00372457	0.0118894	0.0171166	0.0171166
124	FBtr0331346	CG14322-RB	FBgn0038532	CG14322	mRNA	0.0020752	0.385195	0.643231	0.208892	6.03964	0.308898	0.0235531	0.0803001	0.0281706	0.0803001
125	FBtr0305667	tnc-RC	FBgn0039257	tnc	mRNA	0.00208603	0.385195	0.827291	0.268801	8.14362	0.453337	0.00633235	0.165633	0.0147567	0.165633
126	FBtr0113153	GAPcenA-RB	FBgn0035879	GAPcenA	mRNA	0.00208897	0.385195	0.271477	0.0882197	7.24698	0.0532896	0.00138751	0.0163243	0.0171353	0.0171353
127	FBtr0300509	mnb-RG	FBgn0259168	mnb	mRNA	0.00207177	0.385195	0.27507	0.0893157	7.38179	0.0967793	0.00239777	0.0150374	0.0165882	0.0165882
128	FBtr0303422	Eip63F-1-RD	FBgn0004910	Eip63F-1	mRNA	0.00202434	0.385195	0.502137	0.162681	5.18987	0.178827	0.0112539	0.0378096	0.051733	0.051733
129	FBtr0076546	Argk-RC	FBgn0000116	Argk	mRNA	0.00205434	0.385195	0.25353	0.0822545	9.21459	0.0571445	0.000311968	0.0157906	0.0153858	0.0157906
130	FBtr0082492	mfas-RD	FBgn0260745	mfas	mRNA	0.00210567	0.385289	0.708928	0.230553	5.90384	0.359566	0.0226476	0.10386	0.0307478	0.10386
131	FBtr0070901	CG15894-RA	FBgn0029864	CG15894	mRNA	0.0024895	0.389518	0.457487	0.151254	5.71104	0.15338	0.019126	0.0353234	0.0348363	0.0353234
132	FBtr0290326	Dmtn-RF	FBgn0037443	Dmtn	mRNA	0.00218545	0.389518	0.417153	0.136156	6.22965	0.0972631	0.0189784	0.0080309	0.0251429	0.0251429
133	FBtr0082043	GstZ2-RC	FBgn0037697	GstZ2	mRNA	0.00244899	0.389518	0.386805	0.127676	6.07692	0.0569948	0.0112775	0.0100785	0.0275194	0.0275194
134	FBtr0290210	fray-RF	FBgn0023083	fray	mRNA	0.00227039	0.389518	-0.82589	0.270573	3.67507	0.230381	0.0647655	0.00971227	0.109474	0.109474
135	FBtr0113100	CG4266-RB	FBgn0034598	CG4266	mRNA	0.00242363	0.389518	0.884806	0.291753	6.34224	0.449292	0.03559	0.166996	0.0237156	0.166996
136	FBtr0111083	Dscam1-RH	FBgn0033159	Dscam1	mRNA	0.00234703	0.389518	0.969954	0.318812	3.83973	0.676348	0.0306363	0.21127	0.103898	0.21127
137	FBtr0301500	PhKgamma-RD	FBgn0011754	PhKgamma	mRNA	0.00229996	0.389518	-0.954614	0.313144	4.03645	0.514951	0.111208	0.122172	0.0973137	0.122172
138	FBtr0084636	jar-RB	FBgn0011225	jar	mRNA	0.00240181	0.389518	-0.485362	0.159898	6.11467	0.596435	0.0262872	0.0345632	0.0268875	0.0345632
139	FBtr0081015	CadN-RD	FBgn0015609	CadN	mRNA	0.00242845	0.389518	0.394642	0.130154	8.29287	0.121196	0.00340877	0.0369085	0.0146249	0.0369085
140	FBtr0073489	dlg1-RG	FBgn0001624	dlg1	mRNA	0.00242426	0.389518	0.766421	0.252724	4.83178	0.375139	0.0383734	0.113636	0.06554	0.113636
141	FBtr0308785	sm-RO	FBgn0003435	sm	mRNA	0.00235922	0.389518	0.323666	0.10644	8.27504	0.0892206	0.000576388	0.0263877	0.0146369	0.0263877
142	FBtr0078123	spen-RC	FBgn0016977	spen	mRNA	0.00232506	0.389518	-0.395278	0.129802	7.13646	0.0826845	0.0105395	0.0295603	0.0176407	0.0295603
143	FBtr0344714	mtg-RH	FBgn0260386	mtg	mRNA	0.00250019	0.389518	-1.00896	0.333726	3.32756	0.497703	0.102733	0.162335	0.120526	0.162335
144	FBtr0100254	elav-RB	FBgn0260400	elav	mRNA	0.00235463	0.389518	0.775998	0.255143	6.71416	0.625408	0.0073601	0.147573	0.0202025	0.147573
145	FBtr0301096	CG42540-RB	FBgn0260657	CG42540	mRNA	0.00234275	0.389518	-1.17541	0.386275	4.73725	0.783062	0.073189	0.281926	0.0697304	0.281926
146	FBtr0340172	tweek-RJ	FBgn0261671	tweek	mRNA	0.00227196	0.389518	0.56613	0.185484	6.15571	0.23447	0.0125307	0.069352	0.0262328	0.069352
147	FBtr0083056	Hsc70-4-RF	FBgn0266599	Hsc70-4	mRNA	0.0024232	0.389518	-0.817863	0.269675	4.56204	0.408304	0.0954923	-0.0146058	0.0775923	0.0775923
148	FBtr0289955	Kap3-RG	FBgn0028421	Kap3	mRNA	0.00223276	0.389518	0.614227	0.200899	6.7724	0.246391	0.0113609	0.0846972	0.0197734	0.0846972
149	FBtr0073615	Amun-RB	FBgn0030328	Amun	mRNA	0.00250541	0.389518	0.270229	0.0894004	7.91672	0.0401098	0.00356332	0.0154586	0.0150939	0.0154586
150	FBtr0074721	CG14200-RA	FBgn0031023	CG14200	mRNA	0.00230839	0.389518	0.42642	0.13993	7.29121	0.142754	0.00442746	0.0421736	0.0169476	0.0421736
151	FBtr0075569	RhoGAP71E-RC	FBgn0036518	RhoGAP71E	mRNA	0.00225664	0.389518	0.574926	0.188241	5.34029	0.504276	0.0381931	0.0349987	0.0461418	0.0461418
152	FBtr0332125	Slc45-1-RC	FBgn0035968	Slc45-1	mRNA	0.00246777	0.389518	-0.809156	0.26729	4.90004	0.355033	0.096664	0.073372	0.0626245	0.073372
153	FBtr0076616	Gug-RA	FBgn0010825	Gug	mRNA	0.00248628	0.389518	0.431055	0.142497	6.46237	0.144149	0.0214093	0.0269176	0.022417	0.0269176
154	FBtr0347214	Mical-RQ	FBgn0053208	Mical	mRNA	0.00271592	0.39938	0.555633	0.185323	7.19601	0.197058	0.00703949	0.0747008	0.0173618	0.0747008
155	FBtr0086254	CG11180-RA	FBgn0034528	CG11180	mRNA	0.00277957	0.39938	-0.348384	0.116473	6.12056	0.075322	0.00549543	0.0159568	0.0267913	0.0267913
156	FBtr0111059	Dscam1-RAK	FBgn0033159	Dscam1	mRNA	0.00266198	0.39938	0.850555	0.283113	3.72611	0.559063	0.0206462	0.170118	0.107724	0.170118
157	FBtr0089512	Atpalpha-RD	FBgn0002921	Atpalpha	mRNA	0.0026673	0.39938	0.443605	0.147687	6.05047	0.12502	0.00895383	0.0429574	0.0279788	0.0429574
158	FBtr0306333	CG34394-RE	FBgn0085423	CG34394	mRNA	0.00274611	0.39938	0.670466	0.223875	4.80397	0.282321	0.0399742	0.0793119	0.0667579	0.0793119
159	FBtr0301412	kuz-RF	FBgn0259984	kuz	mRNA	0.00279508	0.39938	0.364608	0.121966	6.14827	0.0798093	0.0090554	-0.00337204	0.0263489	0.0263489
160	FBtr0086086	sxc-RC	FBgn0261403	sxc	mRNA	0.00282069	0.39938	-0.587775	0.196802	6.40581	0.157759	0.0249825	0.0671974	0.0230066	0.0671974
161	FBtr0334304	ps-RR	FBgn0261552	ps	mRNA	0.0028113	0.39938	-1.12417	0.376271	2.4863	0.58874	0.0752744	0.261686	0.151103	0.261686
162	FBtr0345079	Reep1-RS	FBgn0261564	Reep1	mRNA	0.00270456	0.39938	0.411507	0.137194	5.9362	0.115301	0.01469	0.019345	0.0301067	0.0301067
163	FBtr0304912	mld-RC	FBgn0263490	mld	mRNA	0.00271312	0.39938	0.361908	0.120696	6.6957	0.0680938	0.0143265	0.015766	0.0203444	0.0203444
164	FBtr0330332	Ack-like-RE	FBgn0263998	Ack-like	mRNA	0.00279359	0.39938	0.240975	0.0806049	7.96026	0.0501166	0.00044707	0.00829521	0.0150161	0.0150161
165	FBtr0089217	CaMKII-RC	FBgn0264607	CaMKII	mRNA	0.00275661	0.39938	1.24466	0.415766	6.54756	0.996754	0.0353551	0.376055	0.0215967	0.376055
166	FBtr0336691	Tao-RI	FBgn0031030	Tao	mRNA	0.00268772	0.39938	0.690857	0.230181	4.94643	0.278696	0.0283191	0.0977811	0.0607175	0.0977811
167	FBtr0330130	Abl-RC	FBgn0000017	Abl	mRNA	0.00267111	0.39938	1.32829	0.442284	4.28436	1.07894	0.00864957	0.456915	0.0886315	0.456915
168	FBtr0077015	Sf3b6-RA	FBgn0035692	Sf3b6	mRNA	0.00261735	0.39938	0.237118	0.0787915	8.64804	0.0522108	0.000182186	0.0106541	0.0145931	0.0145931
169	FBtr0302590	Tusp-RE	FBgn0039530	Tusp	mRNA	0.00285601	0.401988	0.786253	0.263593	5.14342	0.547879	0.0342662	0.1311	0.0534285	0.1311
170	FBtr0086981	CG15611-RB	FBgn0034194	CG15611	mRNA	0.00295033	0.407151	-1.08267	0.364185	2.59193	0.728932	0.169253	0.112389	0.146408	0.146408
171	FBtr0075783	endos-RB	FBgn0061515	endos	mRNA	0.00294219	0.407151	-1.5903	0.534787	3.33437	1.57497	0.560352	-0.150159	0.120321	0.120321
172	FBtr0473365	for-RO	FBgn0000721	for	mRNA	0.00294427	0.407151	-1.31067	0.440783	3.80591	1.07929	0.0706304	0.391779	0.10503	0.391779
173	FBtr0306917	Gale-RB	FBgn0035147	Gale	mRNA	0.00296116	0.407151	-1.2774	0.42985	4.33525	2.49461	0.0873772	0.352379	0.0867514	0.352379
174	FBtr0339797	Lrch-RC	FBgn0032633	Lrch	mRNA	0.0029825	0.407729	0.257985	0.0868772	7.29645	0.047226	0.00103747	0.0162532	0.0169259	0.0169259
175	FBtr0076030	Klp68D-RA	FBgn0004381	Klp68D	mRNA	0.00301091	0.40926	0.286838	0.0966883	6.99342	0.0575427	0.00290174	0.019348	0.0183784	0.019348
176	FBtr0080054	Cand1-RA	FBgn0027568	Cand1	mRNA	0.0031007	0.409893	0.391612	0.13241	7.44079	0.0779727	0.0190798	0.0226473	0.0163717	0.0226473
177	FBtr0081944	CG9801-RA	FBgn0037623	CG9801	mRNA	0.00326593	0.409893	0.696044	0.236626	7.46687	0.315872	0.0050835	0.128178	0.0162802	0.128178
178	FBtr0305041	CG31140-RG	FBgn0051140	CG31140	mRNA	0.0032703	0.409893	0.561138	0.190791	7.14956	0.230698	0.0085444	0.0780903	0.017578	0.0780903
179	FBtr0084509	CG13604-RA	FBgn0039137	CG13604	mRNA	0.00311329	0.409893	0.367184	0.124203	6.2299	0.110003	0.00884184	0.0278729	0.0251393	0.0278729
180	FBtr0088950	CG1358-RC	FBgn0033196	CG1358	mRNA	0.00327404	0.409893	0.926177	0.314944	3.15474	0.570203	0.0981317	0.13794	0.125731	0.13794
181	FBtr0080877	dac-RC	FBgn0005677	dac	mRNA	0.00304897	0.409893	-0.601832	0.203132	5.29938	0.161308	0.0505527	0.0315628	0.0476527	0.0476527
182	FBtr0304900	stan-RE	FBgn0024836	stan	mRNA	0.00320341	0.409893	0.641403	0.217608	6.2664	0.317191	0.00867833	0.104023	0.0246458	0.104023
183	FBtr0345195	Nacalpha-RD	FBgn0086904	Nacalpha	mRNA	0.00326788	0.409893	-0.399104	0.135687	8.33827	0.0779941	0.00533914	0.0384792	0.0145988	0.0384792
184	FBtr0299633	alpha-Man-Ia-RI	FBgn0259170	alpha-Man-Ia	mRNA	0.0031514	0.409893	-0.733437	0.248406	5.08094	0.281555	0.0214062	0.125453	0.0556262	0.125453
185	FBtr0299711	side-II-RA	FBgn0259213	side-II	mRNA	0.00311007	0.409893	0.594444	0.201054	5.20312	0.182176	0.0404653	0.0557404	0.0512425	0.0557404
186	FBtr0306638	Mp-RO	FBgn0260660	Mp	mRNA	0.00325693	0.409893	0.791102	0.268864	3.58902	0.410156	0.0596627	0.0802793	0.112383	0.112383
187	FBtr0343436	ocm-RC	FBgn0266083	ocm	mRNA	0.00318267	0.409893	-0.462972	0.156965	5.86894	0.153866	0.0271823	0.0136022	0.0314562	0.0314562
188	FBtr0074441	Fim-RA	FBgn0024238	Fim	mRNA	0.00320455	0.409893	0.233867	0.0793469	8.27665	0.0402321	0.000348473	0.00982218	0.0146358	0.0146358
189	FBtr0333660	RhoGAPp190-RE	FBgn0026375	RhoGAPp190	mRNA	0.00312193	0.409893	0.290674	0.0983511	7.76355	0.0765508	0.00513568	0.0178859	0.0154179	0.0178859
190	FBtr0473377	lncRNA:CR46350-RA	FBgn0286030	lncRNA:CR46350	ncRNA	0.00317958	0.409893	-1.24091	0.420672	1.69408	0.854558	0.183163	0.238014	0.193417	0.238014
191	FBtr0309295	Nmda1-RH	FBgn0013305	Nmda1	mRNA	0.00329203	0.409987	-1.02278	0.347994	2.37974	0.537506	0.12266	0.165557	0.156058	0.165557
192	FBtr0301084	CG4096-RC	FBgn0029791	CG4096	mRNA	0.00331292	0.410439	-0.605667	0.206212	5.02724	0.242048	0.0436329	0.0301856	0.0575729	0.0575729
193	FBtr0070859	CG12728-RA	FBgn0029825	CG12728	mRNA	0.00362078	0.422913	0.45573	0.156638	5.56389	0.146956	0.018171	0.0402237	0.0386321	0.0402237
194	FBtr0079665	Akap200-RC	FBgn0027932	Akap200	mRNA	0.0041425	0.422913	0.235299	0.0820685	9.18669	0.0431162	0.000708866	0.0136589	0.015321	0.015321
195	FBtr0080252	kek2-RA	FBgn0015400	kek2	mRNA	0.00411868	0.422913	0.241589	0.0842089	7.46985	0.0823032	0.000606975	0.0161639	0.01627	0.01627
196	FBtr0082232	sle-RA	FBgn0037810	sle	mRNA	0.0041056	0.422913	-0.968779	0.337562	5.83024	0.693134	0.033307	0.237889	0.0322604	0.237889
197	FBtr0334957	stumps-RF	FBgn0020299	stumps	mRNA	0.00359227	0.422913	-0.583971	0.200546	5.29469	0.130999	0.047893	-0.0395402	0.0478272	0.0478272
198	FBtr0345168	Pde6-RD	FBgn0038237	Pde6	mRNA	0.00348198	0.422913	0.748101	0.256056	4.54369	0.333649	0.0455155	0.110528	0.0783953	0.110528
199	FBtr0083959	Syp-RB	FBgn0038826	Syp	mRNA	0.00418287	0.422913	0.26455	0.0923699	9.02087	0.0901577	0.00129155	0.0190151	0.014993	0.0190151
200	FBtr0334502	Rad60-RF	FBgn0039065	Rad60	mRNA	0.00410493	0.422913	-1.15547	0.402605	2.92188	0.538127	0.252502	-0.0402112	0.133274	0.133274
201	FBtr0332427	beat-IV-RB	FBgn0039089	beat-IV	mRNA	0.0039499	0.422913	0.281959	0.0978298	6.61014	0.0805024	0.00173601	0.0159598	0.0210422	0.0210422
202	FBtr0306588	Fer1HCH-RG	FBgn0015222	Fer1HCH	mRNA	0.00387838	0.422913	-1.21787	0.421717	1.52509	0.609487	0.219135	0.0143844	0.204137	0.204137
203	FBtr0306237	ATPsynC-RG	FBgn0039830	ATPsynC	mRNA	0.00398139	0.422913	-0.229857	0.0798216	8.40217	0.0276844	0.000591202	0.0129159	0.0145729	0.0145729
204	FBtr0307497	nolo-RE	FBgn0051619	nolo	mRNA	0.00382619	0.422913	0.90236	0.312004	6.20002	0.585976	0.0261449	0.205539	0.0255655	0.205539
205	FBtr0086520	CG11961-RA	FBgn0034436	CG11961	mRNA	0.00354615	0.422913	-1.08246	0.37122	4.49078	0.820365	0.0920794	0.235896	0.0806584	0.235896
206	FBtr0331433	CG10778-RB	FBgn0029980	CG10778	mRNA	0.0038706	0.422913	-1.23282	0.4268	2.93141	0.785953	0.299588	0.133949	0.132942	0.133949
207	FBtr0071220	Crag-RB	FBgn0025864	Crag	mRNA	0.00397368	0.422913	0.670495	0.232791	5.7758	0.219308	0.0194174	0.109559	0.0334207	0.109559
208	FBtr0087584	Rcd1-RC	FBgn0033897	Rcd1	mRNA	0.00385572	0.422913	-0.676392	0.234067	5.97098	0.324043	0.037759	0.0926354	0.0294356	0.0926354
209	FBtr0330623	E(Pc)-RE	FBgn0000581	E(Pc)	mRNA	0.00370569	0.422913	0.337997	0.116463	6.89331	0.0613837	0.0133138	0.00567903	0.0189675	0.0189675
210	FBtr0111074	Dscam1-RBB	FBgn0033159	Dscam1	mRNA	0.00380163	0.422913	0.739988	0.255682	3.80303	0.542705	0.0218355	0.133753	0.105127	0.133753
211	FBtr0334070	sff-RB	FBgn0036544	sff	mRNA	0.00408363	0.422913	0.274123	0.0954593	7.44625	0.0605181	0.00533538	0.0142165	0.0163523	0.0163523
212	FBtr0076119	Muc68D-RB	FBgn0036203	Muc68D	mRNA	0.00350646	0.422913	1.30018	0.445349	1.64493	1.05364	0.194684	0.277355	0.196472	0.277355
213	FBtr0075470	CG13044-RA	FBgn0036599	CG13044	mRNA	0.00383128	0.422913	-0.502406	0.173739	5.71513	0.128917	0.00373352	0.0681072	0.0347459	0.0681072
214	FBtr0309369	shakB-RG	FBgn0085387	shakB	mRNA	0.00419589	0.422913	0.7065	0.246765	4.76633	0.439142	0.0200128	0.124912	0.0684279	0.124912
215	FBtr0302491	RpL30-RC	FBgn0086710	RpL30	mRNA	0.00412982	0.422913	-0.4799	0.167325	5.34216	0.125434	0.0205611	0.0346237	0.0460733	0.0460733
216	FBtr0331660	Ndae1-RF	FBgn0259111	Ndae1	mRNA	0.00368744	0.422913	1.19533	0.411651	3.95304	0.733808	0.059393	0.343914	0.100117	0.343914
217	FBtr0331168	CG42265-RE	FBgn0259150	CG42265	mRNA	0.00383438	0.422913	0.299256	0.103496	7.50237	0.100725	0.00251072	0.0229824	0.01616	0.0229824
218	FBtr0302697	CG42671-RC	FBgn0261553	CG42671	mRNA	0.0040389	0.422913	0.563616	0.196033	4.84752	0.198698	0.0266035	0.054931	0.0648574	0.0648574
219	FBtr0333222	mub-RM	FBgn0262737	mub	mRNA	0.00361922	0.422913	0.382256	0.131379	7.18401	0.12387	0.00883152	0.0322481	0.0174168	0.0322481
220	FBtr0078468	mub-RA	FBgn0262737	mub	mRNA	0.00393556	0.422913	0.513591	0.178127	7.68045	0.196376	0.00189169	0.0736242	0.0156275	0.0736242
221	FBtr0303583	Lpin-RK	FBgn0263593	Lpin	mRNA	0.00361681	0.422913	0.404163	0.138898	7.75585	0.13446	0.00211546	0.043801	0.0154363	0.043801
222	FBtr0075498	Tasp1-RA	FBgn0263602	Tasp1	mRNA	0.00409897	0.422913	1.36176	0.474406	2.64178	0.875477	0.189332	0.346314	0.144266	0.346314
223	FBtr0333294	Zn72D-RF	FBgn0263603	Zn72D	mRNA	0.00377949	0.422913	0.834329	0.288097	5.55923	0.450065	0.0399375	0.157602	0.0387698	0.157602
224	FBtr0332558	ab-RA	FBgn0264442	ab	mRNA	0.00348962	0.422913	-0.42051	0.143963	5.65669	0.131718	0.0132192	0.0111082	0.0361074	0.0361074
225	FBtr0334135	Pde1c-RH	FBgn0264815	Pde1c	mRNA	0.00354976	0.422913	0.678716	0.232786	4.89364	0.273142	0.0302298	0.0987403	0.0628926	0.0987403
226	FBtr0340363	Bx-RF	FBgn0265598	Bx	mRNA	0.00383163	0.422913	0.631867	0.218511	4.36973	0.235212	0.0281836	0.066494	0.0854541	0.0854541
227	FBtr0071675	CngB-RA	FBgn0266346	CngB	mRNA	0.00382076	0.422913	0.339494	0.117367	6.33573	0.10481	0.00899337	0.0235193	0.023791	0.023791
228	FBtr0344750	tau-RK	FBgn0266579	tau	mRNA	0.00404182	0.422913	-1.31175	0.456279	3.75786	0.902396	0.108516	0.386978	0.106647	0.386978
229	FBtr0072713	stet-RA	FBgn0020248	stet	mRNA	0.00396629	0.422913	-1.02656	0.356343	3.34649	0.514675	0.182256	0.105214	0.119957	0.119957
230	FBtr0308201	Cip4-RH	FBgn0035533	Cip4	mRNA	0.00371332	0.422913	0.281861	0.097142	6.94524	0.0509575	0.00380534	0.00749006	0.0186537	0.0186537
231	FBtr0303336	Amun-RF	FBgn0030328	Amun	mRNA	0.00418098	0.422913	0.645369	0.225325	5.39108	0.317249	0.0765307	0.0270183	0.0443049	0.0443049
232	FBtr0074029	CG9072-RA	FBgn0030614	CG9072	mRNA	0.00387793	0.422913	1.25562	0.434784	1.60707	1.04121	0.188499	0.261411	0.19886	0.261411
233	FBtr0074242	CG9911-RB	FBgn0030734	CG9911	mRNA	0.00354004	0.422913	-1.49333	0.512031	3.81216	1.35599	0.224747	0.399231	0.10482	0.399231
234	FBtr0076481	CG3967-RC	FBgn0035989	CG3967	mRNA	0.00419038	0.422913	0.297971	0.10406	6.97222	0.0867613	0.00727402	0.0174338	0.0184977	0.0184977
235	FBtr0345025	velo-RD	FBgn0035713	velo	mRNA	0.00403219	0.422913	-0.324997	0.113018	7.2344	0.0646719	0.00204625	0.0283535	0.0171902	0.0283535
236	FBtr0347125	asRNA:CR45999-RB	FBgn0267661	asRNA:CR45999	ncRNA	0.00404774	0.422913	1.25904	0.438017	1.7579	0.671163	0.267098	0.0204761	0.189527	0.189527
237	FBtr0070241	DAAM-RA	FBgn0025641	DAAM	mRNA	0.00424355	0.425913	-0.813739	0.284577	5.65048	0.455253	0.0390972	0.153645	0.0362626	0.153645
238	FBtr0330134	Abl-RG	FBgn0000017	Abl	mRNA	0.00429044	0.42881	1.49159	0.52227	5.09163	1.67597	0.0158372	0.633345	0.0552536	0.633345
239	FBtr0084010	Rab11-RA	FBgn0015790	Rab11	mRNA	0.00434073	0.432021	0.324545	0.113784	6.45487	0.0493963	0.00832066	-0.00355364	0.022493	0.022493
240	FBtr0076357	CG6707-RC	FBgn0036058	CG6707	mRNA	0.00444766	0.440819	0.366429	0.128819	6.1433	0.102201	0.0130671	0.00652163	0.0264272	0.0264272
241	FBtr0085382	CG14516-RB	FBgn0039640	CG14516	mRNA	0.00447905	0.442088	-0.790437	0.278098	4.30644	0.426827	0.0712331	0.112833	0.0878206	0.112833
242	FBtr0111065	Dscam1-RAS	FBgn0033159	Dscam1	mRNA	0.00451732	0.442196	0.897529	0.316078	3.60482	0.492869	0.0221899	0.215585	0.11186	0.215585
243	FBtr0333161	anne-RI	FBgn0052000	anne	mRNA	0.00450747	0.442196	-0.263482	0.0927663	7.90393	0.0722131	0.0053634	0.0128008	0.0151179	0.0151179
244	FBtr0088455	PCB-RE	FBgn0027580	PCB	mRNA	0.00466979	0.44953	-0.765492	0.27059	4.67683	0.367199	0.0199714	0.15429	0.0724553	0.15429
245	FBtr0074142	vap-RA	FBgn0003969	vap	mRNA	0.00463077	0.44953	0.727841	0.257037	4.46505	0.289255	0.0755168	0.0620014	0.0817254	0.0817254
246	FBtr0342903	kuz-RG	FBgn0259984	kuz	mRNA	0.00465649	0.44953	0.465956	0.164655	6.11888	0.119872	0.0135394	0.0509858	0.0268187	0.0509858
247	FBtr0307324	cac-RM	FBgn0263111	cac	mRNA	0.00461918	0.44953	0.676197	0.238732	5.1421	0.334374	0.0155354	0.120108	0.053476	0.120108
248	FBtr0300037	Fas1-RF	FBgn0285925	Fas1	mRNA	0.00468674	0.44953	0.813687	0.287744	3.67265	0.244864	0.087499	-0.0480908	0.109558	0.109558
249	FBtr0083725	CG14292-RA	FBgn0038658	CG14292	mRNA	0.00487538	0.465746	1.25275	0.445003	2.43923	1.05944	0.136602	0.334704	0.153265	0.334704
250	FBtr0331857	nwk-RG	FBgn0263456	nwk	mRNA	0.00492168	0.468288	-0.55081	0.19587	5.16144	0.170577	0.0385331	0.0379354	0.052776	0.052776
251	FBtr0331604	SK-RQ	FBgn0029761	SK	mRNA	0.00495889	0.469386	-1.0463	0.372389	3.64634	0.625043	0.0500794	0.279964	0.110462	0.279964
252	FBtr0300693	CG11073-RB	FBgn0034693	CG11073	mRNA	0.00500355	0.469386	-0.985578	0.351139	2.72637	0.967625	0.152712	0.0390183	0.140738	0.140738
253	FBtr0303842	slpr-RB	FBgn0030018	slpr	mRNA	0.00500044	0.469386	0.666174	0.237326	5.38655	0.258364	0.0287581	0.105292	0.0444662	0.105292
254	FBtr0078955	CG9776-RA	FBgn0027866	CG9776	mRNA	0.00501215	0.469386	0.234973	0.0837321	7.61436	0.0291383	0.000874728	0.013575	0.0158116	0.0158116
255	FBtr0070433	ph-d-RA	FBgn0004860	ph-d	mRNA	0.00510687	0.470842	-0.941846	0.336348	6.04096	0.507306	0.0333796	0.235869	0.0281471	0.235869
256	FBtr0084972	RpL34a-RA	FBgn0039406	RpL34a	mRNA	0.00509268	0.470842	-0.243136	0.0867997	7.45836	0.0381225	0.00162162	0.014786	0.0163098	0.0163098
257	FBtr0086160	CG15236-RB	FBgn0033108	CG15236	mRNA	0.00509878	0.470842	0.287225	0.102554	7.38702	0.0773772	0.00846272	0.00562453	0.0165685	0.0165685
258	FBtr0071487	CG15309-RA	FBgn0030183	CG15309	mRNA	0.00507636	0.470842	0.46173	0.164777	5.81948	0.127541	0.011272	0.0533485	0.0324872	0.0533485
259	FBtr0307892	CG6923-RC	FBgn0037944	CG6923	mRNA	0.00515987	0.472601	0.576992	0.206298	4.94664	0.229203	0.0405815	0.0553422	0.0607091	0.0607091
260	FBtr0079905	RpS2-RA	FBgn0004867	RpS2	mRNA	0.00518148	0.472601	-0.255772	0.0914934	10.2121	0.0669388	5.9669e-05	0.0187871	0.0198634	0.0198634
261	FBtr0089082	Eph-RA	FBgn0025936	Eph	mRNA	0.00518556	0.472601	0.32827	0.117437	8.19908	0.0975491	0.00224157	0.0305823	0.0146995	0.0305823
262	FBtr0305559	CG4168-RB	FBgn0028888	CG4168	mRNA	0.00537807	0.473093	0.947495	0.340401	4.90462	0.725178	0.0347066	0.24107	0.0624333	0.24107
263	FBtr0080752	kek3-RA	FBgn0028370	kek3	mRNA	0.00545082	0.473093	0.574657	0.206777	4.8446	0.28099	0.0367773	0.0421634	0.064984	0.064984
264	FBtr0335237	LpR1-RR	FBgn0066101	LpR1	mRNA	0.00546939	0.473093	-0.906918	0.326464	3.73592	0.39624	0.0699481	0.183709	0.10739	0.183709
265	FBtr0085070	CG14253-RB	FBgn0039467	CG14253	mRNA	0.00532474	0.473093	-0.997686	0.358017	2.98461	0.615314	0.173926	0.0754264	0.131133	0.131133
266	FBtr0086773	Dgp-1-RA	FBgn0027836	Dgp-1	mRNA	0.005271	0.473093	0.369433	0.132414	6.15446	0.0764667	0.00807709	0.0336524	0.0262522	0.0336524
267	FBtr0340072	Cbp53E-RB	FBgn0004580	Cbp53E	mRNA	0.00530773	0.473093	1.16707	0.418646	2.48259	0.629118	0.265857	0.0471082	0.151272	0.151272
268	FBtr0304850	shot-RAA	FBgn0013733	shot	mRNA	0.00541257	0.473093	0.523503	0.188216	4.66778	0.173661	0.00886381	0.0754482	0.072864	0.0754482
269	FBtr0087643	CG6543-RA	FBgn0033879	CG6543	mRNA	0.00539274	0.473093	-0.241842	0.0869125	7.26035	0.0839112	0.000900265	0.0169342	0.0170777	0.0170777
270	FBtr0305081	Cirl-RG	FBgn0033313	Cirl	mRNA	0.00541844	0.473093	0.39678	0.142673	8.3812	0.0766499	0.00396151	0.0444847	0.01458	0.0444847
271	FBtr0307902	CoRest-RI	FBgn0261573	CoRest	mRNA	0.00542184	0.473093	0.574114	0.206454	4.99312	0.130206	0.0425719	-0.00440609	0.058871	0.058871
272	FBtr0346820	mub-RN	FBgn0262737	mub	mRNA	0.00530449	0.473093	0.59428	0.213161	7.34166	0.278322	0.0110512	0.0970904	0.0167434	0.0970904
273	FBtr0329839	sick-RG	FBgn0263873	sick	mRNA	0.00524977	0.473093	-0.494758	0.17725	5.59665	0.192731	0.0370815	0.0308115	0.0376925	0.0376925
274	FBtr0077886	CG17646-RA	FBgn0264494	CG17646	mRNA	0.00544719	0.473093	0.59855	0.215358	5.71358	0.319059	0.0139116	0.0964705	0.0347801	0.0964705
275	FBtr0331814	CG32521-RH	FBgn0052521	CG32521	mRNA	0.00536017	0.473093	0.248434	0.0892188	7.1049	0.0470085	0.00114998	0.0174021	0.0177948	0.0177948
276	FBtr0085433	CG2310-RA	FBgn0039665	CG2310	mRNA	0.00581236	0.474486	-0.348245	0.126259	5.84776	0.189108	0.00604608	0.0143707	0.0318941	0.0318941
277	FBtr0114605	Fak-RD	FBgn0020440	Fak	mRNA	0.00553884	0.474486	0.252335	0.0909676	7.12767	0.063181	0.00201162	0.00605792	0.0176831	0.0176831
278	FBtr0300421	GEFmeso-RE	FBgn0050115	GEFmeso	mRNA	0.00555029	0.474486	-0.575408	0.207487	4.78836	0.327664	0.035013	0.066276	0.0674476	0.0674476
279	FBtr0333309	fs(1)h-RI	FBgn0004656	fs(1)h	mRNA	0.00567688	0.474486	-0.967329	0.349736	5.51224	0.54629	0.0237046	0.267405	0.0402109	0.267405
280	FBtr0342891	Acox57D-p-RB	FBgn0034628	Acox57D-p	mRNA	0.00580025	0.474486	-0.878204	0.318321	3.3747	0.470464	0.122055	0.0630388	0.119106	0.119106
281	FBtr0111092	Dscam1-RR	FBgn0033159	Dscam1	mRNA	0.00563703	0.474486	0.676875	0.24452	3.37215	0.355925	0.0231171	0.0950206	0.119183	0.119183
282	FBtr0306768	Dscam1-RBY	FBgn0033159	Dscam1	mRNA	0.00551053	0.474486	0.707189	0.254791	3.36002	0.319371	0.0349562	0.10836	0.119549	0.119549
283	FBtr0089092	myo-RA	FBgn0026199	myo	mRNA	0.00566593	0.474486	0.288841	0.104406	7.11989	0.0751388	0.00537168	0.0205718	0.017721	0.0205718
284	FBtr0100246	pan-RI	FBgn0085432	pan	mRNA	0.00574835	0.474486	0.495656	0.179468	6.20336	0.189458	0.00271605	0.0739411	0.0255169	0.0739411
285	FBtr0304929	tweek-RH	FBgn0261671	tweek	mRNA	0.00566412	0.474486	0.490038	0.177125	7.26459	0.169122	0.00612023	0.0685486	0.0170596	0.0685486
286	FBtr0302980	CG42709-RA	FBgn0261674	CG42709	mRNA	0.00557787	0.474486	0.535981	0.193382	5.45526	0.188632	0.0469282	0.0260634	0.0420757	0.0420757
287	FBtr0071852	wdp-RA	FBgn0034718	wdp	mRNA	0.00582149	0.474486	-0.830997	0.30134	4.44124	0.362892	0.0635033	0.152615	0.0826889	0.152615
288	FBtr0343267	Rrp4-RB	FBgn0034879	Rrp4	mRNA	0.00570118	0.474486	-1.15498	0.417792	4.57324	0.639205	0.267782	0.147648	0.077099	0.147648
289	FBtr0310493	CG43689-RC	FBgn0263772	CG43689	mRNA	0.00584455	0.474486	0.823306	0.298691	2.73542	0.328965	0.0719666	0.0733433	0.140369	0.140369
290	FBtr0331257	Sxl-RN	FBgn0264270	Sxl	mRNA	0.00582988	0.474486	-1.07728	0.390716	4.08153	0.615483	0.0427886	0.320541	0.0957813	0.320541
291	FBtr0072738	Pcyt1-RA	FBgn0041342	Pcyt1	mRNA	0.00579951	0.474486	0.337669	0.122393	6.90011	0.0716817	0.00483266	0.0308196	0.0189254	0.0308196
292	FBtr0335157	Pmp70-RD	FBgn0031069	Pmp70	mRNA	0.00569073	0.474486	0.338297	0.122346	6.25367	0.0540414	0.0108105	0.0153242	0.0248145	0.0248145
293	FBtr0332122	CG3764-RC	FBgn0036684	CG3764	mRNA	0.00573323	0.474486	-0.375005	0.135741	6.42405	0.0885827	0.0210405	0.0115138	0.0228123	0.0228123
294	FBtr0070674	CG3556-RA	FBgn0029708	CG3556	mRNA	0.00592522	0.475399	0.572881	0.208177	6.63448	0.217052	0.00317805	0.0999658	0.0208368	0.0999658
295	FBtr0083930	CG31199-RA	FBgn0051199	CG31199	mRNA	0.00587931	0.475399	0.804978	0.292248	3.13062	0.416129	0.0669527	0.13632	0.126471	0.13632
296	FBtr0299864	p130CAS-RD	FBgn0035101	p130CAS	mRNA	0.00592651	0.475399	0.269293	0.0978601	6.9591	0.0798893	0.00421936	0.0163377	0.0185729	0.0185729
297	FBtr0074002	CG5877-RB	FBgn0030625	CG5877	mRNA	0.00593574	0.475399	-0.726657	0.264113	4.2464	0.539968	0.0760099	-0.0282074	0.0900085	0.0900085
298	FBtr0305304	pyd-RM	FBgn0262614	pyd	mRNA	0.00601083	0.479798	0.562618	0.204798	4.59406	0.227941	0.0236463	0.0531595	0.0761758	0.0761758
299	FBtr0307555	Nep3-RC	FBgn0031081	Nep3	mRNA	0.00625045	0.480001	0.230251	0.0842069	7.52767	0.0414209	0.000798904	0.00284776	0.0160772	0.0160772
300	FBtr0345318	CG32795-RE	FBgn0040384	CG32795	mRNA	0.00700208	0.480001	-1.2979	0.481284	3.65739	1.44278	0.155537	0.395753	0.110084	0.395753
301	FBtr0308252	CG17075-RB	FBgn0031239	CG17075	mRNA	0.00699684	0.480001	0.242007	0.0897322	7.01204	0.0656468	0.000887492	0.0115856	0.0182759	0.0182759
302	FBtr0303600	Srpk79D-RF	FBgn0025702	Srpk79D	mRNA	0.00700147	0.480001	0.536014	0.198761	5.15899	0.156245	0.0411592	-0.0232029	0.052865	0.052865
303	FBtr0300020	vri-RD	FBgn0016076	vri	mRNA	0.00703785	0.480001	1.21934	0.452437	4.69726	0.800091	0.0489262	0.438258	0.0715327	0.438258
304	FBtr0340240	Akap200-RF	FBgn0027932	Akap200	mRNA	0.0065806	0.480001	0.221185	0.081397	9.08397	0.043353	0.000662154	0.014381	0.0151065	0.0151065
305	FBtr0110960	CG32982-RB	FBgn0052982	CG32982	mRNA	0.00690433	0.480001	-0.778052	0.288015	3.95186	0.390664	0.0972715	0.087248	0.100156	0.100156
306	FBtr0302043	CG9395-RC	FBgn0032506	CG9395	mRNA	0.00668801	0.480001	0.615176	0.226835	6.73899	0.293823	0.00999864	0.112462	0.0200161	0.112462
307	FBtr0342919	CG17321-RB	FBgn0032719	CG17321	mRNA	0.00640985	0.480001	0.306111	0.112291	6.21896	0.0567951	0.00471718	0.00316836	0.0252931	0.0252931
308	FBtr0083029	CG6752-RA	FBgn0038296	CG6752	mRNA	0.00626401	0.480001	0.544016	0.199008	6.34683	0.27478	0.0288772	0.0653811	0.0236626	0.0653811
309	FBtr0084433	beat-IV-RA	FBgn0039089	beat-IV	mRNA	0.00705489	0.480001	0.876718	0.325404	3.08989	0.423414	0.107804	0.14421	0.127737	0.14421
310	FBtr0084507	KrT95D-RA	FBgn0020647	KrT95D	mRNA	0.00633455	0.480001	0.489629	0.179355	7.02544	0.215538	0.00614708	0.0704134	0.0182035	0.0704134
311	FBtr0302179	RhoGAP100F-RB	FBgn0039883	RhoGAP100F	mRNA	0.00697382	0.480001	0.995873	0.369103	4.22802	0.619519	0.0303245	0.293919	0.0906681	0.293919
312	FBtr0112963	Trf4-1-RF	FBgn0030049	Trf4-1	mRNA	0.00617613	0.480001	0.680291	0.248437	5.26947	0.22545	0.031159	0.115737	0.0487675	0.115737
313	FBtr0071632	CG30389-RA	FBgn0050389	CG30389	mRNA	0.00697732	0.480001	0.248047	0.0919401	7.58515	0.0463514	0.00422006	0.00766989	0.015898	0.015898
314	FBtr0087822	fra-RA	FBgn0011592	fra	mRNA	0.0066522	0.480001	0.609591	0.224629	7.06595	0.272781	0.0114418	0.108648	0.0179912	0.108648
315	FBtr0089447	anne-RD	FBgn0052000	anne	mRNA	0.00707378	0.480001	0.459032	0.170432	6.15666	0.11043	0.0118112	0.0573206	0.026218	0.0573206
316	FBtr0089962	Tm1-RC	FBgn0003721	Tm1	mRNA	0.0062218	0.480001	0.50795	0.185664	5.68825	0.146765	0.0310892	0.0509521	0.0353497	0.0509521
317	FBtr0089407	sw-RK	FBgn0003654	sw	mRNA	0.00686757	0.480001	0.465701	0.172278	5.49908	0.127635	0.0300069	0.0222612	0.0406307	0.0406307
318	FBtr0100395	ey-RC	FBgn0005558	ey	mRNA	0.00618007	0.480001	-1.12342	0.410296	4.4508	0.888456	0.0656004	0.335055	0.082305	0.335055
319	FBtr0305561	CycE-RF	FBgn0010382	CycE	mRNA	0.0062837	0.480001	-0.781677	0.286056	3.90038	0.561383	0.0487639	0.145987	0.101875	0.145987
320	FBtr0089246	unc-13-RC	FBgn0025726	unc-13	mRNA	0.00689793	0.480001	0.241976	0.0895633	7.91343	0.0894151	0.00399135	0.0149831	0.0151	0.0151
321	FBtr0340347	CG9220-RD	FBgn0030662	CG9220	mRNA	0.00646004	0.480001	-0.695169	0.255251	4.27596	0.271729	0.0661265	0.0568926	0.0889382	0.0889382
322	FBtr0304655	sm-RL	FBgn0003435	sm	mRNA	0.00652182	0.480001	1.19929	0.440864	4.50105	0.988413	0.0532771	0.409303	0.0802261	0.409303
323	FBtr0335420	GluClalpha-RL	FBgn0024963	GluClalpha	mRNA	0.00642568	0.480001	1.13381	0.416043	2.52041	0.767106	0.0619002	0.350059	0.149564	0.350059
324	FBtr0339972	CG14669-RC	FBgn0037326	CG14669	mRNA	0.00701157	0.480001	0.857493	0.318027	3.07661	0.536456	0.112561	0.0793203	0.128154	0.128154
325	FBtr0110806	side-III-RO	FBgn0083949	side-III	mRNA	0.00705982	0.480001	0.419694	0.155788	6.80611	0.187246	0.002443	0.0553194	0.0195376	0.0553194
326	FBtr0114585	CG34408-RD	FBgn0085437	CG34408	mRNA	0.0063512	0.480001	0.867954	0.318039	5.2592	0.398308	0.0345916	0.206143	0.0491515	0.206143
327	FBtr0331167	CG42265-RD	FBgn0259150	CG42265	mRNA	0.00667548	0.480001	0.398805	0.147019	6.16912	0.109298	0.0254159	-0.00311885	0.0260265	0.0260265
328	FBtr0301858	CG42268-RH	FBgn0259163	CG42268	mRNA	0.00619549	0.480001	0.252459	0.092231	7.28041	0.0880701	0.00325289	0.0136581	0.0169927	0.0169927
329	FBtr0299652	bun-RD	FBgn0259176	bun	mRNA	0.00650548	0.480001	-0.678404	0.249308	4.67729	0.214568	0.0754926	-0.0376923	0.0724345	0.0724345
330	FBtr0330722	Ziz-RC	FBgn0260486	Ziz	mRNA	0.00610994	0.480001	0.427998	0.1561	5.47245	0.158039	0.0164932	-8.04569e-05	0.0415006	0.0415006
331	FBtr0301436	2mit-RA	FBgn0260793	2mit	mRNA	0.00702536	0.480001	0.216311	0.0802449	7.9972	0.0664742	0.000370332	0.0118868	0.0149551	0.0149551
332	FBtr0345078	Reep1-RR	FBgn0261564	Reep1	mRNA	0.00685541	0.480001	-0.877419	0.324515	2.32387	0.35748	0.0918933	0.118266	0.158744	0.158744
333	FBtr0302918	pdm3-RA	FBgn0261588	pdm3	mRNA	0.00640048	0.480001	-0.750045	0.275092	6.28204	0.668738	0.0273988	0.152709	0.0244434	0.152709
334	FBtr0303486	CG42788-RB	FBgn0261859	CG42788	mRNA	0.00676257	0.480001	0.480013	0.177237	5.81197	0.157407	0.0228634	0.0518993	0.0326463	0.0518993
335	FBtr0088587	VhaAC45-RB	FBgn0262515	VhaAC45	mRNA	0.00670198	0.480001	-0.25243	0.093103	7.27456	0.0382377	0.00361294	0.0156971	0.0170173	0.0170173
336	FBtr0330277	cpo-RV	FBgn0263995	cpo	mRNA	0.00670134	0.480001	-0.787046	0.29028	5.51121	0.632223	0.0227691	0.177776	0.0402435	0.177776
337	FBtr0073951	Flo2-RE	FBgn0264078	Flo2	mRNA	0.00680514	0.480001	0.657553	0.242977	4.16429	0.389742	0.0475884	0.0684359	0.0929219	0.0929219
338	FBtr0331961	CG43788-RA	FBgn0264329	CG43788	mRNA	0.00639802	0.480001	1.2577	0.461263	1.23322	0.76656	0.282276	0.0229223	0.224102	0.224102
339	FBtr0299547	Dscam2-RF	FBgn0265296	Dscam2	mRNA	0.00655902	0.480001	0.49384	0.181663	4.82141	0.248071	0.0125511	0.0546379	0.0659922	0.0659922
340	FBtr0306576	zip-RI	FBgn0265434	zip	mRNA	0.00700965	0.480001	1.11417	0.41321	6.19676	0.839261	0.0193583	0.387009	0.0256132	0.387009
341	FBtr0344751	tau-RL	FBgn0266579	tau	mRNA	0.0063814	0.480001	-1.41374	0.518327	3.81581	1.52787	0.0798437	0.559574	0.104698	0.559574
342	FBtr0078192	Psn-RA	FBgn0284421	Psn	mRNA	0.00615456	0.480001	0.876975	0.32013	4.07279	0.545869	0.147831	-0.0384471	0.0960797	0.0960797
343	FBtr0074162	Ranbp16-RB	FBgn0053180	Ranbp16	mRNA	0.00654448	0.480001	0.632454	0.23259	5.80824	0.253398	0.0509917	0.0777621	0.0327256	0.0777621
344	FBtr0075322	Nrt-RB	FBgn0004108	Nrt	mRNA	0.00667155	0.480001	0.222513	0.0820231	9.18746	0.0526883	0.000689354	0.0066466	0.0153228	0.0153228
345	FBtr0331831	FucTA-RB	FBgn0036485	FucTA	mRNA	0.00674055	0.480001	-0.775397	0.286188	4.05549	0.314547	0.0982621	0.0645096	0.0966684	0.0966684
346	FBtr0075878	RpS12-RB	FBgn0260441	RpS12	mRNA	0.00610456	0.480001	-0.226359	0.082549	9.47774	0.0316622	7.79069e-05	0.0149138	0.0161402	0.0161402
347	FBtr0076619	Gug-RD	FBgn0010825	Gug	mRNA	0.00652973	0.480001	0.293856	0.108038	7.27287	0.0416913	0.0107556	0.00171264	0.0170245	0.0170245
348	FBtr0077470	RpL40-RA	FBgn0003941	RpL40	mRNA	0.00625119	0.480001	-0.23394	0.0855572	9.6613	0.0322822	6.29993e-05	0.0173587	0.0168308	0.0173587
349	FBtr0321291	CG10019-RC	FBgn0031568	CG10019	mRNA	0.00667252	0.480001	0.94132	0.346997	4.34487	0.820149	0.0441659	0.242402	0.0863914	0.242402
350	FBtr0077580	CG15406-RA	FBgn0031517	CG15406	mRNA	0.00698913	0.480001	1.28701	0.477136	1.17835	0.929461	0.276811	0.265017	0.228061	0.265017
351	FBtr0339611	lncRNA:CR44320-RA	FBgn0265379	lncRNA:CR44320	ncRNA	0.00708287	0.480001	0.819041	0.304146	2.78474	0.410664	0.0817796	0.0208594	0.138381	0.138381
352	FBtr0079565	Rack1-RA	FBgn0020618	Rack1	mRNA	0.00724441	0.480676	-0.239948	0.0893529	10.0713	0.0342537	6.6685e-05	0.01503	0.0189351	0.0189351
353	FBtr0339262	CG5815-RC	FBgn0027574	CG5815	mRNA	0.00725487	0.480676	-0.755753	0.281481	3.38568	0.245536	0.0697983	0.0551338	0.118773	0.118773
354	FBtr0085840	CG1910-RD	FBgn0022349	CG1910	mRNA	0.00718291	0.480676	-0.408441	0.151936	6.19889	0.107443	0.0293592	0.00857645	0.025582	0.025582
355	FBtr0111070	Dscam1-RAX	FBgn0033159	Dscam1	mRNA	0.00713079	0.480676	0.946962	0.351942	3.72883	0.61591	0.0267494	0.268046	0.107631	0.268046
356	FBtr0086281	tapas-RA	FBgn0027529	tapas	mRNA	0.00717424	0.480676	0.269496	0.100235	6.58516	0.0536609	0.00265307	0.0116018	0.0212589	0.0212589
357	FBtr0072718	Ptp61F-RA	FBgn0267487	Ptp61F	mRNA	0.00729458	0.480676	0.664799	0.247774	6.11591	0.219376	0.0266173	0.119495	0.0268671	0.119495
358	FBtr0290231	InR-RC	FBgn0283499	InR	mRNA	0.00724793	0.480676	-0.502077	0.186977	6.62049	0.193688	0.00952994	0.0736758	0.0209541	0.0736758
359	FBtr0074182	Chc-RD	FBgn0000319	Chc	mRNA	0.00729491	0.480676	0.588324	0.219272	6.10959	0.195416	0.0365867	0.0778445	0.0269708	0.0778445
360	FBtr0110990	RhoGAP15B-RB	FBgn0030808	RhoGAP15B	mRNA	0.00724796	0.480676	0.364544	0.135759	5.95686	0.0768423	0.0141587	0.00670988	0.0297057	0.0297057
361	FBtr0344073	lncRNA:CR44997-RA	FBgn0266348	lncRNA:CR44997	ncRNA	0.00728603	0.480676	0.796907	0.296968	3.044	0.492891	0.0747153	0.135176	0.129192	0.135176
362	FBtr0087361	igl-RA	FBgn0013467	igl	mRNA	0.00734469	0.48129	0.256937	0.0958434	6.88398	0.0457527	0.00283665	0.00845706	0.0190259	0.0190259
363	FBtr0333841	Ncc69-RF	FBgn0036279	Ncc69	mRNA	0.00732907	0.48129	-0.584065	0.217812	4.68965	0.152443	0.0410357	0.00466953	0.0718765	0.0718765
364	FBtr0331438	Atxn7-RD	FBgn0031420	Atxn7	mRNA	0.00738602	0.482668	0.658591	0.245842	5.3084	0.738297	0.0509585	0.0928846	0.0473178	0.0928846
365	FBtr0333691	UQCR-Q-RD	FBgn0036728	UQCR-Q	mRNA	0.0074064	0.482674	-0.298699	0.111538	6.91604	0.0448148	0.00121388	0.0283951	0.0188279	0.0283951
366	FBtr0073688	CG3812-RA	FBgn0030421	CG3812	mRNA	0.00748483	0.486453	0.62009	0.231855	5.7072	0.362112	0.00799441	0.119947	0.0349211	0.119947
367	FBtr0301316	Eaat2-RC	FBgn0026438	Eaat2	mRNA	0.00818474	0.486805	0.289215	0.109371	7.66091	0.0865466	0.0012803	0.0271891	0.0156803	0.0271891
368	FBtr0331779	CG14459-RC	FBgn0037171	CG14459	mRNA	0.00788053	0.486805	1.03104	0.388026	4.44769	0.892569	0.0207131	0.33763	0.0824302	0.33763
369	FBtr0079123	Hel25E-RC	FBgn0014189	Hel25E	mRNA	0.00784372	0.486805	0.753079	0.283248	4.54285	0.305935	0.112515	0.0397006	0.0784315	0.0784315
370	FBtr0332039	CG9171-RG	FBgn0031738	CG9171	mRNA	0.00784747	0.486805	0.765061	0.287773	3.21661	0.268447	0.0732399	0.0051845	0.123855	0.123855
371	FBtr0079944	CG4839-RA	FBgn0032187	CG4839	mRNA	0.00780677	0.486805	-0.587756	0.220935	4.05697	0.199774	0.019555	0.0965011	0.096618	0.096618
372	FBtr0343767	BuGZ-RG	FBgn0032600	BuGZ	mRNA	0.00825747	0.486805	0.339628	0.128581	6.55634	0.10245	0.00187341	0.0374752	0.0215165	0.0374752
373	FBtr0345229	Dip-B-RD	FBgn0000454	Dip-B	mRNA	0.00798388	0.486805	-0.823547	0.31045	5.62402	0.760141	0.121833	0.10755	0.0369472	0.10755
374	FBtr0084512	GluProRS-RB	FBgn0005674	GluProRS	mRNA	0.00835319	0.486805	-0.520712	0.19743	6.56577	0.456595	0.0151839	0.0775854	0.0214313	0.0775854
375	FBtr0339249	CG31064-RG	FBgn0051064	CG31064	mRNA	0.00836427	0.486805	0.794196	0.301174	4.94224	0.333263	0.0342027	0.181677	0.060887	0.181677
376	FBtr0301614	stau-RC	FBgn0003520	stau	mRNA	0.008136	0.486805	0.492902	0.186256	5.32431	0.269474	0.0205869	0.0619782	0.0467295	0.0619782
377	FBtr0071582	tud-RA	FBgn0003891	tud	mRNA	0.00815191	0.486805	0.264775	0.100077	8.8472	0.0538498	0.000452657	0.023384	0.0147501	0.023384
378	FBtr0273327	mtt-RF	FBgn0050361	mtt	mRNA	0.00805704	0.486805	0.490899	0.185268	5.72833	0.210867	0.0133832	0.0683083	0.0344553	0.0683083
379	FBtr0111055	Dscam1-RAG	FBgn0033159	Dscam1	mRNA	0.00829093	0.486805	0.847688	0.321096	3.59152	0.50279	0.0294352	0.215948	0.1123	0.215948
380	FBtr0336715	Rim-RS	FBgn0053547	Rim	mRNA	0.0081241	0.486805	0.900056	0.340046	4.81397	0.56874	0.0233009	0.251901	0.0663183	0.251901
381	FBtr0308197	B52-RO	FBgn0004587	B52	mRNA	0.00779229	0.486805	0.92184	0.346434	5.06199	0.601593	0.153875	0.131764	0.0562989	0.131764
382	FBtr0070926	CG15892-RA	FBgn0029859	CG15892	mRNA	0.00796872	0.486805	-1.21069	0.456279	1.92566	0.757925	0.222233	0.27326	0.179713	0.27326
383	FBtr0110808	side-VI-RB	FBgn0083950	side-VI	mRNA	0.00792011	0.486805	0.232584	0.0875872	7.18178	0.064293	0.0008311	0.0127994	0.0174271	0.0174271
384	FBtr0329977	CG34126-RG	FBgn0083962	CG34126	mRNA	0.00759896	0.486805	0.447562	0.167665	6.062	0.11805	0.0130285	0.0538766	0.0277769	0.0538766
385	FBtr0308347	NaCP60E-RL	FBgn0085434	NaCP60E	mRNA	0.00814533	0.486805	0.543124	0.205263	4.5668	0.245607	0.0228934	0.0632052	0.0773832	0.0773832
386	FBtr0100332	gish-RG	FBgn0250823	gish	mRNA	0.00782479	0.486805	-0.86733	0.326121	2.3581	0.586512	0.0621246	0.190999	0.157091	0.190999
387	FBtr0089919	glo-RA	FBgn0259139	glo	mRNA	0.00773651	0.486805	0.258159	0.0969298	8.16068	0.0422352	0.00373455	0.0186265	0.014738	0.0186265
388	FBtr0334635	CG42324-RJ	FBgn0259224	CG42324	mRNA	0.00789979	0.486805	0.732345	0.275699	6.22843	0.397799	0.0165157	0.164387	0.0251598	0.164387
389	FBtr0114366	elav-RC	FBgn0260400	elav	mRNA	0.00755874	0.486805	1.0541	0.394623	6.07916	0.886498	0.0140803	0.35655	0.0274813	0.35655
390	FBtr0087868	nemy-RE	FBgn0261673	nemy	mRNA	0.00758874	0.486805	0.345622	0.129454	6.41099	0.151596	0.00621286	0.0336722	0.022951	0.0336722
391	FBtr0305946	SLO2-RH	FBgn0261698	SLO2	mRNA	0.00830694	0.486805	0.506964	0.19208	5.05839	0.235196	0.0128449	0.0749649	0.0564286	0.0749649
392	FBtr0305303	pyd-RL	FBgn0262614	pyd	mRNA	0.00837025	0.486805	0.728692	0.276359	6.25508	0.414367	0.00552619	0.176245	0.0247956	0.176245
393	FBtr0072192	Chi-RB	FBgn0013764	Chi	mRNA	0.00806344	0.486805	-0.8584	0.323998	4.1692	0.265518	0.157089	-0.0895746	0.09275	0.09275
394	FBtr0072520	DIP2-RA	FBgn0024806	DIP2	mRNA	0.00762161	0.486805	0.224153	0.0840031	8.25742	0.0496699	0.0021447	0.00581428	0.0146498	0.0146498
395	FBtr0333578	mib1-RB	FBgn0263601	mib1	mRNA	0.00807885	0.486805	-0.325134	0.12275	6.44887	0.0427903	0.0133063	0.00380832	0.0225543	0.0225543
396	FBtr0310337	CG43658-RB	FBgn0263706	CG43658	mRNA	0.00796055	0.486805	0.365891	0.137878	6.16664	0.106023	0.0124354	0.0328091	0.0260643	0.0328091
397	FBtr0302123	Dscam2-RL	FBgn0265296	Dscam2	mRNA	0.00827241	0.486805	0.86824	0.328786	4.82425	0.668127	0.0320799	0.225199	0.0658683	0.225199
398	FBtr0303895	Ggamma30A-RF	FBgn0267252	Ggamma30A	mRNA	0.00835578	0.486805	0.509972	0.193366	5.27468	0.15975	0.0223458	0.0666431	0.0485731	0.0666431
399	FBtr0304684	rump-RB	FBgn0267790	rump	mRNA	0.00796856	0.486805	-0.391844	0.147676	6.13024	0.113395	0.0252687	0.0131806	0.026635	0.026635
400	FBtr0300427	br-RH	FBgn0283451	br	mRNA	0.00799603	0.486805	0.67977	0.256301	6.85682	0.363214	0.00210296	0.154239	0.0191993	0.154239
401	FBtr0072712	stet-RB	FBgn0020248	stet	mRNA	0.00795468	0.486805	0.386139	0.145494	5.47743	0.0968957	0.00904492	0.0261623	0.0413361	0.0413361
402	FBtr0073425	Ant2-RA	FBgn0025111	Ant2	mRNA	0.00804615	0.486805	-0.869962	0.328272	3.88507	0.333758	0.154089	-0.0510619	0.102385	0.102385
403	FBtr0073747	hep-RA	FBgn0010303	hep	mRNA	0.00763554	0.486805	0.817185	0.306317	5.26762	0.499877	0.0383161	0.184999	0.0488368	0.184999
404	FBtr0330135	Abl-RH	FBgn0000017	Abl	mRNA	0.00832855	0.486805	1.28874	0.488447	4.82195	1.22042	0.0114651	0.556357	0.0659689	0.556357
405	FBtr0114529	mnd-RD	FBgn0002778	mnd	mRNA	0.00831949	0.486805	-0.638492	0.241961	5.27751	0.289779	0.0908697	-0.0511174	0.0484677	0.0484677
406	FBtr0075698	NHP2-RA	FBgn0029148	NHP2	mRNA	0.00764324	0.486805	-0.325213	0.12192	6.521	0.107017	0.00605039	0.0293269	0.0218441	0.0293269
407	FBtr0345073	RpL10Ab-RF	FBgn0036213	RpL10Ab	mRNA	0.00778345	0.486805	-0.319353	0.119998	5.9521	0.0564522	0.00447347	0.0171586	0.0297974	0.0297974
408	FBtr0076503	Slc45-1-RA	FBgn0035968	Slc45-1	mRNA	0.00775307	0.486805	0.737526	0.276991	4.63731	0.390976	0.0324083	0.150194	0.0742383	0.150194
409	FBtr0076959	SP1173-RD	FBgn0035710	SP1173	mRNA	0.00818292	0.486805	0.865251	0.327198	4.56145	0.573767	0.0586188	0.19618	0.0776184	0.19618
410	FBtr0071451	PPP4R2r-RA	FBgn0030208	PPP4R2r	mRNA	0.00847079	0.490255	0.238027	0.0904114	8.37516	0.0467514	0.00152462	0.01793	0.0145823	0.01793
411	FBtr0343525	Gmap-RC	FBgn0027287	Gmap	mRNA	0.0084582	0.490255	-0.644468	0.244746	4.32527	0.263947	0.0474486	0.0951148	0.0871234	0.0951148
412	FBtr0300760	CG12541-RD	FBgn0029930	CG12541	mRNA	0.00851585	0.491666	1.01045	0.384069	2.23334	0.522908	0.146219	0.204852	0.163229	0.204852
413	FBtr0078169	l(2)gl-RF	FBgn0002121	l(2)gl	mRNA	0.0085597	0.493001	-0.715972	0.27232	4.97303	0.351866	0.0357427	0.140754	0.0596561	0.140754
414	FBtr0080296	RpL7-like-RA	FBgn0032404	RpL7-like	mRNA	0.00868644	0.494317	-0.249369	0.0950282	6.80337	0.0302282	0.00193582	0.0125473	0.0195565	0.0195565
415	FBtr0112795	cg-RF	FBgn0000289	cg	mRNA	0.00864215	0.494317	0.30455	0.115979	7.43535	0.0621849	0.00630766	0.0257063	0.016391	0.0257063
416	FBtr0113357	CG30015-RD	FBgn0050015	CG30015	mRNA	0.00866974	0.494317	-0.682293	0.25994	5.8332	0.346162	0.0291078	0.131706	0.0321983	0.131706
417	FBtr0340055	RhoGAP1A-RF	FBgn0025836	RhoGAP1A	mRNA	0.00866793	0.494317	0.591967	0.225521	4.55431	0.208983	0.0431149	0.0615623	0.0779316	0.0779316
418	FBtr0333006	Wdr62-RG	FBgn0031374	Wdr62	mRNA	0.00867865	0.494317	0.38667	0.147333	5.88698	0.0856899	0.0205748	-0.00646306	0.031088	0.031088
419	FBtr0343132	lola-RAA	FBgn0283521	lola	mRNA	0.0087075	0.494332	0.210476	0.0802326	8.12231	0.032873	0.00053943	0.013037	0.0147813	0.0147813
420	FBtr0304119	Lip4-RB	FBgn0032264	Lip4	mRNA	0.00877374	0.495727	0.376404	0.143625	6.55931	0.151908	0.00289897	0.0461958	0.0214896	0.0461958
421	FBtr0086780	CG5742-RA	FBgn0034304	CG5742	mRNA	0.0087533	0.495727	0.320067	0.122091	5.97091	0.0638519	0.00603996	0.0265791	0.0294369	0.0294369
422	FBtr0085048	amon-RA	FBgn0023179	amon	mRNA	0.00881102	0.496313	0.213899	0.0816628	7.74187	0.0484426	0.000401522	0.0121963	0.0154702	0.0154702
423	FBtr0306778	Dscam1-RBN	FBgn0033159	Dscam1	mRNA	0.00882585	0.496313	0.79426	0.3033	3.8696	0.465314	0.0305464	0.188392	0.102901	0.188392
424	FBtr0335223	Ace-RC	FBgn0000024	Ace	mRNA	0.00887303	0.496636	1.78684	0.682807	3.94709	2.37848	0.0741856	1.03543	0.100316	1.03543
425	FBtr0303237	CG15097-RC	FBgn0034396	CG15097	mRNA	0.00889422	0.496636	0.329433	0.125926	6.2801	0.0655446	0.00412147	0.0336188	0.0244683	0.0336188
426	FBtr0303119	Ank2-RN	FBgn0261788	Ank2	mRNA	0.00887486	0.496636	0.211945	0.0809929	7.96327	0.047004	0.000601449	0.00893112	0.015011	0.015011
427	FBtr0332381	pcx-RC	FBgn0003048	pcx	mRNA	0.00900905	0.497012	0.269773	0.103293	6.39065	0.0586956	0.00222239	0.02204	0.0231711	0.0231711
428	FBtr0302185	sgg-RO	FBgn0003371	sgg	mRNA	0.00895487	0.497012	0.339121	0.129744	5.83962	0.0689862	0.00567983	0.034384	0.0320639	0.034384
429	FBtr0079704	fu12-RB	FBgn0026718	fu12	mRNA	0.00902997	0.497012	-1.12856	0.432247	2.37591	0.69402	0.288433	0.102519	0.15624	0.15624
430	FBtr0306172	puf-RF	FBgn0039214	puf	mRNA	0.00900937	0.497012	0.336435	0.128818	7.15364	0.100046	0.00770081	0.0317933	0.0175586	0.0317933
431	FBtr0086912	l(2)k01209-RA	FBgn0022029	l(2)k01209	mRNA	0.00901894	0.497012	-0.314219	0.120329	6.0699	0.0598013	0.00682012	0.0143986	0.0276401	0.0276401
432	FBtr0111082	Dscam1-RG	FBgn0033159	Dscam1	mRNA	0.00899707	0.497012	0.732174	0.280294	3.66477	0.429463	0.0190506	0.167933	0.10983	0.167933
433	FBtr0347140	lncRNA:CR46006-RE	FBgn0267668	lncRNA:CR46006	ncRNA	0.00904721	0.497012	-1.08514	0.41572	4.58238	2.10861	0.046276	0.365043	0.0766946	0.365043
434	FBtr0081518	nrv3-RA	FBgn0032946	nrv3	mRNA	0.00914902	0.498122	-1.10178	0.422716	4.96294	0.622043	0.163681	0.261599	0.060056	0.261599
435	FBtr0082047	CG9356-RA	FBgn0037688	CG9356	mRNA	0.00912303	0.498122	0.797688	0.305931	3.23604	0.302148	0.0994834	0.0760297	0.12327	0.12327
436	FBtr0304899	stan-RD	FBgn0024836	stan	mRNA	0.00915118	0.498122	0.547161	0.209933	8.16321	0.252746	0.00335861	0.101533	0.0147353	0.101533
437	FBtr0342986	Gp150-RF	FBgn0013272	Gp150	mRNA	0.00912383	0.498122	-0.954786	0.366186	6.4851	0.801793	0.0480184	0.271121	0.0221904	0.271121
438	FBtr0301824	Mnt-RG	FBgn0023215	Mnt	mRNA	0.0100546	0.500222	0.520965	0.2024	5.92009	0.219594	0.00729842	0.0901997	0.0304239	0.0901997
439	FBtr0300994	CG32767-RC	FBgn0052767	CG32767	mRNA	0.00923663	0.500222	0.322964	0.124066	6.0284	0.0959279	0.00826179	0.00405641	0.028372	0.028372
440	FBtr0333449	ko-RB	FBgn0020294	ko	mRNA	0.00970566	0.500222	-0.401557	0.155273	5.94639	0.194219	0.0274729	-0.0044252	0.029908	0.029908
441	FBtr0310451	Syn1-RC	FBgn0037130	Syn1	mRNA	0.00960763	0.500222	0.400661	0.154717	7.32874	0.101325	0.00355412	0.0534166	0.0167947	0.0534166
442	FBtr0079710	CG13398-RA	FBgn0032042	CG13398	mRNA	0.0101961	0.500222	0.781473	0.304181	4.12958	0.557338	0.0906126	0.1296	0.0941294	0.1296
443	FBtr0343870	CG9248-RC	FBgn0032923	CG9248	mRNA	0.00961516	0.500222	-0.466396	0.18012	5.72197	0.10942	0.0426194	0.0139434	0.0345951	0.0345951
444	FBtr0081487	Atg18b-RA	FBgn0032935	Atg18b	mRNA	0.009409	0.500222	0.903042	0.347749	3.73351	0.420055	0.133415	0.154397	0.107472	0.154397
445	FBtr0306101	sals-RF	FBgn0051374	sals	mRNA	0.00929579	0.500222	0.712754	0.274033	3.28457	0.211359	0.0569089	-0.00921799	0.121815	0.121815
446	FBtr0082408	KP78b-RA	FBgn0026063	KP78b	mRNA	0.0098375	0.500222	-0.672813	0.26063	5.54396	0.317631	0.0216786	0.13999	0.0392277	0.13999
447	FBtr0083944	PUS1-RA	FBgn0038811	PUS1	mRNA	0.0100372	0.500222	-0.506402	0.196696	4.97193	0.127846	0.0323809	0.0151431	0.0596995	0.0596995
448	FBtr0086615	Phb2-RB	FBgn0010551	Phb2	mRNA	0.00951018	0.500222	-0.228886	0.0882658	7.62176	0.0385609	0.00275203	0.0109508	0.0157902	0.0157902
449	FBtr0071217	CG12065-RD	FBgn0030052	CG12065	mRNA	0.00950609	0.500222	-1.1795	0.454826	4.63706	0.811119	0.073884	0.418459	0.0742494	0.418459
450	FBtr0336923	CG32698-RC	FBgn0052698	CG32698	mRNA	0.00981436	0.500222	0.32729	0.126743	5.72204	0.0738721	0.00363832	0.017292	0.0345937	0.0345937
451	FBtr0342892	Sdc-RH	FBgn0010415	Sdc	mRNA	0.0101208	0.500222	-1.24038	0.482323	5.22212	0.938824	0.0835968	0.470077	0.0505359	0.470077
452	FBtr0344926	CG17574-RL	FBgn0033777	CG17574	mRNA	0.0102332	0.500222	-1.52825	0.595148	1.52619	1.74026	0.396099	0.4469	0.204065	0.4469
453	FBtr0088269	Galphao-RF	FBgn0001122	Galphao	mRNA	0.0098919	0.500222	0.913003	0.353934	3.36656	0.828364	0.141081	0.15706	0.119352	0.15706
454	FBtr0088549	ced-6-RC	FBgn0029092	ced-6	mRNA	0.0100846	0.500222	-0.98029	0.381004	3.90494	0.7164	0.104533	0.240957	0.101723	0.240957
455	FBtr0111064	Dscam1-RAQ	FBgn0033159	Dscam1	mRNA	0.00947034	0.500222	0.717796	0.276651	3.35474	0.357205	0.0138165	0.168339	0.119709	0.168339
456	FBtr0306784	Dscam1-RBT	FBgn0033159	Dscam1	mRNA	0.00941427	0.500222	0.746239	0.287387	3.63746	0.401791	0.041687	0.154881	0.110764	0.154881
457	FBtr0304911	wry-RC	FBgn0051665	wry	mRNA	0.00948178	0.500222	0.334198	0.128826	7.02291	0.107678	0.0053877	0.0341112	0.0182171	0.0341112
458	FBtr0089408	sw-RL	FBgn0003654	sw	mRNA	0.00981786	0.500222	0.702246	0.271958	4.46681	0.305707	0.0661514	0.109877	0.0816531	0.109877
459	FBtr0077625	CG2991-RA	FBgn0031474	CG2991	mRNA	0.00990432	0.500222	0.390702	0.151485	7.16973	0.146847	0.00485796	0.0497574	0.017483	0.0497574
460	FBtr0290002	CG32547-RC	FBgn0052547	CG32547	mRNA	0.0096341	0.500222	0.70228	0.271287	3.15614	0.321659	0.0494723	0.114664	0.125688	0.125688
461	FBtr0078158	CG4822-RD	FBgn0031220	CG4822	mRNA	0.00933964	0.500222	0.934149	0.359376	3.98931	0.510153	0.0819516	0.225428	0.0989018	0.225428
462	FBtr0303903	Utx-RD	FBgn0260749	Utx	mRNA	0.00975072	0.500222	0.45024	0.174205	5.96879	0.180247	0.011727	0.0604994	0.0294773	0.0604994
463	FBtr0100459	grp-RD	FBgn0261278	grp	mRNA	0.00979868	0.500222	-1.00472	0.388998	5.91357	0.886496	0.085964	0.274176	0.0305534	0.274176
464	FBtr0333521	nej-RE	FBgn0261617	nej	mRNA	0.0101123	0.500222	0.71736	0.278915	6.29668	0.398066	0.0111131	0.174036	0.0242591	0.174036
465	FBtr0304865	CG43066-RA	FBgn0262476	CG43066	mRNA	0.00949275	0.500222	0.329709	0.127115	6.41162	0.109004	0.00290235	0.0355544	0.0229442	0.0355544
466	FBtr0304990	Src64B-RJ	FBgn0262733	Src64B	mRNA	0.00997979	0.500222	0.207566	0.0805604	8.08321	0.0369569	0.000616014	0.0109211	0.0148301	0.0148301
467	FBtr0332620	Evi5-RE	FBgn0262740	Evi5	mRNA	0.0100964	0.500222	0.246763	0.0959232	6.83336	0.087347	0.00254559	0.0180467	0.0193534	0.0193534
468	FBtr0333591	axo-RF	FBgn0262870	axo	mRNA	0.00944183	0.500222	0.399411	0.153878	6.57079	0.286449	0.0128694	0.0434856	0.0213863	0.0434856
469	FBtr0330037	lute-RD	FBgn0262871	lute	mRNA	0.00958473	0.500222	0.220459	0.0851041	7.45043	0.0375812	0.000900096	0.0114513	0.0163375	0.0163375
470	FBtr0088984	Coop-RA	FBgn0263240	Coop	mRNA	0.00970786	0.500222	-0.561828	0.217252	4.95005	0.208851	0.0517606	0.00620226	0.0605718	0.0605718
471	FBtr0071922	robo1-RA	FBgn0005631	robo1	mRNA	0.0101425	0.500222	0.215436	0.0837969	7.95594	0.0473967	0.000912854	0.0157993	0.0150236	0.0157993
472	FBtr0072282	tamo-RB	FBgn0041582	tamo	mRNA	0.00947233	0.500222	-0.760681	0.293187	4.70592	0.377439	0.060719	0.143863	0.0711415	0.143863
473	FBtr0340455	hppy-RD	FBgn0263395	hppy	mRNA	0.0102201	0.500222	0.324091	0.126189	6.39824	0.0929423	0.0148101	0.018565	0.0230884	0.0230884
474	FBtr0333156	hwt-RC	FBgn0264542	hwt	mRNA	0.00959553	0.500222	0.393581	0.151957	7.58659	0.168817	0.0042308	0.0507259	0.0158937	0.0507259
475	FBtr0299748	Doa-RS	FBgn0265998	Doa	mRNA	0.00984164	0.500222	0.326145	0.126347	6.72053	0.0860953	0.00721248	0.0307807	0.0201542	0.0307807
476	FBtr0336461	Doa-RAA	FBgn0265998	Doa	mRNA	0.00986864	0.500222	-0.698846	0.270829	6.06839	0.310789	0.0168223	0.157747	0.0276662	0.157747
477	FBtr0308221	Ten-a-RK	FBgn0267001	Ten-a	mRNA	0.0101674	0.500222	0.472888	0.183997	5.07378	0.155085	0.0236332	0.0569415	0.0558784	0.0569415
478	FBtr0290232	InR-RD	FBgn0283499	InR	mRNA	0.00984599	0.500222	-0.339213	0.131417	6.05227	0.0863737	0.00361882	0.037485	0.027947	0.037485
479	FBtr0072735	pns-RA	FBgn0035229	pns	mRNA	0.0102412	0.500222	0.28591	0.111354	6.96019	0.0443743	0.0109446	0.00727051	0.0185667	0.0185667
480	FBtr0346087	hiw-RB	FBgn0030600	hiw	mRNA	0.00997498	0.500222	0.250936	0.0973869	8.2508	0.0648167	0.00032656	0.0222459	0.0146549	0.0222459
481	FBtr0330403	RpL37a-RB	FBgn0030616	RpL37a	mRNA	0.0100581	0.500222	-0.252801	0.0982201	9.73383	0.0485104	6.55979e-05	0.0228947	0.017144	0.0228947
482	FBtr0308617	eas-RF	FBgn0000536	eas	mRNA	0.0101784	0.500222	0.384759	0.149729	5.43485	0.0921104	0.0105848	0.0402136	0.0427715	0.0427715
483	FBtr0074412	wcy-RA	FBgn0030812	wcy	mRNA	0.00994993	0.500222	0.796574	0.309042	6.56801	0.529017	0.0267737	0.200532	0.0214111	0.200532
484	FBtr0075264	Nc73EF-RB	FBgn0010352	Nc73EF	mRNA	0.00943518	0.500222	0.710106	0.273552	3.87002	0.280378	0.0752102	0.0678956	0.102887	0.102887
485	FBtr0075700	mop-RA	FBgn0036448	mop	mRNA	0.0094135	0.500222	0.242578	0.093419	7.92047	0.0474718	0.000353932	0.0204166	0.0150869	0.0204166
486	FBtr0301537	RhoGAP19D-RB	FBgn0031118	RhoGAP19D	mRNA	0.00963633	0.500222	-0.492859	0.190395	6.56326	0.129752	0.0196637	0.066612	0.0214539	0.066612
487	FBtr0452101	lilli-RI	FBgn0041111	lilli	mRNA	0.00972442	0.500222	0.885575	0.342519	4.63335	0.847282	0.0171636	0.262056	0.0744165	0.262056
488	FBtr0339432	CG13366-RE	FBgn0025633	CG13366	mRNA	0.0107629	0.507511	0.285135	0.111804	6.67766	0.0335631	0.00926448	-0.00523687	0.020486	0.020486
489	FBtr0345316	temp-RB	FBgn0027296	temp	mRNA	0.0105317	0.507511	-0.680268	0.265952	4.581	0.343345	0.0915822	0.0371689	0.076756	0.076756
490	FBtr0347493	Madm-RB	FBgn0027497	Madm	mRNA	0.0106275	0.507511	0.479979	0.18788	5.55157	0.158561	0.045013	0.0177957	0.0389982	0.0389982
491	FBtr0079787	CG31886-RA	FBgn0032079	CG31886	mRNA	0.0107389	0.507511	0.535359	0.209856	4.51946	0.131528	0.0253716	-0.0023017	0.0794421	0.0794421
492	FBtr0339180	Sp7-RE	FBgn0037515	Sp7	mRNA	0.0104687	0.507511	0.285282	0.111441	6.18794	0.0484257	0.00275777	0.0267995	0.0257433	0.0267995
493	FBtr0082780	Ace-RA	FBgn0000024	Ace	mRNA	0.0105675	0.507511	0.206748	0.0808657	8.05632	0.0524851	0.000696823	0.00688739	0.0148666	0.0148666
494	FBtr0309030	CG9650-RI	FBgn0029939	CG9650	mRNA	0.0107193	0.507511	0.497407	0.19493	7.60524	0.257602	0.0023878	0.0880469	0.0158382	0.0880469
495	FBtr0339961	cg-RL	FBgn0000289	cg	mRNA	0.0106371	0.507511	-0.355118	0.139022	6.18848	0.072852	0.0202632	0.0232445	0.0257353	0.0257353
496	FBtr0088847	Cul1-RA	FBgn0015509	Cul1	mRNA	0.0105377	0.507511	0.339018	0.13255	6.60753	0.0621006	0.0177859	0.0240294	0.0210646	0.0240294
497	FBtr0089462	chb-RC	FBgn0021760	chb	mRNA	0.0105035	0.507511	-0.591299	0.231085	6.41217	0.236136	0.0219089	0.105183	0.0229384	0.105183
498	FBtr0344327	CG31224-RC	FBgn0051224	CG31224	mRNA	0.0106437	0.507511	0.53947	0.21121	6.07705	0.193713	0.023449	0.0827222	0.0275172	0.0827222
499	FBtr0075809	stv-RD	FBgn0086708	stv	mRNA	0.0107745	0.507511	-0.735697	0.288517	2.52948	0.195098	0.0489578	0.00865827	0.149158	0.149158
500	FBtr0073265	ens-RB	FBgn0264693	ens	mRNA	0.0105338	0.507511	0.764637	0.298944	4.21756	0.36532	0.031218	0.181477	0.0910414	0.181477
501	FBtr0340364	Bx-RA	FBgn0265598	Bx	mRNA	0.0106018	0.507511	0.606409	0.23729	5.53668	0.314478	0.00872663	0.125283	0.0394495	0.125283
502	FBtr0340489	sno-RB	FBgn0265630	sno	mRNA	0.0107053	0.507511	0.414231	0.162305	6.41438	0.141806	0.0153518	0.0473446	0.0229148	0.0473446
503	FBtr0113768	zyd-RA	FBgn0265767	zyd	mRNA	0.0107161	0.507511	1.08077	0.423527	5.25933	0.73849	0.0670855	0.359827	0.0491466	0.359827
504	FBtr0336620	Ggamma30A-RI	FBgn0267252	Ggamma30A	mRNA	0.010668	0.507511	0.202512	0.0793109	8.25205	0.0368632	0.000316758	0.00456018	0.014654	0.014654
505	FBtr0344927	asRNA:CR45141-RA	FBgn0266634	asRNA:CR45141	ncRNA	0.0105697	0.507511	-0.641023	0.250731	3.50793	0.204751	0.0346238	0.0339199	0.114997	0.114997
506	FBtr0306007	SpdS-RC	FBgn0037723	SpdS	mRNA	0.0108955	0.510177	-0.321366	0.126222	5.85384	0.100245	0.00615046	0.00867744	0.0317678	0.0317678
507	FBtr0088454	PCB-RI	FBgn0027580	PCB	mRNA	0.0108902	0.510177	-0.598553	0.235077	4.35231	0.23439	0.0176587	0.113863	0.0861119	0.113863
508	FBtr0301133	zyd-RF	FBgn0265767	zyd	mRNA	0.0108594	0.510177	-0.852597	0.33472	4.82604	0.52696	0.116297	0.150353	0.0657899	0.150353
509	FBtr0074350	RSG7-RA	FBgn0024941	RSG7	mRNA	0.010941	0.511305	0.734357	0.288597	2.42569	0.326762	0.0271548	0.171071	0.153894	0.171071
510	FBtr0332401	IntS6-RE	FBgn0261383	IntS6	mRNA	0.0115834	0.511656	-0.767212	0.303896	4.95682	0.388031	0.0383721	0.181428	0.0603	0.181428
511	FBtr0343328	RpL7A-RE	FBgn0014026	RpL7A	mRNA	0.0112513	0.511656	-0.214534	0.0846356	9.4478	0.073765	0.00100755	0.00570646	0.0160408	0.0160408
512	FBtr0290060	CG31678-RC	FBgn0051678	CG31678	mRNA	0.0114187	0.511656	-0.807214	0.319105	4.6486	0.47104	0.032386	0.209965	0.0737297	0.209965
513	FBtr0081440	sky-RG	FBgn0032901	sky	mRNA	0.011083	0.511656	0.358292	0.141056	6.05593	0.0871839	0.0194713	0.0253184	0.0278828	0.0278828
514	FBtr0082207	Mical-RB	FBgn0053208	Mical	mRNA	0.0114224	0.511656	0.726149	0.287072	6.08094	0.391715	0.0162087	0.179928	0.0274509	0.179928
515	FBtr0082570	GstD3-RA	FBgn0010039	GstD3	mRNA	0.0112986	0.511656	-0.301115	0.118861	5.91168	0.0940374	0.00303361	0.0267883	0.0305911	0.0305911
516	FBtr0300486	Ace-RB	FBgn0000024	Ace	mRNA	0.0116411	0.511656	0.680365	0.269682	7.50265	0.343371	0.00209098	0.171003	0.0161591	0.171003
517	FBtr0083665	CG7702-RB	FBgn0038638	CG7702	mRNA	0.0110835	0.511656	-0.948747	0.373514	4.53784	0.538351	0.132645	0.199396	0.0786495	0.199396
518	FBtr0084039	Cortactin-RA	FBgn0025865	Cortactin	mRNA	0.0112953	0.511656	0.228949	0.0903712	7.29998	0.0235751	0.00252599	0.0102796	0.0169114	0.0169114
519	FBtr0084982	E(spl)mbeta-HLH-RA	FBgn0002733	E(spl)mbeta-HLH	mRNA	0.0109965	0.511656	-0.256347	0.100812	6.45428	0.106876	0.00168921	0.0150587	0.022499	0.022499
520	FBtr0085125	CG31064-RB	FBgn0051064	CG31064	mRNA	0.0110416	0.511656	-0.423692	0.166717	5.38464	0.0642301	0.0216165	-0.00163569	0.0445347	0.0445347
521	FBtr0085352	WASp-RA	FBgn0024273	WASp	mRNA	0.0112761	0.511656	0.267154	0.105427	6.63665	0.0611962	0.00489231	0.0215609	0.0208187	0.0215609
522	FBtr0071068	ct-RA	FBgn0004198	ct	mRNA	0.011274	0.511656	0.455342	0.179687	7.65649	0.160806	0.00484802	0.0719958	0.0156924	0.0719958
523	FBtr0071118	fs(1)h-RA	FBgn0004656	fs(1)h	mRNA	0.0116143	0.511656	0.389303	0.154262	6.94595	0.13698	0.0160343	0.0406018	0.0186495	0.0406018
524	FBtr0088178	Fbl6-RC	FBgn0033609	Fbl6	mRNA	0.0112864	0.511656	-0.499731	0.197233	5.866	0.19609	0.0399274	0.0526569	0.0315167	0.0526569
525	FBtr0111088	Dscam1-RM	FBgn0033159	Dscam1	mRNA	0.0116716	0.511656	0.806815	0.319921	3.45982	0.5194	0.0327869	0.210804	0.116503	0.210804
526	FBtr0100541	RpS13-RB	FBgn0010265	RpS13	mRNA	0.0114604	0.511656	-0.217862	0.0861679	9.79681	0.0361593	0.000235711	0.0154842	0.0174356	0.0174356
527	FBtr0331181	DCX-EMAP-RG	FBgn0259099	DCX-EMAP	mRNA	0.0113772	0.511656	0.732609	0.289467	3.02436	0.364038	0.0695965	0.115147	0.129826	0.129826
528	FBtr0305297	pyd-RA	FBgn0262614	pyd	mRNA	0.011398	0.511656	0.209085	0.0826341	8.08573	0.0271919	0.00142471	0.0116102	0.0148269	0.0148269
529	FBtr0074281	eIF4H1-RC	FBgn0262734	eIF4H1	mRNA	0.0113164	0.511656	0.3999	0.15789	7.72394	0.105813	0.0018842	0.0574476	0.0155148	0.0574476
530	FBtr0087614	AGO1-RB	FBgn0262739	AGO1	mRNA	0.0113223	0.511656	0.528947	0.208856	7.71042	0.280713	0.00145056	0.102367	0.0155491	0.102367
531	FBtr0273447	Patronin-RE	FBgn0263197	Patronin	mRNA	0.0116799	0.511656	0.70287	0.278732	4.00824	0.382545	0.0330723	0.151833	0.0982655	0.151833
532	FBtr0334283	Rgk1-RB	FBgn0264753	Rgk1	mRNA	0.0113648	0.511656	0.331024	0.130773	5.81471	0.150284	0.0033624	0.0373396	0.0325883	0.0373396
533	FBtr0345088	Svil-RM	FBgn0266696	Svil	mRNA	0.0116044	0.511656	0.791763	0.3137	5.19754	0.468139	0.0260485	0.208162	0.0514491	0.208162
534	FBtr0087079	unc-104-RD	FBgn0267002	unc-104	mRNA	0.0114393	0.511656	0.436628	0.172649	5.51473	0.161947	0.0308102	-0.0179341	0.0401323	0.0401323
535	FBtr0083333	Fas1-RB	FBgn0285925	Fas1	mRNA	0.0112599	0.511656	0.478749	0.188891	7.55788	0.169626	0.00303001	0.0818876	0.0159815	0.0818876
536	FBtr0304621	Spn-RJ	FBgn0010905	Spn	mRNA	0.011137	0.511656	0.553092	0.217893	6.59834	0.268636	0.0044413	0.108554	0.0211438	0.108554
537	FBtr0074308	CG9992-RD	FBgn0030744	CG9992	mRNA	0.0115946	0.511656	0.375816	0.148882	5.6576	0.0797453	0.0166703	0.0282122	0.0360846	0.0360846
538	FBtr0075234	blot-RA	FBgn0027660	blot	mRNA	0.0116327	0.511656	-0.949223	0.376214	4.69778	0.604952	0.0693404	0.267517	0.0715091	0.267517
539	FBtr0075448	Taf4-RA	FBgn0010280	Taf4	mRNA	0.0115885	0.511656	-0.413425	0.163769	6.35745	0.13094	0.0114626	0.05237	0.0235413	0.05237
540	FBtr0075451	Taf4-RD	FBgn0010280	Taf4	mRNA	0.0110448	0.511656	-0.305456	0.120198	6.42189	0.0487083	0.0115498	0.0101196	0.0228352	0.0228352
541	FBtr0333580	brm-RF	FBgn0000212	brm	mRNA	0.0114971	0.511656	-0.434663	0.171993	5.06577	0.126875	0.00839662	0.0620075	0.0561636	0.0620075
542	FBtr0076247	klu-RA	FBgn0013469	klu	mRNA	0.0116596	0.511656	0.640605	0.253979	5.00289	0.450772	0.049199	0.104323	0.0584946	0.104323
543	FBtr0335128	CG2862-RC	FBgn0031459	CG2862	mRNA	0.0116737	0.511656	-0.242324	0.0960896	7.02649	0.0324867	0.00377708	0.0167092	0.0181979	0.0181979
544	FBtr0081035	CG5758-RC	FBgn0032666	CG5758	mRNA	0.0117089	0.511984	0.39887	0.158232	7.63634	0.153084	0.0091906	0.0503981	0.0157486	0.0503981
545	FBtr0305299	pyd-RG	FBgn0262614	pyd	mRNA	0.0117551	0.51212	-0.671054	0.266353	2.68494	0.232441	0.0263975	0.11661	0.142449	0.142449
546	FBtr0077207	slgA-RC	FBgn0003423	slgA	mRNA	0.0117535	0.51212	-0.662727	0.263043	6.13677	0.285203	0.0223078	0.142368	0.0265307	0.142368
547	FBtr0331237	Rack1-RB	FBgn0020618	Rack1	mRNA	0.0118327	0.513949	-0.273605	0.108699	6.34797	0.0538473	0.00447106	0.0187009	0.0236496	0.0236496
548	FBtr0085799	CycG-RD	FBgn0039858	CycG	mRNA	0.0118403	0.513949	0.827894	0.328938	2.45416	0.396033	0.104942	0.0723162	0.152574	0.152574
549	FBtr0075998	Nrx-IV-RA	FBgn0013997	Nrx-IV	mRNA	0.0118659	0.514122	0.337669	0.134203	8.43045	0.108394	0.0013594	0.0415053	0.0145656	0.0415053
550	FBtr0073949	Flo2-RA	FBgn0264078	Flo2	mRNA	0.0119462	0.51588	0.802494	0.319244	4.32473	0.468601	0.0853068	0.157255	0.0871432	0.157255
551	FBtr0305211	rhea-RC	FBgn0260442	rhea	mRNA	0.0119498	0.51588	0.519428	0.206645	4.46629	0.114916	0.0199567	0.00957637	0.0816747	0.0816747
552	FBtr0079144	bchs-RA	FBgn0043362	bchs	mRNA	0.0121822	0.518351	0.209178	0.0834435	7.67003	0.0588848	0.00051752	0.016054	0.0156555	0.016054
553	FBtr0070985	CG3168-RA	FBgn0029896	CG3168	mRNA	0.0120488	0.518351	0.340499	0.135619	7.90812	0.0774695	0.000727738	0.0430463	0.01511	0.0430463
554	FBtr0300368	blow-RB	FBgn0004133	blow	mRNA	0.0121215	0.518351	-1.2346	0.49215	3.67643	0.825815	0.0823884	0.494075	0.109427	0.494075
555	FBtr0111057	Dscam1-RAI	FBgn0033159	Dscam1	mRNA	0.0121106	0.518351	0.822785	0.327946	3.65299	0.529029	0.0216176	0.234347	0.110235	0.234347
556	FBtr0307334	Cadps-RE	FBgn0053653	Cadps	mRNA	0.0122019	0.518351	0.359034	0.143255	7.24034	0.122249	0.00917864	0.039664	0.0171642	0.039664
557	FBtr0347216	CG17803-RB	FBgn0038547	CG17803	mRNA	0.0121434	0.518351	0.297188	0.118499	6.6763	0.0680591	0.012923	0.0134035	0.0204968	0.0204968
558	FBtr0079229	CG9098-RB	FBgn0031762	CG9098	mRNA	0.0121213	0.518351	0.218237	0.0869959	7.34952	0.0448887	0.00130008	0.00654245	0.0167124	0.0167124
559	FBtr0100504	Src64B-RC	FBgn0262733	Src64B	mRNA	0.012124	0.518351	0.790214	0.315013	1.96636	0.529149	0.0489778	0.187197	0.17742	0.187197
560	FBtr0333154	hwt-RA	FBgn0264542	hwt	mRNA	0.0122032	0.518351	0.439199	0.175244	6.5638	0.209678	0.0052167	0.0678742	0.0214491	0.0678742
561	FBtr0078048	Plc21C-RB	FBgn0004611	Plc21C	mRNA	0.012302	0.518689	0.77382	0.309112	5.48255	0.388236	0.0274414	0.199969	0.0411676	0.199969
562	FBtr0082766	CG9813-RA	FBgn0038143	CG9813	mRNA	0.0123768	0.518689	0.507982	0.203094	4.87828	0.126443	0.0346275	0.00334579	0.0635409	0.0635409
563	FBtr0073488	dlg1-RB	FBgn0001624	dlg1	mRNA	0.0122877	0.518689	0.31813	0.12706	6.17843	0.0912019	0.0106675	0.0277561	0.0258854	0.0277561
564	FBtr0085446	alph-RC	FBgn0086361	alph	mRNA	0.0123855	0.518689	-1.32418	0.529467	5.09476	1.28483	0.0691879	0.59801	0.0551453	0.59801
565	FBtr0089188	apolpp-RA	FBgn0087002	apolpp	mRNA	0.0123327	0.518689	0.78943	0.315459	8.7533	0.510901	0.000978229	0.235866	0.0146602	0.235866
566	FBtr0290302	inaE-RE	FBgn0261244	inaE	mRNA	0.0123322	0.518689	0.26415	0.105555	6.5949	0.0336361	0.00534369	0.00807088	0.0211737	0.0211737
567	FBtr0306753	cnc-RJ	FBgn0262975	cnc	mRNA	0.0123748	0.518689	0.888676	0.35529	6.68128	0.619981	0.0158147	0.284614	0.0204574	0.284614
568	FBtr0331684	Bruce-RE	FBgn0266717	Bruce	mRNA	0.0123856	0.518689	0.417399	0.166895	7.61713	0.139541	0.00544931	0.0608433	0.0158036	0.0608433
569	FBtr0089682	larp-RB	FBgn0261618	larp	mRNA	0.0124221	0.519306	-0.355281	0.142117	6.31414	0.0946904	0.0170055	0.0310639	0.0240459	0.0310639
570	FBtr0301821	Mnt-RD	FBgn0023215	Mnt	mRNA	0.0127909	0.519332	0.671877	0.26988	5.14952	0.331011	0.0163274	0.157021	0.0532085	0.157021
571	FBtr0070807	CG4078-RA	FBgn0029798	CG4078	mRNA	0.0126203	0.519332	0.566271	0.227025	5.12414	0.154249	0.0685487	-0.0265447	0.0541177	0.0541177
572	FBtr0333967	CG11248-RC	FBgn0037117	CG11248	mRNA	0.0130487	0.519332	0.435754	0.175535	5.65171	0.0930265	0.037102	0.0219012	0.0362317	0.0362317
573	FBtr0078458	CG11247-RB	FBgn0037120	CG11247	mRNA	0.0128519	0.519332	0.23399	0.0940532	7.18208	0.0378556	0.00362779	0.00764474	0.0174257	0.0174257
574	FBtr0113236	CG6966-RB	FBgn0038286	CG6966	mRNA	0.0131214	0.519332	0.805332	0.324671	4.82658	0.509952	0.0679384	0.18294	0.0657664	0.18294
575	FBtr0083837	CG4390-RA	FBgn0038771	CG4390	mRNA	0.0125488	0.519332	-0.212855	0.0852675	7.37471	0.0464905	0.000688792	0.0112657	0.0166151	0.0166151
576	FBtr0085757	CG1542-RA	FBgn0039828	CG1542	mRNA	0.0129662	0.519332	-0.251428	0.101191	6.42423	0.0408656	0.00155973	0.0102163	0.0228104	0.0228104
577	FBtr0300269	heph-RU	FBgn0011224	heph	mRNA	0.0126558	0.519332	-0.214985	0.0862248	7.9843	0.12759	0.00271876	0.0135681	0.0149759	0.0149759
578	FBtr0308228	pod1-RG	FBgn0029903	pod1	mRNA	0.0129444	0.519332	0.577587	0.232402	8.67251	0.293869	0.00103037	0.127515	0.0146055	0.127515
579	FBtr0332947	eEF1beta-RB	FBgn0028737	eEF1beta	mRNA	0.0126021	0.519332	-0.198768	0.0796721	8.97459	0.0312599	0.000189028	0.012283	0.0149184	0.0149184
580	FBtr0088579	GstE13-RA	FBgn0033381	GstE13	mRNA	0.0131015	0.519332	-0.292457	0.117879	6.02099	0.0733052	0.00456504	0.0172914	0.028506	0.028506
581	FBtr0344894	LRP1-RG	FBgn0053087	LRP1	mRNA	0.012863	0.519332	0.759535	0.305336	7.00011	0.479254	0.0111077	0.21078	0.0183414	0.21078
582	FBtr0089094	myo-RC	FBgn0026199	myo	mRNA	0.0128568	0.519332	0.234585	0.0942974	7.2219	0.0460135	0.00391754	0.0141581	0.0172454	0.0172454
583	FBtr0290019	Slik-RF	FBgn0035001	Slik	mRNA	0.012629	0.519332	0.219171	0.0878772	7.31394	0.0563516	0.00152502	0.0147342	0.0168543	0.0168543
584	FBtr0301976	CG33096-RE	FBgn0053096	CG33096	mRNA	0.0126982	0.519332	0.548694	0.220171	4.92957	0.246686	0.0356375	0.079734	0.0614028	0.079734
585	FBtr0343018	CG34120-RE	FBgn0083956	CG34120	mRNA	0.0129978	0.519332	-0.623156	0.250885	3.64925	0.336019	0.0394423	0.00747609	0.110363	0.110363
586	FBtr0330208	CG42240-RB	FBgn0250869	CG42240	mRNA	0.012821	0.519332	0.658996	0.264795	4.91257	0.155908	0.104774	-0.0610757	0.0621031	0.0621031
587	FBtr0301102	CG42542-RC	FBgn0260659	CG42542	mRNA	0.0130268	0.519332	-1.06623	0.429406	4.0827	0.603941	0.192758	0.246089	0.0957413	0.246089
588	FBtr0303911	ctrip-RB	FBgn0260794	ctrip	mRNA	0.0131151	0.519332	1.37642	0.554869	6.43083	1.5504	0.0110112	0.721741	0.0227411	0.721741
589	FBtr0100154	Asx-RB	FBgn0261823	Asx	mRNA	0.0125575	0.519332	0.672111	0.269267	4.72424	0.2973	0.0393047	0.133256	0.0703157	0.133256
590	FBtr0078710	Sec23-RB	FBgn0262125	Sec23	mRNA	0.0129171	0.519332	0.350437	0.140962	6.06707	0.0718627	0.0196021	0.0172277	0.027689	0.027689
591	FBtr0307322	cac-RE	FBgn0263111	cac	mRNA	0.0131213	0.519332	0.894828	0.360751	3.25782	0.532234	0.0325837	0.277152	0.122617	0.277152
592	FBtr0310491	CG43689-RF	FBgn0263772	CG43689	mRNA	0.0126371	0.519332	0.450821	0.180774	4.93584	0.176927	0.0166299	0.0581561	0.0611469	0.0611469
593	FBtr0347552	Glut1-RAA	FBgn0264574	Glut1	mRNA	0.0125076	0.519332	-0.562035	0.22504	5.29811	0.251042	0.0329435	0.0875868	0.0477	0.0875868
594	FBtr0335513	koi-RB	FBgn0265003	koi	mRNA	0.0128476	0.519332	-0.523319	0.21034	4.55892	0.179717	0.0275689	0.0205194	0.0777295	0.0777295
595	FBtr0074292	CanA-14F-RA	FBgn0267912	CanA-14F	mRNA	0.0128108	0.519332	0.3234	0.129933	6.04433	0.10229	0.00526087	0.0349194	0.0280872	0.0349194
596	FBtr0072957	msn-RB	FBgn0010909	msn	mRNA	0.0125427	0.519332	0.411327	0.164762	8.14793	0.1241	0.00303093	0.0615774	0.0147519	0.0615774
597	FBtr0072998	CG11486-RK	FBgn0035397	CG11486	mRNA	0.0125158	0.519332	0.298681	0.119604	7.3535	0.0821396	0.0100639	0.0239821	0.0166969	0.0239821
598	FBtr0073429	CG2061-RA	FBgn0027498	CG2061	mRNA	0.0129517	0.519332	0.240397	0.0967355	7.09769	0.044274	0.00233706	0.0199344	0.0178306	0.0199344
599	FBtr0077778	oaf-RB	FBgn0011818	oaf	mRNA	0.0129956	0.519332	0.963781	0.388013	4.1452	0.649962	0.0841809	0.274138	0.0935876	0.274138
600	FBtr0345310	lncRNA:CR45223-RA	FBgn0266750	lncRNA:CR45223	ncRNA	0.0130707	0.519332	0.420958	0.169616	5.07406	0.112718	0.0126027	0.00133839	0.0558686	0.0558686
601	FBtr0114333	snoRNA:Me28S-G2017-RA	FBgn0086057	snoRNA:Me28S-G2017	snoRNA	0.0131155	0.519332	-0.864403	0.348463	2.24947	0.384067	0.126577	0.0635624	0.162418	0.162418
602	FBtr0083562	Non3-RA	FBgn0038585	Non3	mRNA	0.0131711	0.519899	-0.259821	0.104804	6.30773	0.0395177	0.00201833	0.00706946	0.0241233	0.0241233
603	FBtr0086712	Atg7-RA	FBgn0034366	Atg7	mRNA	0.0132029	0.519899	0.276978	0.111764	6.48858	0.0481935	0.00208253	0.0276464	0.0221562	0.0276464
604	FBtr0343527	klar-RI	FBgn0001316	klar	mRNA	0.0132155	0.519899	-0.746555	0.301284	6.47628	0.520788	0.0148779	0.20116	0.0222777	0.20116
605	FBtr0077076	Rcc1-RC	FBgn0002638	Rcc1	mRNA	0.0132231	0.519899	-0.522702	0.210962	6.04501	0.178259	0.0778467	0.0274136	0.0280753	0.0280753
606	FBtr0113393	CG31140-RE	FBgn0051140	CG31140	mRNA	0.0132668	0.520183	0.860419	0.34743	4.74409	0.563415	0.0177014	0.269583	0.0694231	0.269583
607	FBtr0083334	Fas1-RC	FBgn0285925	Fas1	mRNA	0.0132741	0.520183	0.660435	0.266699	6.00877	0.29594	0.0259178	0.143368	0.028729	0.143368
608	FBtr0076358	CG6707-RB	FBgn0036058	CG6707	mRNA	0.0133066	0.520597	-0.540198	0.218222	6.2416	0.187279	0.0340725	0.0792646	0.0249779	0.0792646
609	FBtr0308120	corto-RD	FBgn0010313	corto	mRNA	0.0134425	0.522676	0.440194	0.178085	7.40286	0.109559	0.00795911	0.0675205	0.0165093	0.0675205
610	FBtr0080484	CG9426-RA	FBgn0032485	CG9426	mRNA	0.0134693	0.522676	0.207272	0.0838781	7.49906	0.0314135	0.000573561	0.01224	0.016171	0.016171
611	FBtr0333017	stx-RB	FBgn0052676	stx	mRNA	0.0135073	0.522676	0.196837	0.0796876	8.20997	0.0388733	0.000423904	0.00734448	0.0146894	0.0146894
612	FBtr0089623	eIF4G2-RA	FBgn0260634	eIF4G2	mRNA	0.013471	0.522676	1.27342	0.515332	4.40988	1.38026	0.0215205	0.610528	0.0839183	0.610528
613	FBtr0302974	GLS-RA	FBgn0261625	GLS	mRNA	0.0134649	0.522676	0.532626	0.215531	5.32052	0.221583	0.0489288	0.0616307	0.0468695	0.0616307
614	FBtr0072264	CG13575-RA	FBgn0034996	CG13575	mRNA	0.0134418	0.522676	1.10683	0.447774	1.67896	0.609252	0.282842	0.0970843	0.194352	0.194352
615	FBtr0299586	fz2-RD	FBgn0016797	fz2	mRNA	0.0135135	0.522676	0.708827	0.286981	7.17111	0.537221	0.00198183	0.194031	0.0174766	0.194031
616	FBtr0078499	IleRS-RC	FBgn0027086	IleRS	mRNA	0.0144448	0.523439	-0.854165	0.349208	5.38337	0.573363	0.0353546	0.254877	0.04458	0.254877
617	FBtr0079361	sip2-RE	FBgn0031878	sip2	mRNA	0.0138347	0.523439	-0.996044	0.404645	3.09604	0.690805	0.0703514	0.319343	0.127544	0.319343
618	FBtr0079782	rost-RA	FBgn0011705	rost	mRNA	0.0142813	0.523439	-0.929299	0.379289	5.446	1.18384	0.138473	0.203914	0.0423899	0.203914
619	FBtr0290240	CG31759-RD	FBgn0051759	CG31759	mRNA	0.0138897	0.523439	0.714058	0.290255	4.42905	0.371188	0.049032	0.151479	0.0831721	0.151479
620	FBtr0289981	Sfmbt-RC	FBgn0032475	Sfmbt	mRNA	0.014713	0.523439	0.422016	0.173002	6.12793	0.11591	0.0195967	0.0516361	0.0266723	0.0516361
621	FBtr0081278	CG10165-RB	FBgn0032801	CG10165	mRNA	0.0139813	0.523439	-1.1677	0.47511	2.10632	0.760612	0.329714	0.207523	0.169799	0.207523
622	FBtr0344293	CRAT-RD	FBgn0037440	CRAT	mRNA	0.0147903	0.523439	-0.727668	0.298534	3.98924	0.276174	0.113207	0.0354376	0.0989043	0.0989043
623	FBtr0082398	PGRP-LB-RA	FBgn0037906	PGRP-LB	mRNA	0.0142855	0.523439	-1.11433	0.454828	1.64326	0.665365	0.29577	0.0260717	0.196577	0.196577
624	FBtr0301654	Task6-RC	FBgn0038165	Task6	mRNA	0.0138813	0.523439	0.342417	0.139176	7.02698	0.171503	0.00599961	0.0401007	0.0181953	0.0401007
625	FBtr0083548	htl-RB	FBgn0010389	htl	mRNA	0.0142337	0.523439	0.604239	0.246496	5.10727	0.261173	0.0391549	0.105455	0.0547113	0.105455
626	FBtr0330051	Ssdp-RD	FBgn0011481	Ssdp	mRNA	0.0146668	0.523439	0.461119	0.188944	7.89175	0.15922	0.00326818	0.0816977	0.0151413	0.0816977
627	FBtr0302492	subdued-RD	FBgn0038721	subdued	mRNA	0.0144119	0.523439	0.561	0.229276	4.28508	0.1692	0.0365055	0.078793	0.0886053	0.0886053
628	FBtr0302323	PUS1-RB	FBgn0038811	PUS1	mRNA	0.0142841	0.523439	0.652693	0.266401	4.48958	0.182941	0.0881984	0.0150637	0.0807089	0.0807089
629	FBtr0083964	RpS20-RA	FBgn0019936	RpS20	mRNA	0.0141851	0.523439	-0.252912	0.103123	9.41438	0.0481617	9.05153e-05	0.025219	0.0159341	0.025219
630	FBtr0084594	Rox8-RC	FBgn0005649	Rox8	mRNA	0.0141075	0.523439	0.399773	0.162873	6.26518	0.143704	0.0331676	0.0299679	0.0246617	0.0299679
631	FBtr0084932	RpL27-RA	FBgn0039359	RpL27	mRNA	0.0146672	0.523439	-0.262509	0.107564	9.48494	0.0557694	0.000116678	0.0274199	0.0161647	0.0274199
632	FBtr0084980	E(spl)m4-BFM-RA	FBgn0002629	E(spl)m4-BFM	mRNA	0.0136811	0.523439	-0.252398	0.102371	6.53951	0.0768792	0.00158062	0.0233613	0.0216709	0.0233613
633	FBtr0336663	sced-RB	FBgn0013732	sced	mRNA	0.0146982	0.523439	0.646424	0.264957	3.72494	0.263932	0.0593182	0.094754	0.107763	0.107763
634	FBtr0086298	CG13868-RA	FBgn0034501	CG13868	mRNA	0.0146119	0.523439	0.436573	0.178787	7.35512	0.216675	0.00356209	0.0725142	0.0166906	0.0725142
635	FBtr0301309	fs(1)h-RF	FBgn0004656	fs(1)h	mRNA	0.0142816	0.523439	0.889423	0.363015	3.86936	0.706135	0.0662036	0.247433	0.102909	0.247433
636	FBtr0087369	scb-RB	FBgn0003328	scb	mRNA	0.0136368	0.523439	0.771329	0.312698	6.22547	0.458876	0.0111676	0.221549	0.0252014	0.221549
637	FBtr0339968	CG8547-RE	FBgn0033919	CG8547	mRNA	0.0145124	0.523439	-0.679827	0.278125	3.37324	0.270858	0.055645	0.128456	0.11915	0.128456
638	FBtr0347012	Damm-RB	FBgn0033659	Damm	mRNA	0.0146254	0.523439	-0.982373	0.40236	1.6132	0.754102	0.186836	0.0694348	0.198472	0.198472
639	FBtr0300780	LRR-RD	FBgn0033212	LRR	mRNA	0.0137506	0.523439	-0.588394	0.238824	5.68431	0.337342	0.0234158	0.112332	0.0354412	0.112332
640	FBtr0089006	Eaf-RC	FBgn0033166	Eaf	mRNA	0.0138942	0.523439	0.425558	0.172992	5.20451	0.101871	0.0200333	0.0369247	0.0511911	0.0511911
641	FBtr0111085	Dscam1-RJ	FBgn0033159	Dscam1	mRNA	0.0148172	0.523439	0.874491	0.358866	3.87059	0.641629	0.0317629	0.274745	0.102868	0.274745
642	FBtr0111100	Dscam1-RZ	FBgn0033159	Dscam1	mRNA	0.0137723	0.523439	0.905286	0.367532	3.5175	0.563194	0.0195408	0.30195	0.114694	0.30195
643	FBtr0113417	anne-RH	FBgn0052000	anne	mRNA	0.0139695	0.523439	0.393131	0.159936	8.09204	0.134524	0.00201259	0.0588668	0.0148187	0.0588668
644	FBtr0100312	CG33111-RC	FBgn0053111	CG33111	mRNA	0.0135783	0.523439	-0.708434	0.287021	4.16789	0.329498	0.0264976	0.169569	0.0927957	0.169569
645	FBtr0273434	mtd-RU	FBgn0013576	mtd	mRNA	0.0145291	0.523439	0.608186	0.248858	3.94872	0.284163	0.0471331	0.0975419	0.100261	0.100261
646	FBtr0100501	seq-RA	FBgn0028991	seq	mRNA	0.0146072	0.523439	0.404229	0.165534	7.29362	0.161552	0.00303232	0.0621831	0.0169376	0.0621831
647	FBtr0072411	Tina-1-RA	FBgn0035083	Tina-1	mRNA	0.0147697	0.523439	-0.205476	0.0842813	7.46004	0.0308229	0.000602008	0.0134793	0.0163039	0.0163039
648	FBtr0340705	Spt20-RD	FBgn0036374	Spt20	mRNA	0.0143144	0.523439	0.82038	0.334948	4.89	0.48267	0.0243327	0.24268	0.0630459	0.24268
649	FBtr0078679	CG14669-RA	FBgn0037326	CG14669	mRNA	0.0144715	0.523439	0.849079	0.347223	3.32131	0.516381	0.0405459	0.246396	0.120714	0.246396
650	FBtr0113773	ND-AGGG-RA	FBgn0058002	ND-AGGG	mRNA	0.014416	0.523439	0.390422	0.159569	5.31534	0.0834707	0.0106614	0.0499387	0.0470609	0.0499387
651	FBtr0331577	bma-RD	FBgn0085385	bma	mRNA	0.013732	0.523439	0.696236	0.282541	3.29178	0.433114	0.0674756	0.122518	0.121599	0.122518
652	FBtr0081181	RpL30-RB	FBgn0086710	RpL30	mRNA	0.0143951	0.523439	-0.215584	0.0880925	9.10415	0.0376025	0.0001252	0.0183443	0.0151457	0.0183443
653	FBtr0300554	PMCA-RI	FBgn0259214	PMCA	mRNA	0.0141134	0.523439	0.902353	0.367652	5.88435	0.936648	0.0481015	0.273599	0.0311415	0.273599
654	FBtr0111032	ps-RK	FBgn0261552	ps	mRNA	0.0144403	0.523439	-0.411633	0.16828	5.95192	0.11345	0.0118968	0.0555005	0.029801	0.0555005
655	FBtr0302151	nemy-RG	FBgn0261673	nemy	mRNA	0.0138413	0.523439	0.526666	0.213974	5.3475	0.149371	0.0630901	0.0149013	0.0458779	0.0458779
656	FBtr0303275	CG42748-RF	FBgn0261802	CG42748	mRNA	0.0140466	0.523439	0.656293	0.267213	4.90706	0.320731	0.0461562	0.123782	0.0623319	0.123782
657	FBtr0086152	Vha16-1-RC	FBgn0262736	Vha16-1	mRNA	0.0146086	0.523439	0.339056	0.138847	7.48079	0.100762	0.00508291	0.0408	0.0162325	0.0408
658	FBtr0073546	Evi5-RB	FBgn0262740	Evi5	mRNA	0.0137753	0.523439	1.04199	0.423045	2.39603	0.851163	0.0164379	0.409504	0.155286	0.409504
659	FBtr0076349	vnc-RB	FBgn0263251	vnc	mRNA	0.0138336	0.523439	-0.225062	0.091431	6.93997	0.0393392	0.00121123	0.0184695	0.0186847	0.0186847
660	FBtr0072157	Sox14-RA	FBgn0005612	Sox14	mRNA	0.0146614	0.523439	0.546692	0.223996	6.77981	0.257549	0.0117428	0.107671	0.0197209	0.107671
661	FBtr0113055	Lpin-RB	FBgn0263593	Lpin	mRNA	0.0146636	0.523439	-0.84769	0.347331	4.37548	0.490632	0.0196706	0.26745	0.0852359	0.26745
662	FBtr0330731	sli-RC	FBgn0264089	sli	mRNA	0.0148315	0.523439	1.38726	0.569373	6.73008	1.91911	0.0111984	0.760363	0.0200824	0.760363
663	FBtr0073268	ens-RD	FBgn0264693	ens	mRNA	0.013972	0.523439	0.943271	0.383758	5.92862	0.68305	0.0202133	0.33029	0.0302554	0.33029
664	FBtr0332196	da-RC	FBgn0267821	da	mRNA	0.0147692	0.523439	0.595124	0.244105	5.87813	0.297692	0.0484899	0.0933273	0.031268	0.0933273
665	FBtr0089342	lola-RE	FBgn0283521	lola	mRNA	0.0142753	0.523439	0.496419	0.202598	5.21189	0.24668	0.0379337	0.0597561	0.0509169	0.0597561
666	FBtr0433505	Kmn1-RB	FBgn0027259	Kmn1	mRNA	0.0140128	0.523439	2.72677	1.10983	2.92662	4.39414	0.788009	2.14347	0.133108	2.14347
667	FBtr0340104	Sec16-RH	FBgn0052654	Sec16	mRNA	0.0142379	0.523439	0.435347	0.177606	6.49183	0.207487	0.0129275	0.0621466	0.0221243	0.0621466
668	FBtr0333659	RhoGAPp190-RD	FBgn0026375	RhoGAPp190	mRNA	0.014226	0.523439	0.424326	0.173088	7.15037	0.150664	0.0132106	0.0580931	0.0175742	0.0580931
669	FBtr0330194	fz2-RE	FBgn0016797	fz2	mRNA	0.0142184	0.523439	0.908295	0.370476	4.15665	0.654903	0.0523304	0.27433	0.0931886	0.27433
670	FBtr0114371	CG3552-RD	FBgn0035999	CG3552	mRNA	0.014729	0.523439	0.928727	0.380786	2.6649	0.536272	0.201806	0.052704	0.143289	0.143289
671	FBtr0076892	RpL18-RA	FBgn0035753	RpL18	mRNA	0.0137457	0.523439	-0.23549	0.0955785	9.85357	0.0361111	5.50021e-05	0.0216869	0.0177144	0.0216869
672	FBtr0273293	RpS21-RE	FBgn0015521	RpS21	mRNA	0.0145233	0.523439	-0.278328	0.11388	7.6375	0.0471285	0.000797929	0.0300673	0.0157454	0.0300673
673	FBtr0077831	AIF-RB	FBgn0031392	AIF	mRNA	0.0140014	0.523439	0.518966	0.2112	5.168	0.172212	0.0307505	0.0754103	0.0525367	0.0754103
674	FBtr0309637	mir-4965-RM	FBgn0263538	mir-4965	pre_miRNA	0.0147472	0.523439	0.928825	0.380896	1.98281	0.446388	0.16879	0.0665536	0.176504	0.176504
675	FBtr0071493	X11Lbeta-RA	FBgn0052677	X11Lbeta	mRNA	0.0149133	0.525543	0.211027	0.0866824	7.54686	0.0550866	0.00166387	0.0162191	0.016016	0.0162191
676	FBtr0078056	RpLP1-RA	FBgn0002593	RpLP1	mRNA	0.0155062	0.526465	-0.20776	0.0858392	9.80451	0.0372457	6.42774e-05	0.0133088	0.0174724	0.0174724
677	FBtr0078361	CG7611-RG	FBgn0037094	CG7611	mRNA	0.0151143	0.526465	0.555805	0.228761	5.4214	0.190014	0.0415822	0.0829673	0.0432369	0.0829673
678	FBtr0303654	Hr78-RF	FBgn0015239	Hr78	mRNA	0.0149651	0.526465	-0.823811	0.338568	4.49247	0.497368	0.142309	0.130506	0.0805876	0.130506
679	FBtr0079186	CG9135-RB	FBgn0031769	CG9135	mRNA	0.0154627	0.526465	0.473383	0.195503	4.97565	0.121649	0.0314141	0.0595516	0.0595531	0.0595531
680	FBtr0344140	CG31729-RC	FBgn0051729	CG31729	mRNA	0.0156898	0.526465	-1.47921	0.612244	4.96077	1.50444	0.0507222	0.841404	0.0601422	0.841404
681	FBtr0080880	CG5888-RA	FBgn0028523	CG5888	mRNA	0.015553	0.526465	0.32791	0.135543	7.22034	0.0979555	0.00286496	0.0408599	0.0172524	0.0408599
682	FBtr0080915	mdy-RA	FBgn0004797	mdy	mRNA	0.0151056	0.526465	0.585324	0.24089	5.09118	0.201537	0.0361653	0.101942	0.0552691	0.101942
683	FBtr0081369	CG10947-RB	FBgn0032857	CG10947	mRNA	0.0158491	0.526465	0.354161	0.14681	5.52391	0.130092	0.00730581	0.0439911	0.0398442	0.0439911
684	FBtr0083251	CG5916-RA	FBgn0038401	CG5916	mRNA	0.0153547	0.526465	0.824957	0.340342	2.81079	0.350394	0.138324	0.109273	0.137358	0.137358
685	FBtr0113257	hdly-RB	FBgn0038842	hdly	mRNA	0.0158449	0.526465	-0.409074	0.169567	5.50707	0.206653	0.0143559	0.0540759	0.0403749	0.0540759
686	FBtr0305087	CG9990-RE	FBgn0039594	CG9990	mRNA	0.0154592	0.526465	-0.763675	0.315381	4.05687	0.47595	0.073717	0.16301	0.0966215	0.16301
687	FBtr0304108	CG14431-RB	FBgn0029922	CG14431	mRNA	0.0157139	0.526465	0.350295	0.14502	5.4276	0.118127	0.00703205	0.0351966	0.0430214	0.0430214
688	FBtr0071017	fz4-RB	FBgn0027342	fz4	mRNA	0.0156297	0.526465	-0.583551	0.241391	4.7864	0.209109	0.0711473	0.0286747	0.0675346	0.0675346
689	FBtr0071102	sn-RB	FBgn0003447	sn	mRNA	0.0150676	0.526465	0.435852	0.179308	8.83006	0.153665	0.000829755	0.0756903	0.0147315	0.0756903
690	FBtr0071125	sws-RA	FBgn0003656	sws	mRNA	0.0158505	0.526465	0.314106	0.130208	7.15693	0.0840803	0.00251214	0.0378387	0.0175431	0.0378387
691	FBtr0071463	CG32683-RA	FBgn0052683	CG32683	mRNA	0.0157983	0.526465	0.470359	0.194883	5.27002	0.182433	0.0255184	0.0648729	0.0487473	0.0648729
692	FBtr0071639	CG4038-RA	FBgn0011824	CG4038	mRNA	0.0152977	0.526465	-0.252194	0.103987	6.77878	0.061997	0.00123523	0.0245003	0.0197281	0.0245003
693	FBtr0087988	CCT5-RB	FBgn0010621	CCT5	mRNA	0.0154701	0.526465	-2.29934	0.949675	4.1569	3.0705	0.100715	2.04577	0.0931798	2.04577
694	FBtr0331966	CG30497-RD	FBgn0050497	CG30497	mRNA	0.0158415	0.526465	-0.245592	0.101798	6.53391	0.05072	0.00294058	0.00584289	0.0217229	0.0217229
695	FBtr0088940	LRR-RA	FBgn0033212	LRR	mRNA	0.0152123	0.526465	-0.907768	0.373985	4.15249	0.920539	0.0687123	0.264166	0.0933337	0.264166
696	FBtr0306781	Dscam1-RBQ	FBgn0033159	Dscam1	mRNA	0.0153819	0.526465	0.884708	0.36509	3.68227	0.648714	0.0292419	0.28799	0.109225	0.28799
697	FBtr0073168	CG12605-RC	FBgn0035481	CG12605	mRNA	0.0151734	0.526465	1.23826	0.509946	3.50765	0.915026	0.0828193	0.536088	0.115006	0.536088
698	FBtr0333213	jim-RI	FBgn0027339	jim	mRNA	0.0156098	0.526465	0.408355	0.168887	6.26687	0.0897522	0.0177354	0.0501491	0.0246396	0.0501491
699	FBtr0308859	shep-RF	FBgn0052423	shep	mRNA	0.0150399	0.526465	0.319962	0.131595	7.23455	0.116477	0.00529055	0.0359243	0.0171896	0.0359243
700	FBtr0301379	GluClalpha-RF	FBgn0024963	GluClalpha	mRNA	0.0155304	0.526465	0.530257	0.219135	4.29215	0.193007	0.0259421	0.0107707	0.0883462	0.0883462
701	FBtr0332726	Deaf1-RE	FBgn0013799	Deaf1	mRNA	0.015529	0.526465	0.346482	0.143186	5.8818	0.0616702	0.0176024	8.0123e-05	0.0311932	0.0311932
702	FBtr0300105	SteXh:CG42398-RA	FBgn0259817	SteXh:CG42398	mRNA	0.0155879	0.526465	-0.697437	0.288385	2.91543	0.434765	0.0644352	0.104842	0.1335	0.1335
703	FBtr0342743	wisp-RC	FBgn0260780	wisp	mRNA	0.0156878	0.526465	-1.1251	0.465667	1.90209	0.716847	0.0659321	0.450161	0.181056	0.450161
704	FBtr0113427	Rbp6-RB	FBgn0260943	Rbp6	mRNA	0.0154886	0.526465	0.465613	0.192343	4.7651	0.1746	0.0113047	0.076745	0.0684826	0.076745
705	FBtr0332990	CG13377-RB	FBgn0261446	CG13377	mRNA	0.015869	0.526465	-0.862115	0.35744	4.13153	0.87195	0.210015	-0.0589528	0.0940617	0.0940617
706	FBtr0332746	Dhc64C-RE	FBgn0261797	Dhc64C	mRNA	0.0150722	0.526465	0.314252	0.129288	5.73243	0.0911876	0.00541733	0.0316347	0.0343652	0.0343652
707	FBtr0335025	osa-RF	FBgn0261885	osa	mRNA	0.0151647	0.526465	0.482901	0.198854	8.16305	0.214629	0.00536658	0.0887455	0.0147355	0.0887455
708	FBtr0087612	AGO1-RC	FBgn0262739	AGO1	mRNA	0.0153334	0.526465	0.387458	0.159816	5.51192	0.426068	0.0102149	0.0505729	0.0402209	0.0505729
709	FBtr0072321	Cyp9c1-RA	FBgn0015040	Cyp9c1	mRNA	0.0154217	0.526465	-0.240476	0.0992752	6.50201	0.0543709	0.00143068	0.00378005	0.0220256	0.0220256
710	FBtr0078382	COX8-RA	FBgn0263911	COX8	mRNA	0.0150147	0.526465	-0.221412	0.0910404	6.9503	0.0332227	0.00110218	0.014828	0.0186241	0.0186241
711	FBtr0089259	Dsp1-RB	FBgn0278608	Dsp1	mRNA	0.0151574	0.526465	-0.223587	0.0920645	7.67611	0.0299482	0.0045335	0.00922549	0.0156391	0.0156391
712	FBtr0073617	Amun-RC	FBgn0030328	Amun	mRNA	0.0152108	0.526465	0.669614	0.275865	3.7607	0.306983	0.0745709	-0.00548653	0.106551	0.106551
713	FBtr0300828	RpS15Aa-RF	FBgn0010198	RpS15Aa	mRNA	0.0156281	0.526465	-0.19798	0.0818951	9.37807	0.0340736	0.00013901	0.0104681	0.0158232	0.0158232
714	FBtr0075851	cmb-RA	FBgn0036365	cmb	mRNA	0.015703	0.526465	0.247337	0.102385	6.75185	0.048959	0.00502741	0.0176423	0.0199216	0.0199216
715	FBtr0076738	CG7565-RA	FBgn0035833	CG7565	mRNA	0.0155646	0.526465	0.27355	0.113085	6.67903	0.0858022	0.00131758	0.0291186	0.0204752	0.0291186
716	FBtr0077498	Reph-RB	FBgn0021800	Reph	mRNA	0.0157883	0.526465	0.459161	0.190225	6.99286	0.198508	0.00154355	0.0845783	0.0183815	0.0845783
717	FBtr0077921	robo3-RA	FBgn0041097	robo3	mRNA	0.0157664	0.526465	0.192617	0.0797823	8.1237	0.0587254	0.000369608	0.00937019	0.0147796	0.0147796
718	FBtr0345130	CG6299-RE	FBgn0030641	CG6299	mRNA	0.0158996	0.526747	-1.0908	0.452388	4.2959	0.84579	0.354999	0.13208	0.0882087	0.13208
719	FBtr0330173	ArfGAP3-RE	FBgn0037182	ArfGAP3	mRNA	0.015971	0.52767	-0.968413	0.401902	3.56051	0.517825	0.124358	0.260071	0.113314	0.260071
720	FBtr0308856	CG43427-RN	FBgn0263346	CG43427	mRNA	0.0159719	0.52767	0.622172	0.25821	5.7367	0.360054	0.0185396	0.140141	0.0342716	0.140141
721	FBtr0333317	dnc-RU	FBgn0000479	dnc	mRNA	0.0168099	0.527915	-0.40911	0.171116	5.03773	0.11193	0.0125049	0.0432765	0.0571829	0.0571829
722	FBtr0070800	RpL35-RB	FBgn0029785	RpL35	mRNA	0.0166962	0.527915	-0.191286	0.0799245	8.86196	0.0182891	0.000436413	0.0123159	0.0147668	0.0147668
723	FBtr0332399	IntS6-RC	FBgn0261383	IntS6	mRNA	0.0162592	0.527915	0.72368	0.301151	5.51761	0.410469	0.0265223	0.189325	0.0400415	0.189325
724	FBtr0113436	CG32425-RF	FBgn0052425	CG32425	mRNA	0.0171885	0.527915	0.27817	0.116748	5.99134	0.0595732	0.00338789	0.0205785	0.0290519	0.0290519
725	FBtr0306106	Ubc6-RC	FBgn0004436	Ubc6	mRNA	0.0163309	0.527915	2.23429	0.930399	3.66402	3.3621	0.105103	1.95512	0.109856	1.95512
726	FBtr0079414	CG13784-RB	FBgn0031897	CG13784	mRNA	0.0167615	0.527915	2.00419	0.837908	3.42203	2.80315	0.109766	1.56121	0.117666	1.56121
727	FBtr0080002	lft-RA	FBgn0032230	lft	mRNA	0.0167595	0.527915	-0.873251	0.36508	3.92499	0.684083	0.216161	0.0907054	0.101054	0.101054
728	FBtr0080016	RpS27A-RA	FBgn0003942	RpS27A	mRNA	0.0171708	0.527915	-0.224147	0.0940598	9.8457	0.0471799	5.28957e-05	0.0210036	0.0176748	0.0210036
729	FBtr0081771	CG2993-RA	FBgn0037521	CG2993	mRNA	0.0163166	0.527915	0.37866	0.15766	6.56486	0.155999	0.00278706	0.0563715	0.0214395	0.0563715
730	FBtr0081806	CG9636-RC	FBgn0037556	CG9636	mRNA	0.0165886	0.527915	0.277722	0.115925	7.73542	0.0862136	0.000642948	0.0313409	0.0154861	0.0313409
731	FBtr0300691	Kdm2-RB	FBgn0037659	Kdm2	mRNA	0.0164708	0.527915	0.547645	0.228346	7.09969	0.261037	0.0150585	0.109039	0.0178207	0.109039
732	FBtr0082161	MED6-RB	FBgn0024330	MED6	mRNA	0.0171167	0.527915	0.807402	0.338648	3.34886	0.345865	0.153059	0.040486	0.119885	0.119885
733	FBtr0306609	Mical-RL	FBgn0053208	Mical	mRNA	0.016455	0.527915	0.532121	0.221841	4.18391	0.195835	0.0143453	0.102782	0.0922334	0.102782
734	FBtr0082396	PGRP-LB-RC	FBgn0037906	PGRP-LB	mRNA	0.0170048	0.527915	-1.00969	0.423066	2.11758	0.749531	0.25678	0.0537175	0.169203	0.169203
735	FBtr0339643	ATP8B-RF	FBgn0037989	ATP8B	mRNA	0.0161311	0.527915	-0.544065	0.226135	4.06319	0.147312	0.0252991	0.0445914	0.0964066	0.0964066
736	FBtr0306257	CG7518-RG	FBgn0038108	CG7518	mRNA	0.0169797	0.527915	0.26431	0.110722	6.79731	0.091168	0.00957907	0.0176593	0.0195984	0.0195984
737	FBtr0290211	CG7694-RB	FBgn0038627	CG7694	mRNA	0.0171882	0.527915	-1.23853	0.519809	2.48229	0.997549	0.491793	0.076081	0.151286	0.151286
738	FBtr0335010	CG4662-RF	FBgn0038735	CG4662	mRNA	0.0171216	0.527915	0.823902	0.345584	2.84592	0.403073	0.148219	0.0201499	0.13602	0.13602
739	FBtr0083963	Syp-RE	FBgn0038826	Syp	mRNA	0.0171724	0.527915	-1.03125	0.432752	6.47593	1.00582	0.0210916	0.424622	0.0222811	0.424622
740	FBtr0085319	CG10011-RA	FBgn0039590	CG10011	mRNA	0.0171999	0.527915	0.250548	0.105166	8.02398	0.0688558	0.000342373	0.0259801	0.0149136	0.0259801
741	FBtr0300881	PNPase-RD	FBgn0039846	PNPase	mRNA	0.0170145	0.527915	-0.626833	0.26267	4.59697	0.202851	0.088163	-0.00662444	0.0760459	0.0760459
742	FBtr0302181	RhoGAP100F-RD	FBgn0039883	RhoGAP100F	mRNA	0.0168935	0.527915	0.838311	0.350902	7.54724	0.560588	0.00470531	0.288349	0.0160148	0.288349
743	FBtr0071726	CG9304-RA	FBgn0034674	CG9304	mRNA	0.0170564	0.527915	0.662575	0.277752	5.61465	0.26603	0.0595204	0.124088	0.0371984	0.124088
744	FBtr0087089	Sema2a-RB	FBgn0011260	Sema2a	mRNA	0.0170145	0.527915	-0.328037	0.137461	6.66462	0.15889	0.0233182	0.0216533	0.0205902	0.0216533
745	FBtr0304851	shot-RAB	FBgn0013733	shot	mRNA	0.016514	0.527915	-0.31712	0.132279	7.12224	0.0927402	0.00626694	0.0353778	0.0177096	0.0353778
746	FBtr0332912	LRR-RG	FBgn0033212	LRR	mRNA	0.0161345	0.527915	0.32151	0.133636	7.24177	0.0963368	0.00228227	0.0402212	0.017158	0.0402212
747	FBtr0111080	Dscam1-RBH	FBgn0033159	Dscam1	mRNA	0.0170495	0.527915	0.944954	0.396101	4.42382	0.730481	0.0305999	0.342813	0.0833772	0.342813
748	FBtr0300344	Asator-RF	FBgn0039908	Asator	mRNA	0.0171199	0.527915	0.684648	0.28717	7.23821	0.427764	0.00818073	0.18809	0.0171735	0.18809
749	FBtr0334479	Hcf-RF	FBgn0039904	Hcf	mRNA	0.0161255	0.527915	-0.557954	0.231895	5.55313	0.18209	0.0530592	0.0749259	0.0389514	0.0749259
750	FBtr0089751	Hrs-RC	FBgn0031450	Hrs	mRNA	0.0162229	0.527915	-0.584998	0.243357	4.0775	0.147009	0.0450315	0.013134	0.095919	0.095919
751	FBtr0089021	Br140-RA	FBgn0033155	Br140	mRNA	0.01632	0.527915	0.623784	0.259728	5.59565	0.270629	0.0380829	0.122469	0.0377206	0.122469
752	FBtr0333334	HDAC4-RJ	FBgn0041210	HDAC4	mRNA	0.0167194	0.527915	-0.467775	0.195491	4.89396	0.103142	0.0280766	0.0157459	0.0628794	0.0628794
753	FBtr0303269	loqs-RD	FBgn0032515	loqs	mRNA	0.0167968	0.527915	0.570535	0.238605	4.44072	0.169377	0.0527893	0.0289527	0.0827096	0.0827096
754	FBtr0333828	CG17816-RJ	FBgn0037525	CG17816	mRNA	0.0165685	0.527915	0.486967	0.203229	5.05279	0.173314	0.0234309	0.0748683	0.0566315	0.0748683
755	FBtr0301034	CG33993-RB	FBgn0053993	CG33993	mRNA	0.0169132	0.527915	-1.06252	0.444832	1.80338	0.624517	0.284135	0.101191	0.186808	0.186808
756	FBtr0306523	Hers-RH	FBgn0052529	Hers	mRNA	0.0161468	0.527915	0.563278	0.234155	5.50035	0.184699	0.0301621	0.10033	0.0405898	0.10033
757	FBtr0344186	CG40498-RJ	FBgn0069969	CG40498	mRNA	0.0163557	0.527915	0.299359	0.124687	6.06844	0.0741902	0.0093364	0.00616075	0.0276653	0.0276653
758	FBtr0306735	CG34355-RE	FBgn0085384	CG34355	mRNA	0.0163534	0.527915	0.286738	0.119428	6.59428	0.0829924	0.0127669	0.0115716	0.021179	0.021179
759	FBtr0342612	TrissinR-RE	FBgn0085410	TrissinR	mRNA	0.0164969	0.527915	0.865462	0.36095	4.53087	0.562313	0.0372034	0.272875	0.0789508	0.272875
760	FBtr0300556	PMCA-RK	FBgn0259214	PMCA	mRNA	0.0166047	0.527915	0.593902	0.24794	6.34701	0.330394	0.0133976	0.132911	0.0236606	0.132911
761	FBtr0080077	Utx-RC	FBgn0260749	Utx	mRNA	0.0169408	0.527915	0.589875	0.247017	5.6022	0.250486	0.0349316	0.11029	0.0375384	0.11029
762	FBtr0333593	axo-RH	FBgn0262870	axo	mRNA	0.016032	0.527915	0.883647	0.366935	3.82123	0.620412	0.0314809	0.288964	0.104517	0.288964
763	FBtr0332096	BtbVII-RI	FBgn0263108	BtbVII	mRNA	0.0170374	0.527915	1.0479	0.439204	5.03064	0.795849	0.0478505	0.411252	0.0574459	0.411252
764	FBtr0086950	Patronin-RC	FBgn0263197	Patronin	mRNA	0.0164631	0.527915	0.701884	0.292636	4.12033	0.434149	0.0488542	0.154959	0.094449	0.154959
765	FBtr0308631	scrib-RO	FBgn0263289	scrib	mRNA	0.0165362	0.527915	0.759578	0.316906	4.13465	0.440596	0.0127299	0.226291	0.0939539	0.226291
766	FBtr0072175	RpL12-RA	FBgn0034968	RpL12	mRNA	0.017169	0.527915	-0.19834	0.083229	9.55212	0.0243491	8.34867e-05	0.011897	0.0164029	0.0164029
767	FBtr0084024	SNF4Agamma-RG	FBgn0264357	SNF4Agamma	mRNA	0.016688	0.527915	0.724341	0.302627	3.21289	0.194505	0.0940003	-0.0642933	0.123967	0.123967
768	FBtr0344742	tau-RB	FBgn0266579	tau	mRNA	0.0164696	0.527915	0.705277	0.294069	4.28598	0.245932	0.117242	-0.0844371	0.0885723	0.0885723
769	FBtr0302658	prage-RE	FBgn0283741	prage	mRNA	0.0169879	0.527915	0.851984	0.356931	3.59398	0.573339	0.0469066	0.256306	0.112219	0.256306
770	FBtr0113122	CG12004-RC	FBgn0035236	CG12004	mRNA	0.0169051	0.527915	0.808557	0.338483	2.83416	0.471577	0.0716199	0.201059	0.136463	0.201059
771	FBtr0333364	msn-RH	FBgn0010909	msn	mRNA	0.0167128	0.527915	0.703662	0.294054	3.8179	0.418525	0.0741003	0.131693	0.104628	0.131693
772	FBtr0343635	rictor-RC	FBgn0031006	rictor	mRNA	0.0171195	0.527915	-0.457651	0.191957	5.75782	0.173175	0.0343023	0.0533946	0.0338104	0.0533946
773	FBtr0332148	Usp32-RB	FBgn0036913	Usp32	mRNA	0.016772	0.527915	0.378266	0.15816	6.29206	0.112934	0.0204939	0.0390407	0.0243167	0.0390407
774	FBtr0333860	fry-RJ	FBgn0016081	fry	mRNA	0.0163157	0.527915	0.381918	0.159015	5.30795	0.100415	0.0128454	0.03514	0.0473346	0.0473346
775	FBtr0076423	RpS9-RA	FBgn0010408	RpS9	mRNA	0.016946	0.527915	-0.206926	0.0866568	9.873	0.0609247	5.88744e-05	0.0109632	0.0178135	0.0178135
776	FBtr0332705	NaPi-III-RB	FBgn0260795	NaPi-III	mRNA	0.0172379	0.528399	-0.444094	0.186469	7.85443	0.214606	0.0054988	0.0772557	0.0152161	0.0772557
777	FBtr0100437	Dek-RB	FBgn0026533	Dek	mRNA	0.017293	0.529352	0.385448	0.161925	5.81659	0.091815	0.0298543	0.00106397	0.0325484	0.0325484
778	FBtr0333505	Glut1-RT	FBgn0264574	Glut1	mRNA	0.0173135	0.529352	0.91871	0.386015	5.42697	0.662719	0.00963669	0.345002	0.0430435	0.345002
779	FBtr0077349	Usp2-RC	FBgn0031187	Usp2	mRNA	0.0173672	0.530313	0.656997	0.276184	4.46917	0.361477	0.0504781	0.131062	0.0815564	0.131062
780	FBtr0303112	Ank2-RQ	FBgn0261788	Ank2	mRNA	0.0174046	0.530662	-0.327007	0.137511	5.71764	0.0726197	0.00479176	0.0402122	0.0346905	0.0402122
781	FBtr0335516	koi-RE	FBgn0265003	koi	mRNA	0.0174232	0.530662	-1.02736	0.43209	3.04469	0.736808	0.0765059	0.367845	0.12917	0.367845
782	FBtr0334867	stg-RB	FBgn0003525	stg	mRNA	0.0175036	0.531069	-0.53328	0.224449	5.38698	0.532803	0.0335161	0.0863818	0.0444511	0.0863818
783	FBtr0085592	RpL32-RB	FBgn0002626	RpL32	mRNA	0.0174772	0.531069	-0.198393	0.0834808	9.58179	0.0296215	7.21416e-05	0.0148479	0.0165142	0.0165142
784	FBtr0304618	Spn-RG	FBgn0010905	Spn	mRNA	0.0175027	0.531069	0.805811	0.33915	6.25912	0.511357	0.00620178	0.267552	0.0247418	0.267552
785	FBtr0344607	CG17193-RC	FBgn0040571	CG17193	mRNA	0.0175712	0.53192	-0.821823	0.346099	3.02886	0.418688	0.0656367	0.219451	0.12968	0.219451
786	FBtr0077627	CG2991-RC	FBgn0031474	CG2991	mRNA	0.0175764	0.53192	-1.31091	0.552095	4.85318	1.18144	0.0859084	0.639537	0.0646135	0.639537
787	FBtr0330299	CG11873-RB	FBgn0039633	CG11873	mRNA	0.0176415	0.533212	0.563426	0.237426	7.49523	0.331195	0.0105256	0.123638	0.0161838	0.123638
[truncated: 33,386 more rows]
